# Supplementary material for: Protein and antigen profiles of third-stage larvae of Gnathostoma spinigerum assessed with next-generation sequencing transcriptomic information
Source: Sci Rep. 2022 Apr 28;12:6915. doi: 10.1038/s41598-022-10826-4 (PMC9051128; doi:10.1038/s41598-022-10826-4)
Supplement: Supplementary file 1 — Supplementary Information 1. [file 41598_2022_10826_MOESM1_ESM.xlsx]

## Sheet: rep1
Title: Protein and antigen profiles of third-stage larvae of Gnathostoma spinigerum assessed with next-generation sequencing transcriptomic information
Authors: Kathyleen Nogrado, Tipparat Thiangtrongjit, Poom Adisakwattana, Paron Dekumyoy, Sant Muangnoicharoen, Charin Thawornkuno, Onrapak Reamtong
Affiliations: Department of Molecular Tropical Medicine and Genetics, Faculty of Tropical Medicine, Mahidol University, Bangkok, 10400, Thailand, Department of Helminthology, Faculty of Tropical Medicine, Mahidol University, Bangkok, 10400, Thailand, Department of Clinical Tropical Medicine, Faculty of Tropical Medicine, Mahidol University, Bangkok, 10400, Thailand
*Corresponding authors: Onrapak Reamtong, onrapak.rea@mahidol.ac.th
Header	--------------------------------------------------------
Search title	Submitted from GS worm rep1 by Mascot Daemon on SEARCH-SERVER
Timestamp	2021-07-05T23:24:33Z
User
Email
Report URI	http://127.0.0.1/mascot/cgi/master_results.pl?file=../data/20210706/F002012.dat
Peak list data path	C:\Program Files (x86)\Matrix Science\Mascot Daemon\mgf\143 GS worm rep1\mascot_daemon_merge.mgf
Peak list format	Mascot generic
Search type	MIS
Mascot version	2.3.0
Database	GS_old_tran
Fasta file	GS.fa
Total sequences	484596
Total residues	252356372
Sequences after taxonomy filter	484596
Number of queries	15007
Variable modifications	--------------------------------------------------------
Identifier	Name	Delta	Neutral loss(es)
1	Carbamidomethyl (C)	57.0215
2	Oxidation (M)	15.9949	0	63.9983
Search Parameters	--------------------------------------------------------
Taxonomy filter	All entries
Enzyme	Trypsin
Maximum Missed Cleavages	1
Fixed modifications
Variable modifications	Carbamidomethyl (C),Oxidation (M)
Peptide Mass Tolerance	0.8
Peptide Mass Tolerance Units	Da
Fragment Mass Tolerance	0.8
Fragment Mass Tolerance Units	Da
Mass values	Monoisotopic
Instrument type	ESI-QUAD-TOF
Format parameters	--------------------------------------------------------
Significance threshold	0.05
Max. number of hits	0
Use MudPIT protein scoring	1
Ions score cut-off	0
Include same-set proteins	0
Include sub-set proteins	0
Include unassigned	0
Require bold red	0
Protein hits	--------------------------------------------------------
prot_hit_num	prot_acc	prot_desc	prot_score	prot_mass	prot_matches	prot_matches_sig	prot_sequences	prot_sequences_sig	prot_cover	prot_pi	pep_query	pep_rank	pep_isbold	pep_isunique	pep_exp_mz	pep_exp_mr	pep_exp_z	pep_calc_mr	pep_delta	pep_miss	pep_score	pep_expect	pep_res_before	pep_seq	pep_res_after	pep_var_mod	pep_var_mod_pos	pep_scan_title
1	Unigene21322_GsL3-Total-RNA	Unigene21322_GsL3-Total-RNA	4688	250951	439	152	70	22	31.6		2809	6	1	1	803.373	802.366	1	802.376	-0.0097	0	7.95	410	-	CQRPTAA	-	Carbamidomethyl (C)	0.1000000.0	Cmpd 744, AutoMSn(803.3731), 28.0 min
1	Unigene21322_GsL3-Total-RNA	Unigene21322_GsL3-Total-RNA	4688	250951	439	152	70	22	31.6		2878	3	1	1	408.958	815.901	2	816.424	-0.5229	0	12.04	320	R	VQGWATR	V			Cmpd 185, AutoMSn(408.9579), 14.2 min
1	Unigene21322_GsL3-Total-RNA	Unigene21322_GsL3-Total-RNA	4688	250951	439	152	70	22	31.6		2883	1	1	1	409.219	816.424	2	816.424	-0.0001	0	27.14	5	R	VQGWATR	V			Cmpd 189, AutoMSn(409.2193), 14.3 min
1	Unigene21322_GsL3-Total-RNA	Unigene21322_GsL3-Total-RNA	4688	250951	439	152	70	22	31.6		3061	1	1	1	417.223	832.431	2	832.429	0.002	0	37.02	0.52	R	LLESSER	S			Cmpd 108, AutoMSn(417.2228), 12.6 min
1	Unigene21322_GsL3-Total-RNA	Unigene21322_GsL3-Total-RNA	4688	250951	439	152	70	22	31.6		3063	1	1	1	417.223	832.432	2	832.429	0.003	0	33.24	1.3	R	LLESSER	S			Cmpd 108, AutoMSn(417.2233), 12.7 min
1	Unigene21322_GsL3-Total-RNA	Unigene21322_GsL3-Total-RNA	4688	250951	439	152	70	22	31.6		3248	1	1	1	424.229	846.444	2	846.445	-0.0004	0	36.56	0.59	R	TTEVELR	Q			Cmpd 189, AutoMSn(424.2294), 14.5 min
1	Unigene21322_GsL3-Total-RNA	Unigene21322_GsL3-Total-RNA	4688	250951	439	152	70	22	31.6		3249	3	1	1	424.23	846.445	2	846.445	0.0006	0	17.9	43	R	TTEVELR	Q			Cmpd 199, AutoMSn(424.2299), 14.5 min
1	Unigene21322_GsL3-Total-RNA	Unigene21322_GsL3-Total-RNA	4688	250951	439	152	70	22	31.6		3250	1	1	1	424.231	846.447	2	846.445	0.0023	0	32.81	1.4	R	TTEVELR	Q			Cmpd 192, AutoMSn(424.2308), 14.5 min
1	Unigene21322_GsL3-Total-RNA	Unigene21322_GsL3-Total-RNA	4688	250951	439	152	70	22	31.6		3339	1	1	1	430.231	858.448	2	858.456	-0.0076	1	10.56	210	R	NVDDLKR	K			Cmpd 37, AutoMSn(430.2314), 10.9 min
1	Unigene21322_GsL3-Total-RNA	Unigene21322_GsL3-Total-RNA	4688	250951	439	152	70	22	31.6		3340	1	1	1	430.233	858.452	2	858.456	-0.0037	1	8.79	320	R	NVDDLKR	K			Cmpd 36, AutoMSn(430.2334), 10.8 min
1	Unigene21322_GsL3-Total-RNA	Unigene21322_GsL3-Total-RNA	4688	250951	439	152	70	22	31.6		3609	1	1	1	445.742	889.47	2	889.469	0.0008	1	30.21	2.3	R	RMDDLLK	S			Cmpd 264, AutoMSn(445.7422), 16.0 min
1	Unigene21322_GsL3-Total-RNA	Unigene21322_GsL3-Total-RNA	4688	250951	439	152	70	22	31.6		3773	1	1	1	451.256	900.498	2	900.503	-0.0052	1	32.11	1.4	R	LAEEGRVK	A			Cmpd 4, AutoMSn(451.2561), 10.1 min
1	Unigene21322_GsL3-Total-RNA	Unigene21322_GsL3-Total-RNA	4688	250951	439	152	70	22	31.6		3775	1	1	1	451.259	900.504	2	900.503	0.0014	1	41.43	0.16	R	LAEEGRVK	A			Cmpd 5, AutoMSn(451.2594), 10.1 min
1	Unigene21322_GsL3-Total-RNA	Unigene21322_GsL3-Total-RNA	4688	250951	439	152	70	22	31.6		3776	1	1	1	451.261	900.507	2	900.503	0.0039	1	28.7	3	R	LAEEGRVK	A			Cmpd 2, AutoMSn(451.2606), 10.1 min
1	Unigene21322_GsL3-Total-RNA	Unigene21322_GsL3-Total-RNA	4688	250951	439	152	70	22	31.6		3778	3	1	1	451.261	900.507	2	900.503	0.0045	1	21.11	17	R	LAEEGRVK	A			Cmpd 3, AutoMSn(451.2610), 10.0 min
1	Unigene21322_GsL3-Total-RNA	Unigene21322_GsL3-Total-RNA	4688	250951	439	152	70	22	31.6		4007	1	1	1	467.28	932.545	2	932.544	0.0008	1	21.29	18	R	QRLEFLK	V			Cmpd 288, AutoMSn(467.2798), 16.5 min
1	Unigene21322_GsL3-Total-RNA	Unigene21322_GsL3-Total-RNA	4688	250951	439	152	70	22	31.6		4301	1	1	1	487.257	972.5	2	972.499	0.0014	0	61.62	0.0015	K	LADNQSGLR	K			Cmpd 138, AutoMSn(487.2574), 13.1 min
1	Unigene21322_GsL3-Total-RNA	Unigene21322_GsL3-Total-RNA	4688	250951	439	152	70	22	31.6		4303	1	1	1	487.26	972.505	2	972.499	0.0058	0	65.37	0.00064	K	LADNQSGLR	K			Cmpd 139, AutoMSn(487.2596), 13.2 min
1	Unigene21322_GsL3-Total-RNA	Unigene21322_GsL3-Total-RNA	4688	250951	439	152	70	22	31.6		4304	1	1	1	487.261	972.507	2	972.499	0.0079	0	46.17	0.053	K	LADNQSGLR	K			Cmpd 143, AutoMSn(487.2607), 13.2 min
1	Unigene21322_GsL3-Total-RNA	Unigene21322_GsL3-Total-RNA	4688	250951	439	152	70	22	31.6		4305	1	1	1	487.261	972.508	2	972.499	0.0087	0	39.35	0.26	K	LADNQSGLR	K			Cmpd 133, AutoMSn(487.2611), 13.2 min
1	Unigene21322_GsL3-Total-RNA	Unigene21322_GsL3-Total-RNA	4688	250951	439	152	70	22	31.6		4306	1	1	1	487.262	972.51	2	972.499	0.0115	0	38.58	0.31	K	LADNQSGLR	K			Cmpd 141, AutoMSn(487.2625), 13.2 min
1	Unigene21322_GsL3-Total-RNA	Unigene21322_GsL3-Total-RNA	4688	250951	439	152	70	22	31.6		4799	1	1	1	507.305	1012.59	2	1012.59	0.003	0	45.48	0.06	K	LVAIELEAR	S			Cmpd 459, AutoMSn(507.3046), 20.5 min
1	Unigene21322_GsL3-Total-RNA	Unigene21322_GsL3-Total-RNA	4688	250951	439	152	70	22	31.6		4800	1	1	1	507.305	1012.6	2	1012.59	0.0041	0	44.96	0.068	K	LVAIELEAR	S			Cmpd 475, AutoMSn(507.3052), 20.6 min
1	Unigene21322_GsL3-Total-RNA	Unigene21322_GsL3-Total-RNA	4688	250951	439	152	70	22	31.6		4801	1	1	1	507.306	1012.6	2	1012.59	0.0053	0	35.49	0.6	K	LVAIELEAR	S			Cmpd 471, AutoMSn(507.3058), 20.5 min
1	Unigene21322_GsL3-Total-RNA	Unigene21322_GsL3-Total-RNA	4688	250951	439	152	70	22	31.6		4802	1	1	1	507.306	1012.6	2	1012.59	0.0055	0	31.59	1.5	K	LVAIELEAR	S			Cmpd 468, AutoMSn(507.3059), 20.5 min
1	Unigene21322_GsL3-Total-RNA	Unigene21322_GsL3-Total-RNA	4688	250951	439	152	70	22	31.6		5098	1	1	1	522.778	1043.54	2	1043.54	0.0051	0	42.55	0.12	R	IDASVQQQR	E			Cmpd 121, AutoMSn(522.7778), 12.9 min
1	Unigene21322_GsL3-Total-RNA	Unigene21322_GsL3-Total-RNA	4688	250951	439	152	70	22	31.6		5186	10	1	1	1048.64	1047.64	1	1047.55	0.0823	0	1.76	1500	-	TVNLMIWR	T	Oxidation (M)	0.00002000.0	Cmpd 964, AutoMSn(1048.6431), 32.9 min
1	Unigene21322_GsL3-Total-RNA	Unigene21322_GsL3-Total-RNA	4688	250951	439	152	70	22	31.6		5270	2	1	1	353.546	1057.62	3	1057.61	0.0111	1	22.42	12	R	RVCDAILLR	I			Cmpd 261, AutoMSn(353.5465), 16.5 min
1	Unigene21322_GsL3-Total-RNA	Unigene21322_GsL3-Total-RNA	4688	250951	439	152	70	22	31.6		5532	2	1	1	544.793	1087.57	2	1087.57	0.0062	1	16.79	43	K	IKEVNDGWK	T			Cmpd 171, AutoMSn(544.7935), 14.1 min
1	Unigene21322_GsL3-Total-RNA	Unigene21322_GsL3-Total-RNA	4688	250951	439	152	70	22	31.6		5533	1	1	1	544.794	1087.57	2	1087.57	0.0083	1	22.82	11	K	IKEVNDGWK	T			Cmpd 184, AutoMSn(544.7945), 14.1 min
1	Unigene21322_GsL3-Total-RNA	Unigene21322_GsL3-Total-RNA	4688	250951	439	152	70	22	31.6		5543	1	1	1	545.286	1088.56	2	1088.55	0.0105	0	19.64	22	R	ADIAINETSR	Q			Cmpd 254, AutoMSn(545.2856), 15.7 min
1	Unigene21322_GsL3-Total-RNA	Unigene21322_GsL3-Total-RNA	4688	250951	439	152	70	22	31.6		5544	1	1	1	545.287	1088.56	2	1088.55	0.0131	0	32.98	1	R	ADIAINETSR	Q			Cmpd 241, AutoMSn(545.2869), 15.6 min
1	Unigene21322_GsL3-Total-RNA	Unigene21322_GsL3-Total-RNA	4688	250951	439	152	70	22	31.6		5545	1	1	1	545.289	1088.56	2	1088.55	0.0169	0	27.39	3.6	R	ADIAINETSR	Q			Cmpd 244, AutoMSn(545.2888), 15.7 min
1	Unigene21322_GsL3-Total-RNA	Unigene21322_GsL3-Total-RNA	4688	250951	439	152	70	22	31.6		5546	2	1	1	545.31	1088.61	2	1088.61	-0.0026	0	12.66	110	K	LATVESQLTK	L			Cmpd 300, AutoMSn(545.3098), 16.7 min
1	Unigene21322_GsL3-Total-RNA	Unigene21322_GsL3-Total-RNA	4688	250951	439	152	70	22	31.6		5547	1	1	1	545.311	1088.61	2	1088.61	0.0002	0	37.6	0.35	K	LATVESQLTK	L			Cmpd 297, AutoMSn(545.3112), 16.7 min
1	Unigene21322_GsL3-Total-RNA	Unigene21322_GsL3-Total-RNA	4688	250951	439	152	70	22	31.6		5548	1	1	1	545.312	1088.61	2	1088.61	0.0027	0	54.58	0.0071	K	LATVESQLTK	L			Cmpd 291, AutoMSn(545.3125), 16.8 min
1	Unigene21322_GsL3-Total-RNA	Unigene21322_GsL3-Total-RNA	4688	250951	439	152	70	22	31.6		5549	1	1	1	545.313	1088.61	2	1088.61	0.0029	0	49.87	0.021	K	LATVESQLTK	L			Cmpd 293, AutoMSn(545.3126), 16.6 min
1	Unigene21322_GsL3-Total-RNA	Unigene21322_GsL3-Total-RNA	4688	250951	439	152	70	22	31.6		5550	1	1	1	545.313	1088.61	2	1088.61	0.0034	0	40	0.2	K	LATVESQLTK	L			Cmpd 295, AutoMSn(545.3128), 16.7 min
1	Unigene21322_GsL3-Total-RNA	Unigene21322_GsL3-Total-RNA	4688	250951	439	152	70	22	31.6		5551	1	1	1	545.313	1088.61	2	1088.61	0.0039	0	50.13	0.02	K	LATVESQLTK	L			Cmpd 299, AutoMSn(545.3131), 16.7 min
1	Unigene21322_GsL3-Total-RNA	Unigene21322_GsL3-Total-RNA	4688	250951	439	152	70	22	31.6		5552	1	1	1	545.313	1088.61	2	1088.61	0.0043	0	57	0.0041	K	LATVESQLTK	L			Cmpd 304, AutoMSn(545.3133), 16.8 min
1	Unigene21322_GsL3-Total-RNA	Unigene21322_GsL3-Total-RNA	4688	250951	439	152	70	22	31.6		5553	1	1	1	545.314	1088.61	2	1088.61	0.0052	0	50.86	0.017	K	LATVESQLTK	L			Cmpd 295, AutoMSn(545.3137), 16.7 min
1	Unigene21322_GsL3-Total-RNA	Unigene21322_GsL3-Total-RNA	4688	250951	439	152	70	22	31.6		5554	1	1	1	545.314	1088.61	2	1088.61	0.0056	0	51.93	0.013	K	LATVESQLTK	L			Cmpd 287, AutoMSn(545.3139), 16.7 min
1	Unigene21322_GsL3-Total-RNA	Unigene21322_GsL3-Total-RNA	4688	250951	439	152	70	22	31.6		5556	1	1	1	545.315	1088.61	2	1088.61	0.0071	0	44.58	0.071	K	LATVESQLTK	L			Cmpd 300, AutoMSn(545.3147), 16.7 min
1	Unigene21322_GsL3-Total-RNA	Unigene21322_GsL3-Total-RNA	4688	250951	439	152	70	22	31.6		5560	1	1	1	545.316	1088.62	2	1088.61	0.0104	0	32.5	1.1	K	LATVESQLTK	L			Cmpd 285, AutoMSn(545.3164), 16.6 min
1	Unigene21322_GsL3-Total-RNA	Unigene21322_GsL3-Total-RNA	4688	250951	439	152	70	22	31.6		5593	1	1	1	1092.67	1091.66	1	1091.56	0.0983	1	12.82	120	R	ISDKTPFER	A			Cmpd 1035, AutoMSn(1092.6667), 33.5 min
1	Unigene21322_GsL3-Total-RNA	Unigene21322_GsL3-Total-RNA	4688	250951	439	152	70	22	31.6		5614	3	1	1	546.844	1091.67	2	1091.56	0.1121	1	14.13	94	R	ISDKTPFER	A			Cmpd 1039, AutoMSn(546.8439), 33.4 min
1	Unigene21322_GsL3-Total-RNA	Unigene21322_GsL3-Total-RNA	4688	250951	439	152	70	22	31.6		5688	1	1	1	550.811	1099.61	2	1099.6	0.0091	1	26.27	4.8	R	AQEEVLKQR	D			Cmpd 80, AutoMSn(550.8111), 12.0 min
1	Unigene21322_GsL3-Total-RNA	Unigene21322_GsL3-Total-RNA	4688	250951	439	152	70	22	31.6		5689	1	1	1	550.812	1099.61	2	1099.6	0.0112	1	20.14	20	R	AQEEVLKQR	D			Cmpd 92, AutoMSn(550.8122), 12.0 min
1	Unigene21322_GsL3-Total-RNA	Unigene21322_GsL3-Total-RNA	4688	250951	439	152	70	22	31.6		5695	1	1	1	551.306	1100.6	2	1100.59	0.0036	1	23.58	8.7	K	LADNQSGLRK	L			Cmpd 46, AutoMSn(551.3060), 11.1 min
1	Unigene21322_GsL3-Total-RNA	Unigene21322_GsL3-Total-RNA	4688	250951	439	152	70	22	31.6		5696	1	1	1	367.874	1100.6	3	1100.59	0.0055	1	26.7	4.3	K	LADNQSGLRK	L			Cmpd 47, AutoMSn(367.8737), 11.1 min
1	Unigene21322_GsL3-Total-RNA	Unigene21322_GsL3-Total-RNA	4688	250951	439	152	70	22	31.6		5697	1	1	1	551.307	1100.6	2	1100.59	0.0062	1	38.46	0.28	K	LADNQSGLRK	L			Cmpd 46, AutoMSn(551.3073), 11.1 min
1	Unigene21322_GsL3-Total-RNA	Unigene21322_GsL3-Total-RNA	4688	250951	439	152	70	22	31.6		5698	1	1	1	551.308	1100.6	2	1100.59	0.0081	1	19.02	25	K	LADNQSGLRK	L			Cmpd 51, AutoMSn(551.3082), 11.1 min
1	Unigene21322_GsL3-Total-RNA	Unigene21322_GsL3-Total-RNA	4688	250951	439	152	70	22	31.6		5699	1	1	1	551.308	1100.6	2	1100.59	0.0084	1	20.73	17	K	LADNQSGLRK	L			Cmpd 50, AutoMSn(551.3083), 11.2 min
1	Unigene21322_GsL3-Total-RNA	Unigene21322_GsL3-Total-RNA	4688	250951	439	152	70	22	31.6		5700	1	1	1	367.875	1100.6	3	1100.59	0.0085	1	14.4	72	K	LADNQSGLRK	L			Cmpd 47, AutoMSn(367.8747), 11.2 min
1	Unigene21322_GsL3-Total-RNA	Unigene21322_GsL3-Total-RNA	4688	250951	439	152	70	22	31.6		5701	1	1	1	551.309	1100.6	2	1100.59	0.0091	1	25.05	6.2	K	LADNQSGLRK	L			Cmpd 49, AutoMSn(551.3087), 11.1 min
1	Unigene21322_GsL3-Total-RNA	Unigene21322_GsL3-Total-RNA	4688	250951	439	152	70	22	31.6		5704	1	1	1	551.309	1100.6	2	1100.59	0.0104	1	14.79	66	K	LADNQSGLRK	L			Cmpd 54, AutoMSn(551.3094), 11.2 min
1	Unigene21322_GsL3-Total-RNA	Unigene21322_GsL3-Total-RNA	4688	250951	439	152	70	22	31.6		5705	1	1	1	551.31	1100.6	2	1100.59	0.011	1	26.96	4	K	LADNQSGLRK	L			Cmpd 51, AutoMSn(551.3097), 11.2 min
1	Unigene21322_GsL3-Total-RNA	Unigene21322_GsL3-Total-RNA	4688	250951	439	152	70	22	31.6		5884	1	1	1	557.831	1113.65	2	1113.64	0.0082	0	33.71	0.85	R	LIGLNDQLTK	D			Cmpd 446, AutoMSn(557.8311), 20.3 min
1	Unigene21322_GsL3-Total-RNA	Unigene21322_GsL3-Total-RNA	4688	250951	439	152	70	22	31.6		5886	2	1	1	557.833	1113.65	2	1113.64	0.0122	0	15.34	59	R	LIGLNDQLTK	D			Cmpd 456, AutoMSn(557.8331), 20.3 min
1	Unigene21322_GsL3-Total-RNA	Unigene21322_GsL3-Total-RNA	4688	250951	439	152	70	22	31.6		6036	5	1	1	565.319	1128.62	2	1128.63	-0.0016	1	7.01	370	R	IRDLETQVR	R			Cmpd 194, AutoMSn(565.3190), 14.3 min
1	Unigene21322_GsL3-Total-RNA	Unigene21322_GsL3-Total-RNA	4688	250951	439	152	70	22	31.6		6038	6	1	1	565.321	1128.63	2	1128.63	0.0016	1	7.73	320	R	IRDLETQVR	R			Cmpd 190, AutoMSn(565.3206), 14.3 min
1	Unigene21322_GsL3-Total-RNA	Unigene21322_GsL3-Total-RNA	4688	250951	439	152	70	22	31.6		6044	6	1	1	565.324	1128.63	2	1128.63	0.0078	1	7.95	300	R	IRDLETQVR	R			Cmpd 199, AutoMSn(565.3237), 14.4 min
1	Unigene21322_GsL3-Total-RNA	Unigene21322_GsL3-Total-RNA	4688	250951	439	152	70	22	31.6		6045	5	1	1	565.324	1128.63	2	1128.63	0.0088	1	3.52	840	R	IRDLETQVR	R			Cmpd 184, AutoMSn(565.3242), 14.4 min
1	Unigene21322_GsL3-Total-RNA	Unigene21322_GsL3-Total-RNA	4688	250951	439	152	70	22	31.6		6162	1	1	1	574.1	1146.19	2	1146.6	-0.418	0	38.41	0.55	K	LAELAAEFQR	V			Cmpd 463, AutoMSn(574.0999), 20.3 min
1	Unigene21322_GsL3-Total-RNA	Unigene21322_GsL3-Total-RNA	4688	250951	439	152	70	22	31.6		6163	1	1	1	574.312	1146.61	2	1146.6	0.0062	0	52.09	0.012	K	LAELAAEFQR	V			Cmpd 459, AutoMSn(574.3120), 20.3 min
1	Unigene21322_GsL3-Total-RNA	Unigene21322_GsL3-Total-RNA	4688	250951	439	152	70	22	31.6		6164	1	1	1	574.312	1146.61	2	1146.6	0.0064	0	53	0.0097	K	LAELAAEFQR	V			Cmpd 458, AutoMSn(574.3121), 20.3 min
1	Unigene21322_GsL3-Total-RNA	Unigene21322_GsL3-Total-RNA	4688	250951	439	152	70	22	31.6		6165	1	1	1	574.313	1146.61	2	1146.6	0.0082	0	39.36	0.22	K	LAELAAEFQR	V			Cmpd 453, AutoMSn(574.3130), 20.4 min
1	Unigene21322_GsL3-Total-RNA	Unigene21322_GsL3-Total-RNA	4688	250951	439	152	70	22	31.6		6166	1	1	1	574.314	1146.61	2	1146.6	0.0099	0	57.84	0.0032	K	LAELAAEFQR	V			Cmpd 450, AutoMSn(574.3139), 20.3 min
1	Unigene21322_GsL3-Total-RNA	Unigene21322_GsL3-Total-RNA	4688	250951	439	152	70	22	31.6		6167	1	1	1	574.315	1146.61	2	1146.6	0.0117	0	58	0.0031	K	LAELAAEFQR	V			Cmpd 458, AutoMSn(574.3147), 20.3 min
1	Unigene21322_GsL3-Total-RNA	Unigene21322_GsL3-Total-RNA	4688	250951	439	152	70	22	31.6		6168	1	1	1	574.315	1146.62	2	1146.6	0.0117	0	58.7	0.0026	K	LAELAAEFQR	V			Cmpd 455, AutoMSn(574.3148), 20.3 min
1	Unigene21322_GsL3-Total-RNA	Unigene21322_GsL3-Total-RNA	4688	250951	439	152	70	22	31.6		6721	1	1	1	601.796	1201.58	2	1201.59	-0.0157	0	24.55	6.3	R	DLENSQLEVR	N			Cmpd 298, AutoMSn(601.7963), 18.2 min
1	Unigene21322_GsL3-Total-RNA	Unigene21322_GsL3-Total-RNA	4688	250951	439	152	70	22	31.6		6722	1	1	1	601.801	1201.59	2	1201.59	-0.0072	0	31.14	1.4	R	DLENSQLEVR	N			Cmpd 301, AutoMSn(601.8006), 18.3 min
1	Unigene21322_GsL3-Total-RNA	Unigene21322_GsL3-Total-RNA	4688	250951	439	152	70	22	31.6		6723	1	1	1	601.807	1201.6	2	1201.59	0.0059	0	46.93	0.036	R	DLENSQLEVR	N			Cmpd 308, AutoMSn(601.8072), 18.2 min
1	Unigene21322_GsL3-Total-RNA	Unigene21322_GsL3-Total-RNA	4688	250951	439	152	70	22	31.6		6724	1	1	1	601.808	1201.6	2	1201.59	0.0069	0	46.41	0.041	R	DLENSQLEVR	N			Cmpd 364, AutoMSn(601.8077), 18.2 min
1	Unigene21322_GsL3-Total-RNA	Unigene21322_GsL3-Total-RNA	4688	250951	439	152	70	22	31.6		6725	1	1	1	601.808	1201.6	2	1201.59	0.0076	0	55.75	0.0048	R	DLENSQLEVR	N			Cmpd 368, AutoMSn(601.8080), 18.2 min
1	Unigene21322_GsL3-Total-RNA	Unigene21322_GsL3-Total-RNA	4688	250951	439	152	70	22	31.6		6726	1	1	1	601.808	1201.6	2	1201.59	0.0084	0	41.31	0.13	R	DLENSQLEVR	N			Cmpd 330, AutoMSn(601.8084), 18.3 min
1	Unigene21322_GsL3-Total-RNA	Unigene21322_GsL3-Total-RNA	4688	250951	439	152	70	22	31.6		6727	1	1	1	601.809	1201.6	2	1201.59	0.0088	0	42.11	0.11	R	DLENSQLEVR	N			Cmpd 341, AutoMSn(601.8086), 18.3 min
1	Unigene21322_GsL3-Total-RNA	Unigene21322_GsL3-Total-RNA	4688	250951	439	152	70	22	31.6		6728	1	1	1	601.809	1201.6	2	1201.59	0.0096	0	50.82	0.015	R	DLENSQLEVR	N			Cmpd 367, AutoMSn(601.8090), 18.3 min
1	Unigene21322_GsL3-Total-RNA	Unigene21322_GsL3-Total-RNA	4688	250951	439	152	70	22	31.6		6729	1	1	1	601.809	1201.6	2	1201.59	0.0099	0	55.73	0.0048	R	DLENSQLEVR	N			Cmpd 364, AutoMSn(601.8091), 18.3 min
1	Unigene21322_GsL3-Total-RNA	Unigene21322_GsL3-Total-RNA	4688	250951	439	152	70	22	31.6		6730	1	1	1	601.809	1201.6	2	1201.59	0.0102	0	53.5	0.008	R	DLENSQLEVR	N			Cmpd 367, AutoMSn(601.8093), 18.3 min
1	Unigene21322_GsL3-Total-RNA	Unigene21322_GsL3-Total-RNA	4688	250951	439	152	70	22	31.6		6731	1	1	1	601.809	1201.6	2	1201.59	0.0106	0	46.05	0.045	R	DLENSQLEVR	N			Cmpd 369, AutoMSn(601.8095), 18.3 min
1	Unigene21322_GsL3-Total-RNA	Unigene21322_GsL3-Total-RNA	4688	250951	439	152	70	22	31.6		6732	1	1	1	601.809	1201.6	2	1201.59	0.0106	0	61.29	0.0013	R	DLENSQLEVR	N			Cmpd 311, AutoMSn(601.8095), 18.3 min
1	Unigene21322_GsL3-Total-RNA	Unigene21322_GsL3-Total-RNA	4688	250951	439	152	70	22	31.6		6733	1	1	1	601.809	1201.6	2	1201.59	0.0106	0	55.56	0.005	R	DLENSQLEVR	N			Cmpd 338, AutoMSn(601.8095), 18.2 min
1	Unigene21322_GsL3-Total-RNA	Unigene21322_GsL3-Total-RNA	4688	250951	439	152	70	22	31.6		6734	1	1	1	601.809	1201.6	2	1201.59	0.0106	0	39.28	0.21	R	DLENSQLEVR	N			Cmpd 371, AutoMSn(601.8095), 18.4 min
1	Unigene21322_GsL3-Total-RNA	Unigene21322_GsL3-Total-RNA	4688	250951	439	152	70	22	31.6		6735	1	1	1	601.81	1201.6	2	1201.59	0.0111	0	40.85	0.15	R	DLENSQLEVR	N			Cmpd 376, AutoMSn(601.8098), 18.4 min
1	Unigene21322_GsL3-Total-RNA	Unigene21322_GsL3-Total-RNA	4688	250951	439	152	70	22	31.6		6736	1	1	1	601.81	1201.61	2	1201.59	0.0122	0	50.76	0.015	R	DLENSQLEVR	N			Cmpd 372, AutoMSn(601.8103), 18.3 min
1	Unigene21322_GsL3-Total-RNA	Unigene21322_GsL3-Total-RNA	4688	250951	439	152	70	22	31.6		6737	1	1	1	601.811	1201.61	2	1201.59	0.013	0	49.58	0.02	R	DLENSQLEVR	N			Cmpd 335, AutoMSn(601.8107), 18.2 min
1	Unigene21322_GsL3-Total-RNA	Unigene21322_GsL3-Total-RNA	4688	250951	439	152	70	22	31.6		6738	1	1	1	601.811	1201.61	2	1201.59	0.0142	0	55.06	0.0056	R	DLENSQLEVR	N			Cmpd 367, AutoMSn(601.8113), 18.3 min
1	Unigene21322_GsL3-Total-RNA	Unigene21322_GsL3-Total-RNA	4688	250951	439	152	70	22	31.6		6740	2	1	1	601.821	1201.63	2	1201.59	0.034	0	4.1	700	R	DLENSQLEVR	N			Cmpd 361, AutoMSn(601.8212), 18.3 min
1	Unigene21322_GsL3-Total-RNA	Unigene21322_GsL3-Total-RNA	4688	250951	439	152	70	22	31.6		6743	1	1	1	601.835	1201.66	2	1201.66	0.0008	0	38.9	0.23	K	ITIQETEIQK	L			Cmpd 332, AutoMSn(601.8353), 17.4 min
1	Unigene21322_GsL3-Total-RNA	Unigene21322_GsL3-Total-RNA	4688	250951	439	152	70	22	31.6		6744	1	1	1	601.837	1201.66	2	1201.66	0.0035	0	17.02	36	K	ITIQETEIQK	L			Cmpd 325, AutoMSn(601.8367), 17.5 min
1	Unigene21322_GsL3-Total-RNA	Unigene21322_GsL3-Total-RNA	4688	250951	439	152	70	22	31.6		6745	1	1	1	601.838	1201.66	2	1201.66	0.0063	0	47.4	0.033	K	ITIQETEIQK	L			Cmpd 326, AutoMSn(601.8381), 17.4 min
1	Unigene21322_GsL3-Total-RNA	Unigene21322_GsL3-Total-RNA	4688	250951	439	152	70	22	31.6		6746	1	1	1	601.838	1201.66	2	1201.66	0.0064	0	23.02	9.1	K	ITIQETEIQK	L			Cmpd 333, AutoMSn(601.8382), 17.4 min
1	Unigene21322_GsL3-Total-RNA	Unigene21322_GsL3-Total-RNA	4688	250951	439	152	70	22	31.6		6747	1	1	1	601.839	1201.66	2	1201.66	0.0076	0	59.15	0.0022	K	ITIQETEIQK	L			Cmpd 318, AutoMSn(601.8388), 17.4 min
1	Unigene21322_GsL3-Total-RNA	Unigene21322_GsL3-Total-RNA	4688	250951	439	152	70	22	31.6		6748	1	1	1	601.84	1201.66	2	1201.66	0.0096	0	44.31	0.068	K	ITIQETEIQK	L			Cmpd 321, AutoMSn(601.8398), 17.4 min
1	Unigene21322_GsL3-Total-RNA	Unigene21322_GsL3-Total-RNA	4688	250951	439	152	70	22	31.6		6841	1	1	1	406.216	1215.63	3	1215.62	0.006	1	30.87	1.5	R	LDRTQEELGR	F			Cmpd 136, AutoMSn(406.2162), 13.1 min
1	Unigene21322_GsL3-Total-RNA	Unigene21322_GsL3-Total-RNA	4688	250951	439	152	70	22	31.6		6842	1	1	1	406.216	1215.63	3	1215.62	0.0068	1	41.57	0.13	R	LDRTQEELGR	F			Cmpd 129, AutoMSn(406.2165), 13.1 min
1	Unigene21322_GsL3-Total-RNA	Unigene21322_GsL3-Total-RNA	4688	250951	439	152	70	22	31.6		6843	1	1	1	406.217	1215.63	3	1215.62	0.0071	1	44.75	0.061	R	LDRTQEELGR	F			Cmpd 137, AutoMSn(406.2166), 13.1 min
1	Unigene21322_GsL3-Total-RNA	Unigene21322_GsL3-Total-RNA	4688	250951	439	152	70	22	31.6		6844	2	1	1	406.217	1215.63	3	1215.62	0.0077	1	18.2	28	R	LDRTQEELGR	F			Cmpd 142, AutoMSn(406.2168), 13.2 min
1	Unigene21322_GsL3-Total-RNA	Unigene21322_GsL3-Total-RNA	4688	250951	439	152	70	22	31.6		6847	1	1	1	406.217	1215.63	3	1215.62	0.0093	1	30.9	1.5	R	LDRTQEELGR	F			Cmpd 140, AutoMSn(406.2173), 13.2 min
1	Unigene21322_GsL3-Total-RNA	Unigene21322_GsL3-Total-RNA	4688	250951	439	152	70	22	31.6		6848	1	1	1	406.217	1215.63	3	1215.62	0.0097	1	34.32	0.67	R	LDRTQEELGR	F			Cmpd 140, AutoMSn(406.2174), 13.1 min
1	Unigene21322_GsL3-Total-RNA	Unigene21322_GsL3-Total-RNA	4688	250951	439	152	70	22	31.6		6991	1	1	1	410.873	1229.6	3	1229.59	0.0078	1	21.26	14	R	VRADFADHSGR	L			Cmpd 84, AutoMSn(410.8733), 12.1 min
1	Unigene21322_GsL3-Total-RNA	Unigene21322_GsL3-Total-RNA	4688	250951	439	152	70	22	31.6		6992	1	1	1	410.873	1229.6	3	1229.59	0.0084	1	40.38	0.17	R	VRADFADHSGR	L			Cmpd 89, AutoMSn(410.8735), 12.1 min
1	Unigene21322_GsL3-Total-RNA	Unigene21322_GsL3-Total-RNA	4688	250951	439	152	70	22	31.6		6993	1	1	1	410.874	1229.6	3	1229.59	0.0102	1	30.92	1.5	R	VRADFADHSGR	L			Cmpd 91, AutoMSn(410.8740), 12.1 min
1	Unigene21322_GsL3-Total-RNA	Unigene21322_GsL3-Total-RNA	4688	250951	439	152	70	22	31.6		6994	1	1	1	410.875	1229.6	3	1229.59	0.0125	1	34.38	0.66	R	VRADFADHSGR	L			Cmpd 95, AutoMSn(410.8748), 12.1 min
1	Unigene21322_GsL3-Total-RNA	Unigene21322_GsL3-Total-RNA	4688	250951	439	152	70	22	31.6		6995	1	1	1	410.875	1229.6	3	1229.59	0.0129	1	18.61	25	R	VRADFADHSGR	L			Cmpd 87, AutoMSn(410.8750), 12.2 min
1	Unigene21322_GsL3-Total-RNA	Unigene21322_GsL3-Total-RNA	4688	250951	439	152	70	22	31.6		6996	1	1	1	410.875	1229.6	3	1229.59	0.0138	1	12.92	93	R	VRADFADHSGR	L			Cmpd 92, AutoMSn(410.8752), 12.1 min
1	Unigene21322_GsL3-Total-RNA	Unigene21322_GsL3-Total-RNA	4688	250951	439	152	70	22	31.6		6997	1	1	1	410.875	1229.6	3	1229.59	0.0138	1	26.61	4	R	VRADFADHSGR	L			Cmpd 96, AutoMSn(410.8753), 12.2 min
1	Unigene21322_GsL3-Total-RNA	Unigene21322_GsL3-Total-RNA	4688	250951	439	152	70	22	31.6		6998	1	1	1	410.875	1229.6	3	1229.59	0.0142	1	24.09	7.1	R	VRADFADHSGR	L			Cmpd 94, AutoMSn(410.8754), 12.2 min
1	Unigene21322_GsL3-Total-RNA	Unigene21322_GsL3-Total-RNA	4688	250951	439	152	70	22	31.6		6999	1	1	1	410.876	1229.61	3	1229.59	0.0171	1	12.21	110	R	VRADFADHSGR	L			Cmpd 96, AutoMSn(410.8763), 12.1 min
1	Unigene21322_GsL3-Total-RNA	Unigene21322_GsL3-Total-RNA	4688	250951	439	152	70	22	31.6		7014	1	1	1	411.208	1230.6	3	1230.6	0.007	1	28.13	2.8	R	SEANLREQER	A			Cmpd 19, AutoMSn(411.2080), 10.4 min
1	Unigene21322_GsL3-Total-RNA	Unigene21322_GsL3-Total-RNA	4688	250951	439	152	70	22	31.6		7015	1	1	1	411.208	1230.6	3	1230.6	0.007	1	18.93	23	R	SEANLREQER	A			Cmpd 13, AutoMSn(411.2080), 10.3 min
1	Unigene21322_GsL3-Total-RNA	Unigene21322_GsL3-Total-RNA	4688	250951	439	152	70	22	31.6		7017	1	1	1	411.208	1230.6	3	1230.6	0.0082	1	17.1	35	R	SEANLREQER	A			Cmpd 22, AutoMSn(411.2084), 10.5 min
1	Unigene21322_GsL3-Total-RNA	Unigene21322_GsL3-Total-RNA	4688	250951	439	152	70	22	31.6		7021	1	1	1	411.209	1230.61	3	1230.6	0.0102	1	29.01	2.3	R	SEANLREQER	A			Cmpd 15, AutoMSn(411.2091), 10.4 min
1	Unigene21322_GsL3-Total-RNA	Unigene21322_GsL3-Total-RNA	4688	250951	439	152	70	22	31.6		7023	1	1	1	411.21	1230.61	3	1230.6	0.0119	1	28.19	2.7	R	SEANLREQER	A			Cmpd 14, AutoMSn(411.2096), 10.3 min
1	Unigene21322_GsL3-Total-RNA	Unigene21322_GsL3-Total-RNA	4688	250951	439	152	70	22	31.6		7030	1	1	1	411.212	1230.61	3	1230.6	0.0177	1	28.33	2.6	R	SEANLREQER	A			Cmpd 13, AutoMSn(411.2116), 10.3 min
1	Unigene21322_GsL3-Total-RNA	Unigene21322_GsL3-Total-RNA	4688	250951	439	152	70	22	31.6		7066	1	1	1	617	1231.99	2	1232.64	-0.6543	0	40.1	0.36	R	IAPASDYDILR	Q			Cmpd 470, AutoMSn(617.0002), 20.8 min
1	Unigene21322_GsL3-Total-RNA	Unigene21322_GsL3-Total-RNA	4688	250951	439	152	70	22	31.6		7067	1	1	1	617.047	1232.08	2	1232.64	-0.561	0	49.37	0.043	R	IAPASDYDILR	Q			Cmpd 409, AutoMSn(617.0468), 20.8 min
1	Unigene21322_GsL3-Total-RNA	Unigene21322_GsL3-Total-RNA	4688	250951	439	152	70	22	31.6		7068	1	1	1	617.327	1232.64	2	1232.64	0.0002	0	27.73	3.1	R	IAPASDYDILR	Q			Cmpd 413, AutoMSn(617.3274), 20.8 min
1	Unigene21322_GsL3-Total-RNA	Unigene21322_GsL3-Total-RNA	4688	250951	439	152	70	22	31.6		7069	1	1	1	617.328	1232.64	2	1232.64	0.0016	0	54.98	0.0059	R	IAPASDYDILR	Q			Cmpd 415, AutoMSn(617.3281), 20.8 min
1	Unigene21322_GsL3-Total-RNA	Unigene21322_GsL3-Total-RNA	4688	250951	439	152	70	22	31.6		7071	1	1	1	617.331	1232.65	2	1232.64	0.0067	0	22.12	11	R	IAPASDYDILR	Q			Cmpd 419, AutoMSn(617.3306), 20.9 min
1	Unigene21322_GsL3-Total-RNA	Unigene21322_GsL3-Total-RNA	4688	250951	439	152	70	22	31.6		7072	1	1	1	617.331	1232.65	2	1232.64	0.0072	0	67.92	0.0003	R	IAPASDYDILR	Q			Cmpd 475, AutoMSn(617.3309), 20.9 min
1	Unigene21322_GsL3-Total-RNA	Unigene21322_GsL3-Total-RNA	4688	250951	439	152	70	22	31.6		7073	1	1	1	617.331	1232.65	2	1232.64	0.0075	0	58.26	0.0028	R	IAPASDYDILR	Q			Cmpd 469, AutoMSn(617.3311), 20.8 min
1	Unigene21322_GsL3-Total-RNA	Unigene21322_GsL3-Total-RNA	4688	250951	439	152	70	22	31.6		7074	1	1	1	617.331	1232.65	2	1232.64	0.0075	0	53.71	0.0079	R	IAPASDYDILR	Q			Cmpd 477, AutoMSn(617.3311), 20.7 min
1	Unigene21322_GsL3-Total-RNA	Unigene21322_GsL3-Total-RNA	4688	250951	439	152	70	22	31.6		7075	1	1	1	617.331	1232.65	2	1232.64	0.0082	0	39.57	0.21	R	IAPASDYDILR	Q			Cmpd 481, AutoMSn(617.3314), 20.7 min
1	Unigene21322_GsL3-Total-RNA	Unigene21322_GsL3-Total-RNA	4688	250951	439	152	70	22	31.6		7076	1	1	1	617.332	1232.65	2	1232.64	0.0086	0	50.8	0.016	R	IAPASDYDILR	Q			Cmpd 428, AutoMSn(617.3316), 20.9 min
1	Unigene21322_GsL3-Total-RNA	Unigene21322_GsL3-Total-RNA	4688	250951	439	152	70	22	31.6		7077	1	1	1	617.332	1232.65	2	1232.64	0.0088	0	73.93	7.6e-05	R	IAPASDYDILR	Q			Cmpd 481, AutoMSn(617.3317), 20.9 min
1	Unigene21322_GsL3-Total-RNA	Unigene21322_GsL3-Total-RNA	4688	250951	439	152	70	22	31.6		7078	1	1	1	617.332	1232.65	2	1232.64	0.0092	0	36.46	0.42	R	IAPASDYDILR	Q			Cmpd 472, AutoMSn(617.3319), 20.8 min
1	Unigene21322_GsL3-Total-RNA	Unigene21322_GsL3-Total-RNA	4688	250951	439	152	70	22	31.6		7079	1	1	1	617.332	1232.65	2	1232.64	0.0103	0	20.93	31	R	IAPASDYDILR	Q			Cmpd 425, AutoMSn(617.3325), 20.8 min
1	Unigene21322_GsL3-Total-RNA	Unigene21322_GsL3-Total-RNA	4688	250951	439	152	70	22	31.6		7080	1	1	1	617.332	1232.65	2	1232.64	0.0103	0	61.1	0.0014	R	IAPASDYDILR	Q			Cmpd 486, AutoMSn(617.3325), 20.9 min
1	Unigene21322_GsL3-Total-RNA	Unigene21322_GsL3-Total-RNA	4688	250951	439	152	70	22	31.6		7081	1	1	1	617.333	1232.65	2	1232.64	0.0106	0	56.93	0.0038	R	IAPASDYDILR	Q			Cmpd 478, AutoMSn(617.3326), 20.8 min
1	Unigene21322_GsL3-Total-RNA	Unigene21322_GsL3-Total-RNA	4688	250951	439	152	70	22	31.6		7082	1	1	1	617.333	1232.65	2	1232.64	0.0109	0	60.35	0.0017	R	IAPASDYDILR	Q			Cmpd 468, AutoMSn(617.3328), 20.7 min
1	Unigene21322_GsL3-Total-RNA	Unigene21322_GsL3-Total-RNA	4688	250951	439	152	70	22	31.6		7083	1	1	1	617.333	1232.65	2	1232.64	0.0112	0	47.98	0.03	R	IAPASDYDILR	Q			Cmpd 453, AutoMSn(617.3329), 20.8 min
1	Unigene21322_GsL3-Total-RNA	Unigene21322_GsL3-Total-RNA	4688	250951	439	152	70	22	31.6		7084	1	1	1	617.333	1232.65	2	1232.64	0.0113	0	69.11	0.00023	R	IAPASDYDILR	Q			Cmpd 478, AutoMSn(617.3329), 20.8 min
1	Unigene21322_GsL3-Total-RNA	Unigene21322_GsL3-Total-RNA	4688	250951	439	152	70	22	31.6		7085	1	1	1	617.333	1232.65	2	1232.64	0.0113	0	45.71	0.05	R	IAPASDYDILR	Q			Cmpd 481, AutoMSn(617.3330), 20.9 min
1	Unigene21322_GsL3-Total-RNA	Unigene21322_GsL3-Total-RNA	4688	250951	439	152	70	22	31.6		7086	1	1	1	617.333	1232.65	2	1232.64	0.0114	0	25.85	4.9	R	IAPASDYDILR	Q			Cmpd 441, AutoMSn(617.3330), 20.8 min
1	Unigene21322_GsL3-Total-RNA	Unigene21322_GsL3-Total-RNA	4688	250951	439	152	70	22	31.6		7087	1	1	1	617.333	1232.65	2	1232.64	0.0115	0	68.66	0.00025	R	IAPASDYDILR	Q			Cmpd 475, AutoMSn(617.3331), 20.7 min
1	Unigene21322_GsL3-Total-RNA	Unigene21322_GsL3-Total-RNA	4688	250951	439	152	70	22	31.6		7088	1	1	1	617.333	1232.65	2	1232.64	0.0119	0	75.55	5.2e-05	R	IAPASDYDILR	Q			Cmpd 412, AutoMSn(617.3332), 20.9 min
1	Unigene21322_GsL3-Total-RNA	Unigene21322_GsL3-Total-RNA	4688	250951	439	152	70	22	31.6		7089	1	1	1	617.333	1232.65	2	1232.64	0.0119	0	70.18	0.00018	R	IAPASDYDILR	Q			Cmpd 472, AutoMSn(617.3333), 20.9 min
1	Unigene21322_GsL3-Total-RNA	Unigene21322_GsL3-Total-RNA	4688	250951	439	152	70	22	31.6		7090	1	1	1	617.333	1232.65	2	1232.64	0.0121	0	26.23	4.5	R	IAPASDYDILR	Q			Cmpd 456, AutoMSn(617.3333), 20.9 min
1	Unigene21322_GsL3-Total-RNA	Unigene21322_GsL3-Total-RNA	4688	250951	439	152	70	22	31.6		7091	1	1	1	617.333	1232.65	2	1232.64	0.0121	0	50.29	0.017	R	IAPASDYDILR	Q			Cmpd 483, AutoMSn(617.3334), 20.8 min
1	Unigene21322_GsL3-Total-RNA	Unigene21322_GsL3-Total-RNA	4688	250951	439	152	70	22	31.6		7092	1	1	1	617.334	1232.65	2	1232.64	0.0135	0	51.05	0.015	R	IAPASDYDILR	Q			Cmpd 449, AutoMSn(617.3340), 20.7 min
1	Unigene21322_GsL3-Total-RNA	Unigene21322_GsL3-Total-RNA	4688	250951	439	152	70	22	31.6		7093	1	1	1	617.337	1232.66	2	1232.64	0.0186	0	22.66	10	R	IAPASDYDILR	Q			Cmpd 416, AutoMSn(617.3366), 21.0 min
1	Unigene21322_GsL3-Total-RNA	Unigene21322_GsL3-Total-RNA	4688	250951	439	152	70	22	31.6		7219	1	1	1	416.549	1246.62	3	1246.62	0.0087	1	20.38	17	R	TSERDIAEQAK	T			Cmpd 97, AutoMSn(416.5486), 12.3 min
1	Unigene21322_GsL3-Total-RNA	Unigene21322_GsL3-Total-RNA	4688	250951	439	152	70	22	31.6		7221	1	1	1	624.319	1246.62	2	1246.62	0.0091	1	21.47	13	R	TSERDIAEQAK	T			Cmpd 101, AutoMSn(624.3195), 12.3 min
1	Unigene21322_GsL3-Total-RNA	Unigene21322_GsL3-Total-RNA	4688	250951	439	152	70	22	31.6		7222	1	1	1	416.549	1246.63	3	1246.62	0.01	1	20.29	17	R	TSERDIAEQAK	T			Cmpd 100, AutoMSn(416.5490), 12.3 min
1	Unigene21322_GsL3-Total-RNA	Unigene21322_GsL3-Total-RNA	4688	250951	439	152	70	22	31.6		7224	1	1	1	416.549	1246.63	3	1246.62	0.0108	1	27.32	3.4	R	TSERDIAEQAK	T			Cmpd 101, AutoMSn(416.5493), 12.2 min
1	Unigene21322_GsL3-Total-RNA	Unigene21322_GsL3-Total-RNA	4688	250951	439	152	70	22	31.6		7225	1	1	1	416.549	1246.63	3	1246.62	0.0108	1	21.85	12	R	TSERDIAEQAK	T			Cmpd 104, AutoMSn(416.5493), 12.3 min
1	Unigene21322_GsL3-Total-RNA	Unigene21322_GsL3-Total-RNA	4688	250951	439	152	70	22	31.6		7226	6	1	1	416.55	1246.63	3	1246.62	0.0114	1	12.18	110	R	TSERDIAEQAK	T			Cmpd 93, AutoMSn(416.5495), 12.3 min
1	Unigene21322_GsL3-Total-RNA	Unigene21322_GsL3-Total-RNA	4688	250951	439	152	70	22	31.6		7230	2	1	1	416.55	1246.63	3	1246.62	0.0142	1	18.25	27	R	TSERDIAEQAK	T			Cmpd 101, AutoMSn(416.5505), 12.3 min
1	Unigene21322_GsL3-Total-RNA	Unigene21322_GsL3-Total-RNA	4688	250951	439	152	70	22	31.6		7663	1	1	1	644.338	1286.66	2	1286.66	0.0041	1	26.59	3.9	R	NKDADVQQLTR	R			Cmpd 144, AutoMSn(644.3383), 13.5 min
1	Unigene21322_GsL3-Total-RNA	Unigene21322_GsL3-Total-RNA	4688	250951	439	152	70	22	31.6		7664	1	1	1	429.896	1286.67	3	1286.66	0.009	1	39.71	0.19	R	NKDADVQQLTR	R			Cmpd 153, AutoMSn(429.8962), 13.5 min
1	Unigene21322_GsL3-Total-RNA	Unigene21322_GsL3-Total-RNA	4688	250951	439	152	70	22	31.6		7665	1	1	1	644.342	1286.67	2	1286.66	0.0118	1	45.46	0.051	R	NKDADVQQLTR	R			Cmpd 151, AutoMSn(644.3421), 13.5 min
1	Unigene21322_GsL3-Total-RNA	Unigene21322_GsL3-Total-RNA	4688	250951	439	152	70	22	31.6		7666	1	1	1	429.899	1286.67	3	1286.66	0.0167	1	24.04	7.1	R	NKDADVQQLTR	R			Cmpd 145, AutoMSn(429.8988), 13.5 min
1	Unigene21322_GsL3-Total-RNA	Unigene21322_GsL3-Total-RNA	4688	250951	439	152	70	22	31.6		7667	1	1	1	644.347	1286.68	2	1286.66	0.0224	1	27.7	3.1	R	NKDADVQQLTR	R			Cmpd 156, AutoMSn(644.3474), 13.5 min
1	Unigene21322_GsL3-Total-RNA	Unigene21322_GsL3-Total-RNA	4688	250951	439	152	70	22	31.6		7668	1	1	1	429.906	1286.7	3	1286.66	0.0375	1	22.53	10	R	NKDADVQQLTR	R			Cmpd 158, AutoMSn(429.9057), 13.5 min
1	Unigene21322_GsL3-Total-RNA	Unigene21322_GsL3-Total-RNA	4688	250951	439	152	70	22	31.6		7669	1	1	1	644.797	1287.58	2	1287.57	0.0065	0	39.79	0.19	K	SESYDYQVAAR	L			Cmpd 273, AutoMSn(644.7971), 16.1 min
1	Unigene21322_GsL3-Total-RNA	Unigene21322_GsL3-Total-RNA	4688	250951	439	152	70	22	31.6		7670	1	1	1	644.798	1287.58	2	1287.57	0.008	0	54.44	0.0064	K	SESYDYQVAAR	L			Cmpd 264, AutoMSn(644.7979), 16.2 min
1	Unigene21322_GsL3-Total-RNA	Unigene21322_GsL3-Total-RNA	4688	250951	439	152	70	22	31.6		7671	1	1	1	644.799	1287.58	2	1287.57	0.0108	0	49	0.022	K	SESYDYQVAAR	L			Cmpd 278, AutoMSn(644.7992), 16.2 min
1	Unigene21322_GsL3-Total-RNA	Unigene21322_GsL3-Total-RNA	4688	250951	439	152	70	22	31.6		7672	1	1	1	644.799	1287.58	2	1287.57	0.0112	0	45.02	0.056	K	SESYDYQVAAR	L			Cmpd 273, AutoMSn(644.7995), 16.2 min
1	Unigene21322_GsL3-Total-RNA	Unigene21322_GsL3-Total-RNA	4688	250951	439	152	70	22	31.6		7673	1	1	1	644.799	1287.58	2	1287.57	0.0112	0	49.47	0.02	K	SESYDYQVAAR	L			Cmpd 271, AutoMSn(644.7995), 16.1 min
1	Unigene21322_GsL3-Total-RNA	Unigene21322_GsL3-Total-RNA	4688	250951	439	152	70	22	31.6		8216	1	1	1	447.559	1339.66	3	1339.65	0.008	0	21.95	11	R	SLNQHISEEQR	K			Cmpd 120, AutoMSn(447.5593), 12.7 min
1	Unigene21322_GsL3-Total-RNA	Unigene21322_GsL3-Total-RNA	4688	250951	439	152	70	22	31.6		8412	1	1	1	678.865	1355.71	2	1355.7	0.0104	0	23.92	7	K	THELEGTVTTLR	Q			Cmpd 267, AutoMSn(678.8647), 16.2 min
1	Unigene21322_GsL3-Total-RNA	Unigene21322_GsL3-Total-RNA	4688	250951	439	152	70	22	31.6		8489	1	1	1	454.237	1359.69	3	1359.68	0.0104	1	33.31	0.77	R	IHSLEEDFKSR	I			Cmpd 224, AutoMSn(454.2368), 15.1 min
1	Unigene21322_GsL3-Total-RNA	Unigene21322_GsL3-Total-RNA	4688	250951	439	152	70	22	31.6		8490	1	1	1	454.237	1359.69	3	1359.68	0.0121	1	14.65	57	R	IHSLEEDFKSR	I			Cmpd 216, AutoMSn(454.2374), 15.1 min
1	Unigene21322_GsL3-Total-RNA	Unigene21322_GsL3-Total-RNA	4688	250951	439	152	70	22	31.6		8491	1	1	1	454.238	1359.69	3	1359.68	0.0129	1	31.54	1.2	R	IHSLEEDFKSR	I			Cmpd 222, AutoMSn(454.2377), 15.0 min
1	Unigene21322_GsL3-Total-RNA	Unigene21322_GsL3-Total-RNA	4688	250951	439	152	70	22	31.6		8492	2	1	1	454.238	1359.69	3	1359.68	0.0129	1	14.62	57	R	IHSLEEDFKSR	I			Cmpd 224, AutoMSn(454.2377), 15.1 min
1	Unigene21322_GsL3-Total-RNA	Unigene21322_GsL3-Total-RNA	4688	250951	439	152	70	22	31.6		8493	1	1	1	454.238	1359.69	3	1359.68	0.0139	1	23.08	8.1	R	IHSLEEDFKSR	I			Cmpd 225, AutoMSn(454.2380), 15.0 min
1	Unigene21322_GsL3-Total-RNA	Unigene21322_GsL3-Total-RNA	4688	250951	439	152	70	22	31.6		8494	1	1	1	454.238	1359.69	3	1359.68	0.0141	1	30.65	1.4	R	IHSLEEDFKSR	I			Cmpd 221, AutoMSn(454.2381), 15.0 min
1	Unigene21322_GsL3-Total-RNA	Unigene21322_GsL3-Total-RNA	4688	250951	439	152	70	22	31.6		9041	4	1	1	477.928	1430.76	3	1430.75	0.0143	1	26.26	3.8	R	LLESSERSQINR	I			Cmpd 176, AutoMSn(477.9280), 14.0 min
1	Unigene21322_GsL3-Total-RNA	Unigene21322_GsL3-Total-RNA	4688	250951	439	152	70	22	31.6		9042	4	1	1	477.93	1430.77	3	1430.75	0.0199	1	18.98	20	R	LLESSERSQINR	I			Cmpd 172, AutoMSn(477.9298), 13.9 min
1	Unigene21322_GsL3-Total-RNA	Unigene21322_GsL3-Total-RNA	4688	250951	439	152	70	22	31.6		9066	1	1	1	480.257	1437.75	3	1437.75	0.002	1	23.97	6.2	K	VVTYETTVKDQR	S			Cmpd 121, AutoMSn(480.2567), 14.2 min
1	Unigene21322_GsL3-Total-RNA	Unigene21322_GsL3-Total-RNA	4688	250951	439	152	70	22	31.6		9067	1	1	1	480.259	1437.76	3	1437.75	0.0099	1	61.83	0.001	K	VVTYETTVKDQR	S			Cmpd 174, AutoMSn(480.2594), 14.1 min
1	Unigene21322_GsL3-Total-RNA	Unigene21322_GsL3-Total-RNA	4688	250951	439	152	70	22	31.6		9068	1	1	1	480.259	1437.76	3	1437.75	0.01	1	68.55	0.00022	K	VVTYETTVKDQR	S			Cmpd 181, AutoMSn(480.2594), 14.1 min
1	Unigene21322_GsL3-Total-RNA	Unigene21322_GsL3-Total-RNA	4688	250951	439	152	70	22	31.6		9069	4	1	1	480.26	1437.76	3	1437.75	0.0103	1	4.78	520	K	VVTYETTVKDQR	S			Cmpd 129, AutoMSn(480.2595), 14.2 min
1	Unigene21322_GsL3-Total-RNA	Unigene21322_GsL3-Total-RNA	4688	250951	439	152	70	22	31.6		9070	1	1	1	480.26	1437.76	3	1437.75	0.0118	1	27.81	2.6	K	VVTYETTVKDQR	S			Cmpd 185, AutoMSn(480.2600), 14.2 min
1	Unigene21322_GsL3-Total-RNA	Unigene21322_GsL3-Total-RNA	4688	250951	439	152	70	22	31.6		9071	1	1	1	480.26	1437.76	3	1437.75	0.0118	1	30.05	1.5	K	VVTYETTVKDQR	S			Cmpd 153, AutoMSn(480.2600), 14.1 min
1	Unigene21322_GsL3-Total-RNA	Unigene21322_GsL3-Total-RNA	4688	250951	439	152	70	22	31.6		9073	1	1	1	480.261	1437.76	3	1437.75	0.0146	1	50.77	0.013	K	VVTYETTVKDQR	S			Cmpd 182, AutoMSn(480.2609), 14.1 min
1	Unigene21322_GsL3-Total-RNA	Unigene21322_GsL3-Total-RNA	4688	250951	439	152	70	22	31.6		9074	1	1	1	480.261	1437.76	3	1437.75	0.015	1	44.81	0.052	K	VVTYETTVKDQR	S			Cmpd 182, AutoMSn(480.2610), 14.2 min
1	Unigene21322_GsL3-Total-RNA	Unigene21322_GsL3-Total-RNA	4688	250951	439	152	70	22	31.6		9075	1	1	1	480.261	1437.76	3	1437.75	0.015	1	37.58	0.27	K	VVTYETTVKDQR	S			Cmpd 185, AutoMSn(480.2611), 14.2 min
1	Unigene21322_GsL3-Total-RNA	Unigene21322_GsL3-Total-RNA	4688	250951	439	152	70	22	31.6		9076	1	1	1	480.261	1437.76	3	1437.75	0.0153	1	22.7	8.4	K	VVTYETTVKDQR	S			Cmpd 179, AutoMSn(480.2612), 14.2 min
1	Unigene21322_GsL3-Total-RNA	Unigene21322_GsL3-Total-RNA	4688	250951	439	152	70	22	31.6		9077	1	1	1	480.262	1437.76	3	1437.75	0.0173	1	93.58	6.9e-07	K	VVTYETTVKDQR	S			Cmpd 173, AutoMSn(480.2618), 14.1 min
1	Unigene21322_GsL3-Total-RNA	Unigene21322_GsL3-Total-RNA	4688	250951	439	152	70	22	31.6		9078	1	1	1	480.262	1437.76	3	1437.75	0.0181	1	79.44	1.8e-05	K	VVTYETTVKDQR	S			Cmpd 186, AutoMSn(480.2621), 14.2 min
1	Unigene21322_GsL3-Total-RNA	Unigene21322_GsL3-Total-RNA	4688	250951	439	152	70	22	31.6		9079	1	1	1	480.262	1437.77	3	1437.75	0.019	1	19.52	18	K	VVTYETTVKDQR	S			Cmpd 187, AutoMSn(480.2624), 14.2 min
1	Unigene21322_GsL3-Total-RNA	Unigene21322_GsL3-Total-RNA	4688	250951	439	152	70	22	31.6		9080	1	1	1	480.264	1437.77	3	1437.75	0.0234	1	30.21	1.5	K	VVTYETTVKDQR	S			Cmpd 125, AutoMSn(480.2639), 14.1 min
1	Unigene21322_GsL3-Total-RNA	Unigene21322_GsL3-Total-RNA	4688	250951	439	152	70	22	31.6		9268	1	1	1	490.258	1467.75	3	1467.74	0.0101	1	21.48	11	R	SLNQHISEEQRK	L			Cmpd 66, AutoMSn(490.2583), 11.5 min
1	Unigene21322_GsL3-Total-RNA	Unigene21322_GsL3-Total-RNA	4688	250951	439	152	70	22	31.6		9269	1	1	1	490.258	1467.75	3	1467.74	0.0102	1	18.18	23	R	SLNQHISEEQRK	L			Cmpd 60, AutoMSn(490.2583), 11.5 min
1	Unigene21322_GsL3-Total-RNA	Unigene21322_GsL3-Total-RNA	4688	250951	439	152	70	22	31.6		9273	1	1	1	490.259	1467.76	3	1467.74	0.013	1	26.44	3.5	R	SLNQHISEEQRK	L			Cmpd 61, AutoMSn(490.2593), 11.4 min
1	Unigene21322_GsL3-Total-RNA	Unigene21322_GsL3-Total-RNA	4688	250951	439	152	70	22	31.6		9276	10	1	1	490.26	1467.76	3	1467.74	0.0136	1	10.08	150	R	SLNQHISEEQRK	L			Cmpd 62, AutoMSn(490.2594), 11.4 min
1	Unigene21322_GsL3-Total-RNA	Unigene21322_GsL3-Total-RNA	4688	250951	439	152	70	22	31.6		9277	1	1	1	490.26	1467.76	3	1467.74	0.0141	1	29.77	1.6	R	SLNQHISEEQRK	L			Cmpd 63, AutoMSn(490.2596), 11.5 min
1	Unigene21322_GsL3-Total-RNA	Unigene21322_GsL3-Total-RNA	4688	250951	439	152	70	22	31.6		9279	1	1	1	490.26	1467.76	3	1467.74	0.015	1	23.74	6.5	R	SLNQHISEEQRK	L			Cmpd 64, AutoMSn(490.2599), 11.5 min
1	Unigene21322_GsL3-Total-RNA	Unigene21322_GsL3-Total-RNA	4688	250951	439	152	70	22	31.6		9280	2	1	1	490.26	1467.76	3	1467.74	0.0151	1	29.59	1.7	R	SLNQHISEEQRK	L			Cmpd 60, AutoMSn(490.2600), 11.4 min
1	Unigene21322_GsL3-Total-RNA	Unigene21322_GsL3-Total-RNA	4688	250951	439	152	70	22	31.6		9281	1	1	1	490.26	1467.76	3	1467.74	0.0163	1	22.39	8.9	R	SLNQHISEEQRK	L			Cmpd 63, AutoMSn(490.2604), 11.4 min
1	Unigene21322_GsL3-Total-RNA	Unigene21322_GsL3-Total-RNA	4688	250951	439	152	70	22	31.6		9282	1	1	1	490.261	1467.76	3	1467.74	0.0183	1	19.99	15	R	SLNQHISEEQRK	L			Cmpd 66, AutoMSn(490.2610), 11.6 min
1	Unigene21322_GsL3-Total-RNA	Unigene21322_GsL3-Total-RNA	4688	250951	439	152	70	22	31.6		9283	1	1	1	490.261	1467.76	3	1467.74	0.0189	1	17.48	27	R	SLNQHISEEQRK	L			Cmpd 58, AutoMSn(490.2612), 11.4 min
1	Unigene21322_GsL3-Total-RNA	Unigene21322_GsL3-Total-RNA	4688	250951	439	152	70	22	31.6		9284	1	1	1	490.264	1467.77	3	1467.74	0.026	1	32.65	0.84	R	SLNQHISEEQRK	L			Cmpd 62, AutoMSn(490.2636), 11.4 min
1	Unigene21322_GsL3-Total-RNA	Unigene21322_GsL3-Total-RNA	4688	250951	439	152	70	22	31.6		9309	1	1	1	491.267	1470.78	3	1470.78	0.001	1	17.03	31	R	QISQEAELRELR	A			Cmpd 246, AutoMSn(491.2673), 16.8 min
1	Unigene21322_GsL3-Total-RNA	Unigene21322_GsL3-Total-RNA	4688	250951	439	152	70	22	31.6		9310	5	1	1	491.27	1470.79	3	1470.78	0.0098	1	12.63	87	R	QISQEAELRELR	A			Cmpd 272, AutoMSn(491.2702), 16.8 min
1	Unigene21322_GsL3-Total-RNA	Unigene21322_GsL3-Total-RNA	4688	250951	439	152	70	22	31.6		9311	1	1	1	491.272	1470.79	3	1470.78	0.0145	1	32.55	0.88	R	QISQEAELRELR	A			Cmpd 301, AutoMSn(491.2718), 16.8 min
1	Unigene21322_GsL3-Total-RNA	Unigene21322_GsL3-Total-RNA	4688	250951	439	152	70	22	31.6		9312	1	1	1	491.273	1470.8	3	1470.78	0.0169	1	22.16	9.7	R	QISQEAELRELR	A			Cmpd 299, AutoMSn(491.2726), 16.8 min
1	Unigene21322_GsL3-Total-RNA	Unigene21322_GsL3-Total-RNA	4688	250951	439	152	70	22	31.6		9313	1	1	1	491.273	1470.8	3	1470.78	0.0187	1	30.43	1.4	R	QISQEAELRELR	A			Cmpd 303, AutoMSn(491.2732), 16.8 min
1	Unigene21322_GsL3-Total-RNA	Unigene21322_GsL3-Total-RNA	4688	250951	439	152	70	22	31.6		9314	1	1	1	491.273	1470.8	3	1470.78	0.0189	1	31.93	1	R	QISQEAELRELR	A			Cmpd 307, AutoMSn(491.2733), 16.9 min
1	Unigene21322_GsL3-Total-RNA	Unigene21322_GsL3-Total-RNA	4688	250951	439	152	70	22	31.6		9316	3	1	1	736.413	1470.81	2	1470.8	0.0077	1	7.54	290	R	LIGLNDQLTKDNK	A			Cmpd 349, AutoMSn(736.4132), 18.1 min
1	Unigene21322_GsL3-Total-RNA	Unigene21322_GsL3-Total-RNA	4688	250951	439	152	70	22	31.6		9318	1	1	1	491.279	1470.82	3	1470.8	0.0121	1	23.28	7.7	R	LIGLNDQLTKDNK	A			Cmpd 359, AutoMSn(491.2794), 18.1 min
1	Unigene21322_GsL3-Total-RNA	Unigene21322_GsL3-Total-RNA	4688	250951	439	152	70	22	31.6		9320	1	1	1	491.28	1470.82	3	1470.8	0.0136	1	48.07	0.025	R	LIGLNDQLTKDNK	A			Cmpd 362, AutoMSn(491.2799), 18.1 min
1	Unigene21322_GsL3-Total-RNA	Unigene21322_GsL3-Total-RNA	4688	250951	439	152	70	22	31.6		9322	1	1	1	491.28	1470.82	3	1470.8	0.0152	1	47.9	0.027	R	LIGLNDQLTKDNK	A			Cmpd 347, AutoMSn(491.2804), 18.0 min
1	Unigene21322_GsL3-Total-RNA	Unigene21322_GsL3-Total-RNA	4688	250951	439	152	70	22	31.6		9323	1	1	1	491.281	1470.82	3	1470.8	0.0156	1	44.62	0.057	R	LIGLNDQLTKDNK	A			Cmpd 345, AutoMSn(491.2805), 18.0 min
1	Unigene21322_GsL3-Total-RNA	Unigene21322_GsL3-Total-RNA	4688	250951	439	152	70	22	31.6		9324	1	1	1	491.281	1470.82	3	1470.8	0.0165	1	40.81	0.14	R	LIGLNDQLTKDNK	A			Cmpd 355, AutoMSn(491.2808), 18.0 min
1	Unigene21322_GsL3-Total-RNA	Unigene21322_GsL3-Total-RNA	4688	250951	439	152	70	22	31.6		9325	1	1	1	491.281	1470.82	3	1470.8	0.0166	1	28.26	2.5	R	LIGLNDQLTKDNK	A			Cmpd 356, AutoMSn(491.2809), 18.0 min
1	Unigene21322_GsL3-Total-RNA	Unigene21322_GsL3-Total-RNA	4688	250951	439	152	70	22	31.6		9326	1	1	1	491.281	1470.82	3	1470.8	0.0169	1	48.87	0.021	R	LIGLNDQLTKDNK	A			Cmpd 350, AutoMSn(491.2810), 18.1 min
1	Unigene21322_GsL3-Total-RNA	Unigene21322_GsL3-Total-RNA	4688	250951	439	152	70	22	31.6		9328	1	1	1	491.281	1470.82	3	1470.8	0.0172	1	18.84	21	R	LIGLNDQLTKDNK	A			Cmpd 357, AutoMSn(491.2811), 18.1 min
1	Unigene21322_GsL3-Total-RNA	Unigene21322_GsL3-Total-RNA	4688	250951	439	152	70	22	31.6		9329	1	1	1	491.282	1470.83	3	1470.8	0.021	1	49.31	0.019	R	LIGLNDQLTKDNK	A			Cmpd 358, AutoMSn(491.2823), 18.0 min
1	Unigene21322_GsL3-Total-RNA	Unigene21322_GsL3-Total-RNA	4688	250951	439	152	70	22	31.6		9330	1	1	1	491.29	1470.85	3	1470.84	0.0082	1	20.57	15	K	ITIQETEIQKLR	K			Cmpd 378, AutoMSn(491.2902), 18.5 min
1	Unigene21322_GsL3-Total-RNA	Unigene21322_GsL3-Total-RNA	4688	250951	439	152	70	22	31.6		9331	1	1	1	491.29	1470.85	3	1470.84	0.0083	1	45.32	0.051	K	ITIQETEIQKLR	K			Cmpd 381, AutoMSn(491.2902), 18.5 min
1	Unigene21322_GsL3-Total-RNA	Unigene21322_GsL3-Total-RNA	4688	250951	439	152	70	22	31.6		9332	1	1	1	491.29	1470.85	3	1470.84	0.0085	1	42.17	0.11	K	ITIQETEIQKLR	K			Cmpd 377, AutoMSn(491.2903), 18.5 min
1	Unigene21322_GsL3-Total-RNA	Unigene21322_GsL3-Total-RNA	4688	250951	439	152	70	22	31.6		9351	1	1	1	491.503	1471.49	3	1470.84	0.6453	1	35.46	0.73	K	ITIQETEIQKLR	K			Cmpd 375, AutoMSn(491.5026), 18.5 min
1	Unigene21322_GsL3-Total-RNA	Unigene21322_GsL3-Total-RNA	4688	250951	439	152	70	22	31.6		9481	2	1	1	496.623	1486.85	3	1486.84	0.0103	1	6.37	370	K	INNLQTEVTTVKK	E			Cmpd 253, AutoMSn(496.6225), 15.8 min
1	Unigene21322_GsL3-Total-RNA	Unigene21322_GsL3-Total-RNA	4688	250951	439	152	70	22	31.6		9482	1	1	1	496.623	1486.85	3	1486.84	0.0118	1	28.16	2.5	K	INNLQTEVTTVKK	E			Cmpd 252, AutoMSn(496.6230), 15.7 min
1	Unigene21322_GsL3-Total-RNA	Unigene21322_GsL3-Total-RNA	4688	250951	439	152	70	22	31.6		9483	1	1	1	496.624	1486.85	3	1486.84	0.0142	1	67.93	0.00026	K	INNLQTEVTTVKK	E			Cmpd 243, AutoMSn(496.6238), 15.7 min
1	Unigene21322_GsL3-Total-RNA	Unigene21322_GsL3-Total-RNA	4688	250951	439	152	70	22	31.6		9485	1	1	1	496.625	1486.85	3	1486.84	0.0187	1	44.54	0.058	K	INNLQTEVTTVKK	E			Cmpd 246, AutoMSn(496.6253), 15.8 min
1	Unigene21322_GsL3-Total-RNA	Unigene21322_GsL3-Total-RNA	4688	250951	439	152	70	22	31.6		9540	1	1	1	746.85	1491.69	2	1491.68	0.0012	0	61.15	0.0012	R	TGYTADSSFLSSTR	Q			Cmpd 363, AutoMSn(746.8499), 19.4 min
1	Unigene21322_GsL3-Total-RNA	Unigene21322_GsL3-Total-RNA	4688	250951	439	152	70	22	31.6		9542	1	1	1	746.852	1491.69	2	1491.68	0.0049	0	39.5	0.17	R	TGYTADSSFLSSTR	Q			Cmpd 367, AutoMSn(746.8518), 19.5 min
1	Unigene21322_GsL3-Total-RNA	Unigene21322_GsL3-Total-RNA	4688	250951	439	152	70	22	31.6		9543	1	1	1	746.852	1491.69	2	1491.68	0.0051	0	59.12	0.0019	R	TGYTADSSFLSSTR	Q			Cmpd 352, AutoMSn(746.8519), 19.4 min
1	Unigene21322_GsL3-Total-RNA	Unigene21322_GsL3-Total-RNA	4688	250951	439	152	70	22	31.6		9544	1	1	1	746.853	1491.69	2	1491.68	0.0066	0	76.51	3.4e-05	R	TGYTADSSFLSSTR	Q			Cmpd 413, AutoMSn(746.8527), 19.5 min
1	Unigene21322_GsL3-Total-RNA	Unigene21322_GsL3-Total-RNA	4688	250951	439	152	70	22	31.6		9545	1	1	1	746.853	1491.69	2	1491.68	0.0068	0	78.15	2.3e-05	R	TGYTADSSFLSSTR	Q			Cmpd 409, AutoMSn(746.8527), 19.4 min
1	Unigene21322_GsL3-Total-RNA	Unigene21322_GsL3-Total-RNA	4688	250951	439	152	70	22	31.6		9546	1	1	1	746.853	1491.69	2	1491.68	0.0068	0	58.87	0.002	R	TGYTADSSFLSSTR	Q			Cmpd 348, AutoMSn(746.8528), 19.4 min
1	Unigene21322_GsL3-Total-RNA	Unigene21322_GsL3-Total-RNA	4688	250951	439	152	70	22	31.6		9547	1	1	1	746.853	1491.69	2	1491.68	0.0071	0	58.61	0.0021	R	TGYTADSSFLSSTR	Q			Cmpd 345, AutoMSn(746.8529), 19.4 min
1	Unigene21322_GsL3-Total-RNA	Unigene21322_GsL3-Total-RNA	4688	250951	439	152	70	22	31.6		9548	1	1	1	746.853	1491.69	2	1491.68	0.0076	0	56.93	0.0031	R	TGYTADSSFLSSTR	Q			Cmpd 414, AutoMSn(746.8531), 19.5 min
1	Unigene21322_GsL3-Total-RNA	Unigene21322_GsL3-Total-RNA	4688	250951	439	152	70	22	31.6		9549	1	1	1	746.854	1491.69	2	1491.68	0.0084	0	90.48	1.3e-06	R	TGYTADSSFLSSTR	Q			Cmpd 389, AutoMSn(746.8535), 19.4 min
1	Unigene21322_GsL3-Total-RNA	Unigene21322_GsL3-Total-RNA	4688	250951	439	152	70	22	31.6		9550	1	1	1	746.854	1491.69	2	1491.68	0.0084	0	44.88	0.049	R	TGYTADSSFLSSTR	Q			Cmpd 360, AutoMSn(746.8536), 19.3 min
1	Unigene21322_GsL3-Total-RNA	Unigene21322_GsL3-Total-RNA	4688	250951	439	152	70	22	31.6		9551	1	1	1	746.854	1491.69	2	1491.68	0.0088	0	76.94	3e-05	R	TGYTADSSFLSSTR	Q			Cmpd 418, AutoMSn(746.8538), 19.4 min
1	Unigene21322_GsL3-Total-RNA	Unigene21322_GsL3-Total-RNA	4688	250951	439	152	70	22	31.6		9552	1	1	1	746.854	1491.69	2	1491.68	0.0091	0	64.32	0.00056	R	TGYTADSSFLSSTR	Q			Cmpd 350, AutoMSn(746.8539), 19.4 min
1	Unigene21322_GsL3-Total-RNA	Unigene21322_GsL3-Total-RNA	4688	250951	439	152	70	22	31.6		9553	1	1	1	746.854	1491.69	2	1491.68	0.0092	0	92.94	7.6e-07	R	TGYTADSSFLSSTR	Q			Cmpd 419, AutoMSn(746.8540), 19.5 min
1	Unigene21322_GsL3-Total-RNA	Unigene21322_GsL3-Total-RNA	4688	250951	439	152	70	22	31.6		9554	1	1	1	746.854	1491.69	2	1491.68	0.0095	0	79.98	1.5e-05	R	TGYTADSSFLSSTR	Q			Cmpd 392, AutoMSn(746.8541), 19.4 min
1	Unigene21322_GsL3-Total-RNA	Unigene21322_GsL3-Total-RNA	4688	250951	439	152	70	22	31.6		9555	1	1	1	746.855	1491.69	2	1491.68	0.0109	0	33.51	0.67	R	TGYTADSSFLSSTR	Q			Cmpd 386, AutoMSn(746.8548), 19.4 min
1	Unigene21322_GsL3-Total-RNA	Unigene21322_GsL3-Total-RNA	4688	250951	439	152	70	22	31.6		9556	1	1	1	746.855	1491.7	2	1491.68	0.011	0	91.07	1.2e-06	R	TGYTADSSFLSSTR	Q			Cmpd 406, AutoMSn(746.8549), 19.4 min
1	Unigene21322_GsL3-Total-RNA	Unigene21322_GsL3-Total-RNA	4688	250951	439	152	70	22	31.6		9557	1	1	1	746.855	1491.7	2	1491.68	0.0111	0	62.38	0.00087	R	TGYTADSSFLSSTR	Q			Cmpd 416, AutoMSn(746.8549), 19.3 min
1	Unigene21322_GsL3-Total-RNA	Unigene21322_GsL3-Total-RNA	4688	250951	439	152	70	22	31.6		9558	1	1	1	746.855	1491.7	2	1491.68	0.0114	0	80.46	1.4e-05	R	TGYTADSSFLSSTR	Q			Cmpd 415, AutoMSn(746.8551), 19.4 min
1	Unigene21322_GsL3-Total-RNA	Unigene21322_GsL3-Total-RNA	4688	250951	439	152	70	22	31.6		9559	1	1	1	746.855	1491.7	2	1491.68	0.0115	0	68.3	0.00022	R	TGYTADSSFLSSTR	Q			Cmpd 386, AutoMSn(746.8551), 19.3 min
1	Unigene21322_GsL3-Total-RNA	Unigene21322_GsL3-Total-RNA	4688	250951	439	152	70	22	31.6		9560	1	1	1	746.855	1491.7	2	1491.68	0.0116	0	30.46	1.4	R	TGYTADSSFLSSTR	Q			Cmpd 348, AutoMSn(746.8551), 19.3 min
1	Unigene21322_GsL3-Total-RNA	Unigene21322_GsL3-Total-RNA	4688	250951	439	152	70	22	31.6		9561	1	1	1	746.855	1491.7	2	1491.68	0.0116	0	86.85	3.1e-06	R	TGYTADSSFLSSTR	Q			Cmpd 407, AutoMSn(746.8552), 19.3 min
1	Unigene21322_GsL3-Total-RNA	Unigene21322_GsL3-Total-RNA	4688	250951	439	152	70	22	31.6		9562	1	1	1	746.855	1491.7	2	1491.68	0.0118	0	96.81	3.1e-07	R	TGYTADSSFLSSTR	Q			Cmpd 412, AutoMSn(746.8552), 19.3 min
1	Unigene21322_GsL3-Total-RNA	Unigene21322_GsL3-Total-RNA	4688	250951	439	152	70	22	31.6		9563	1	1	1	746.855	1491.7	2	1491.68	0.0118	0	85.56	4.2e-06	R	TGYTADSSFLSSTR	Q			Cmpd 415, AutoMSn(746.8552), 19.4 min
1	Unigene21322_GsL3-Total-RNA	Unigene21322_GsL3-Total-RNA	4688	250951	439	152	70	22	31.6		9564	1	1	1	746.855	1491.7	2	1491.68	0.0119	0	111.66	1e-08	R	TGYTADSSFLSSTR	Q			Cmpd 409, AutoMSn(746.8553), 19.4 min
1	Unigene21322_GsL3-Total-RNA	Unigene21322_GsL3-Total-RNA	4688	250951	439	152	70	22	31.6		9565	1	1	1	746.856	1491.7	2	1491.68	0.0125	0	75.81	3.9e-05	R	TGYTADSSFLSSTR	Q			Cmpd 421, AutoMSn(746.8556), 19.5 min
1	Unigene21322_GsL3-Total-RNA	Unigene21322_GsL3-Total-RNA	4688	250951	439	152	70	22	31.6		9566	1	1	1	746.856	1491.7	2	1491.68	0.0129	0	31.74	1	R	TGYTADSSFLSSTR	Q			Cmpd 425, AutoMSn(746.8558), 19.5 min
1	Unigene21322_GsL3-Total-RNA	Unigene21322_GsL3-Total-RNA	4688	250951	439	152	70	22	31.6		9567	1	1	1	746.856	1491.7	2	1491.68	0.0133	0	90.23	1.4e-06	R	TGYTADSSFLSSTR	Q			Cmpd 417, AutoMSn(746.8560), 19.3 min
1	Unigene21322_GsL3-Total-RNA	Unigene21322_GsL3-Total-RNA	4688	250951	439	152	70	22	31.6		9568	1	1	1	746.857	1491.7	2	1491.68	0.0147	0	66.67	0.00032	R	TGYTADSSFLSSTR	Q			Cmpd 412, AutoMSn(746.8567), 19.3 min
1	Unigene21322_GsL3-Total-RNA	Unigene21322_GsL3-Total-RNA	4688	250951	439	152	70	22	31.6		9569	1	1	1	746.857	1491.7	2	1491.68	0.0148	0	91.23	1.1e-06	R	TGYTADSSFLSSTR	Q			Cmpd 418, AutoMSn(746.8568), 19.5 min
1	Unigene21322_GsL3-Total-RNA	Unigene21322_GsL3-Total-RNA	4688	250951	439	152	70	22	31.6		9570	1	1	1	746.857	1491.7	2	1491.68	0.0149	0	77.88	2.4e-05	R	TGYTADSSFLSSTR	Q			Cmpd 420, AutoMSn(746.8568), 19.4 min
1	Unigene21322_GsL3-Total-RNA	Unigene21322_GsL3-Total-RNA	4688	250951	439	152	70	22	31.6		9571	1	1	1	746.857	1491.7	2	1491.68	0.0152	0	83.08	7.4e-06	R	TGYTADSSFLSSTR	Q			Cmpd 423, AutoMSn(746.8569), 19.5 min
1	Unigene21322_GsL3-Total-RNA	Unigene21322_GsL3-Total-RNA	4688	250951	439	152	70	22	31.6		9572	1	1	1	746.857	1491.7	2	1491.68	0.0162	0	51.08	0.012	R	TGYTADSSFLSSTR	Q			Cmpd 378, AutoMSn(746.8574), 19.4 min
1	Unigene21322_GsL3-Total-RNA	Unigene21322_GsL3-Total-RNA	4688	250951	439	152	70	22	31.6		9582	1	1	1	498.589	1492.75	3	1492.73	0.0181	1	19.16	19	K	TEVGQYREQIDR	I			Cmpd 204, AutoMSn(498.5890), 14.8 min
1	Unigene21322_GsL3-Total-RNA	Unigene21322_GsL3-Total-RNA	4688	250951	439	152	70	22	31.6		9674	4	1	1	503.611	1507.81	3	1507.8	0.0124	1	4.3	550	K	VILHEIEEKDQR	I			Cmpd 211, AutoMSn(503.6112), 14.7 min
1	Unigene21322_GsL3-Total-RNA	Unigene21322_GsL3-Total-RNA	4688	250951	439	152	70	22	31.6		9753	1	1	1	506.611	1516.81	3	1516.8	0.0117	1	18.27	22	R	IAPASDYDILRQR	S			Cmpd 385, AutoMSn(506.6111), 18.9 min
1	Unigene21322_GsL3-Total-RNA	Unigene21322_GsL3-Total-RNA	4688	250951	439	152	70	22	31.6		9754	1	1	1	506.612	1516.81	3	1516.8	0.0135	1	22.72	8	R	IAPASDYDILRQR	S			Cmpd 392, AutoMSn(506.6117), 18.9 min
1	Unigene21322_GsL3-Total-RNA	Unigene21322_GsL3-Total-RNA	4688	250951	439	152	70	22	31.6		9755	2	1	1	506.612	1516.81	3	1516.8	0.0138	1	12.45	85	R	IAPASDYDILRQR	S			Cmpd 337, AutoMSn(506.6118), 18.8 min
1	Unigene21322_GsL3-Total-RNA	Unigene21322_GsL3-Total-RNA	4688	250951	439	152	70	22	31.6		9756	1	1	1	506.613	1516.82	3	1516.8	0.0165	1	30.24	1.4	R	IAPASDYDILRQR	S			Cmpd 391, AutoMSn(506.6127), 18.8 min
1	Unigene21322_GsL3-Total-RNA	Unigene21322_GsL3-Total-RNA	4688	250951	439	152	70	22	31.6		9757	1	1	1	506.613	1516.82	3	1516.8	0.0168	1	37.69	0.25	R	IAPASDYDILRQR	S			Cmpd 327, AutoMSn(506.6128), 18.8 min
1	Unigene21322_GsL3-Total-RNA	Unigene21322_GsL3-Total-RNA	4688	250951	439	152	70	22	31.6		9758	2	1	1	506.613	1516.82	3	1516.8	0.0174	1	19.32	17	R	IAPASDYDILRQR	S			Cmpd 396, AutoMSn(506.6130), 18.9 min
1	Unigene21322_GsL3-Total-RNA	Unigene21322_GsL3-Total-RNA	4688	250951	439	152	70	22	31.6		9759	1	1	1	506.613	1516.82	3	1516.8	0.0186	1	23.79	6.3	R	IAPASDYDILRQR	S			Cmpd 389, AutoMSn(506.6134), 18.8 min
1	Unigene21322_GsL3-Total-RNA	Unigene21322_GsL3-Total-RNA	4688	250951	439	152	70	22	31.6		9760	4	1	1	506.614	1516.82	3	1516.8	0.0201	1	12.67	81	R	IAPASDYDILRQR	S			Cmpd 386, AutoMSn(506.6139), 18.9 min
1	Unigene21322_GsL3-Total-RNA	Unigene21322_GsL3-Total-RNA	4688	250951	439	152	70	22	31.6		9761	1	1	1	506.614	1516.82	3	1516.8	0.0207	1	22.93	7.6	R	IAPASDYDILRQR	S			Cmpd 395, AutoMSn(506.6141), 18.9 min
1	Unigene21322_GsL3-Total-RNA	Unigene21322_GsL3-Total-RNA	4688	250951	439	152	70	22	31.6		9763	1	1	1	506.615	1516.82	3	1516.8	0.0237	1	27.44	2.7	R	IAPASDYDILRQR	S			Cmpd 395, AutoMSn(506.6151), 18.8 min
1	Unigene21322_GsL3-Total-RNA	Unigene21322_GsL3-Total-RNA	4688	250951	439	152	70	22	31.6		9832	1	1	1	766.411	1530.81	2	1530.8	0.004	0	54.85	0.0047	R	LVLLEAEANEFQR	R			Cmpd 590, AutoMSn(766.4114), 23.3 min
1	Unigene21322_GsL3-Total-RNA	Unigene21322_GsL3-Total-RNA	4688	250951	439	152	70	22	31.6		9833	1	1	1	766.412	1530.81	2	1530.8	0.0054	0	35.16	0.43	R	LVLLEAEANEFQR	R			Cmpd 599, AutoMSn(766.4120), 23.4 min
1	Unigene21322_GsL3-Total-RNA	Unigene21322_GsL3-Total-RNA	4688	250951	439	152	70	22	31.6		9834	1	1	1	766.412	1530.81	2	1530.8	0.0058	0	47.84	0.023	R	LVLLEAEANEFQR	R			Cmpd 583, AutoMSn(766.4122), 23.2 min
1	Unigene21322_GsL3-Total-RNA	Unigene21322_GsL3-Total-RNA	4688	250951	439	152	70	22	31.6		9835	1	1	1	766.413	1530.81	2	1530.8	0.0067	0	38.6	0.2	R	LVLLEAEANEFQR	R			Cmpd 591, AutoMSn(766.4127), 23.2 min
1	Unigene21322_GsL3-Total-RNA	Unigene21322_GsL3-Total-RNA	4688	250951	439	152	70	22	31.6		9836	1	1	1	766.413	1530.81	2	1530.8	0.0067	0	34.45	0.51	R	LVLLEAEANEFQR	R			Cmpd 574, AutoMSn(766.4127), 23.1 min
1	Unigene21322_GsL3-Total-RNA	Unigene21322_GsL3-Total-RNA	4688	250951	439	152	70	22	31.6		9837	1	1	1	511.278	1530.81	3	1530.8	0.0071	0	62.94	0.00073	R	LVLLEAEANEFQR	R			Cmpd 581, AutoMSn(511.2777), 23.3 min
1	Unigene21322_GsL3-Total-RNA	Unigene21322_GsL3-Total-RNA	4688	250951	439	152	70	22	31.6		9838	1	1	1	766.413	1530.81	2	1530.8	0.0074	0	47.38	0.026	R	LVLLEAEANEFQR	R			Cmpd 587, AutoMSn(766.4131), 23.2 min
1	Unigene21322_GsL3-Total-RNA	Unigene21322_GsL3-Total-RNA	4688	250951	439	152	70	22	31.6		9839	1	1	1	766.413	1530.81	2	1530.8	0.0078	0	57.09	0.0028	R	LVLLEAEANEFQR	R			Cmpd 589, AutoMSn(766.4133), 23.3 min
1	Unigene21322_GsL3-Total-RNA	Unigene21322_GsL3-Total-RNA	4688	250951	439	152	70	22	31.6		9840	1	1	1	766.413	1530.81	2	1530.8	0.0083	0	65	0.00045	R	LVLLEAEANEFQR	R			Cmpd 577, AutoMSn(766.4135), 23.2 min
1	Unigene21322_GsL3-Total-RNA	Unigene21322_GsL3-Total-RNA	4688	250951	439	152	70	22	31.6		9841	1	1	1	766.414	1530.81	2	1530.8	0.0086	0	63.74	0.00061	R	LVLLEAEANEFQR	R			Cmpd 594, AutoMSn(766.4137), 23.3 min
1	Unigene21322_GsL3-Total-RNA	Unigene21322_GsL3-Total-RNA	4688	250951	439	152	70	22	31.6		9842	1	1	1	766.414	1530.81	2	1530.8	0.0095	0	67.41	0.00026	R	LVLLEAEANEFQR	R			Cmpd 586, AutoMSn(766.4141), 23.2 min
1	Unigene21322_GsL3-Total-RNA	Unigene21322_GsL3-Total-RNA	4688	250951	439	152	70	22	31.6		9843	1	1	1	766.415	1530.82	2	1530.8	0.011	0	56.21	0.0034	R	LVLLEAEANEFQR	R			Cmpd 580, AutoMSn(766.4149), 23.3 min
1	Unigene21322_GsL3-Total-RNA	Unigene21322_GsL3-Total-RNA	4688	250951	439	152	70	22	31.6		9844	1	1	1	511.28	1530.82	3	1530.8	0.0134	0	51.19	0.011	R	LVLLEAEANEFQR	R			Cmpd 575, AutoMSn(511.2798), 23.1 min
1	Unigene21322_GsL3-Total-RNA	Unigene21322_GsL3-Total-RNA	4688	250951	439	152	70	22	31.6		9845	1	1	1	511.282	1530.82	3	1530.8	0.0197	0	58.05	0.0023	R	LVLLEAEANEFQR	R			Cmpd 578, AutoMSn(511.2819), 23.2 min
1	Unigene21322_GsL3-Total-RNA	Unigene21322_GsL3-Total-RNA	4688	250951	439	152	70	22	31.6		9846	1	1	1	511.282	1530.83	3	1530.8	0.0209	0	51.45	0.01	R	LVLLEAEANEFQR	R			Cmpd 590, AutoMSn(511.2823), 23.3 min
1	Unigene21322_GsL3-Total-RNA	Unigene21322_GsL3-Total-RNA	4688	250951	439	152	70	22	31.6		9847	1	1	1	511.284	1530.83	3	1530.8	0.027	0	47.07	0.029	R	LVLLEAEANEFQR	R			Cmpd 587, AutoMSn(511.2843), 23.2 min
1	Unigene21322_GsL3-Total-RNA	Unigene21322_GsL3-Total-RNA	4688	250951	439	152	70	22	31.6		9889	1	1	1	512.614	1534.82	3	1534.81	0.0097	1	40.97	0.12	R	EASTTDIKLITESK	Q			Cmpd 342, AutoMSn(512.6135), 17.9 min
1	Unigene21322_GsL3-Total-RNA	Unigene21322_GsL3-Total-RNA	4688	250951	439	152	70	22	31.6		9890	1	1	1	512.614	1534.82	3	1534.81	0.0099	1	79.92	1.6e-05	R	EASTTDIKLITESK	Q			Cmpd 351, AutoMSn(512.6136), 17.9 min
1	Unigene21322_GsL3-Total-RNA	Unigene21322_GsL3-Total-RNA	4688	250951	439	152	70	22	31.6		9891	1	1	1	512.615	1534.82	3	1534.81	0.0139	1	46.84	0.032	R	EASTTDIKLITESK	Q			Cmpd 346, AutoMSn(512.6149), 18.0 min
1	Unigene21322_GsL3-Total-RNA	Unigene21322_GsL3-Total-RNA	4688	250951	439	152	70	22	31.6		9892	1	1	1	512.616	1534.83	3	1534.81	0.0165	1	60.67	0.0013	R	EASTTDIKLITESK	Q			Cmpd 355, AutoMSn(512.6158), 17.9 min
1	Unigene21322_GsL3-Total-RNA	Unigene21322_GsL3-Total-RNA	4688	250951	439	152	70	22	31.6		9968	1	1	1	515.926	1544.76	3	1544.74	0.0191	1	18.25	22	R	MQDQGNRVAELER	Q			Cmpd 214, AutoMSn(515.9258), 14.9 min
1	Unigene21322_GsL3-Total-RNA	Unigene21322_GsL3-Total-RNA	4688	250951	439	152	70	22	31.6		9969	1	1	1	515.927	1544.76	3	1544.74	0.0226	1	23.4	6.7	R	MQDQGNRVAELER	Q			Cmpd 212, AutoMSn(515.9270), 14.8 min
1	Unigene21322_GsL3-Total-RNA	Unigene21322_GsL3-Total-RNA	4688	250951	439	152	70	22	31.6		9970	1	1	1	515.929	1544.76	3	1544.74	0.0282	1	35.5	0.41	R	MQDQGNRVAELER	Q			Cmpd 205, AutoMSn(515.9289), 14.8 min
1	Unigene21322_GsL3-Total-RNA	Unigene21322_GsL3-Total-RNA	4688	250951	439	152	70	22	31.6		9971	1	1	1	515.93	1544.77	3	1544.74	0.0321	1	36.95	0.29	R	MQDQGNRVAELER	Q			Cmpd 213, AutoMSn(515.9302), 14.8 min
1	Unigene21322_GsL3-Total-RNA	Unigene21322_GsL3-Total-RNA	4688	250951	439	152	70	22	31.6		10122	9	1	1	521.258	1560.75	3	1560.73	0.0217	1	11.1	110	R	MQDQGNRVAELER	Q	Oxidation (M)	0.2000000000000.0	Cmpd 179, AutoMSn(521.2583), 14.1 min
1	Unigene21322_GsL3-Total-RNA	Unigene21322_GsL3-Total-RNA	4688	250951	439	152	70	22	31.6		10123	3	1	1	521.259	1560.75	3	1560.73	0.0226	1	8.82	190	R	MQDQGNRVAELER	Q	Oxidation (M)	0.2000000000000.0	Cmpd 185, AutoMSn(521.2586), 14.1 min
1	Unigene21322_GsL3-Total-RNA	Unigene21322_GsL3-Total-RNA	4688	250951	439	152	70	22	31.6		10252	7	1	1	791.154	1580.29	2	1580.9	-0.6082	0	4.25	1100	-	TVGTPPVVVVVVSDTI	-			Cmpd 791, AutoMSn(791.1545), 27.9 min
1	Unigene21322_GsL3-Total-RNA	Unigene21322_GsL3-Total-RNA	4688	250951	439	152	70	22	31.6		10511	8	1	1	815.407	1628.8	2	1628.75	0.0451	0	1.59	970	R	MLMICPANFTMLR	T	Carbamidomethyl (C); 2 Oxidation (M)	0.2020100000000.0	Cmpd 438, AutoMSn(815.4072), 20.1 min
1	Unigene21322_GsL3-Total-RNA	Unigene21322_GsL3-Total-RNA	4688	250951	439	152	70	22	31.6		10584	1	1	1	548.292	1641.85	3	1641.83	0.0223	1	14.39	49	R	DITAAHATESELRTK	L			Cmpd 218, AutoMSn(548.2921), 15.0 min
1	Unigene21322_GsL3-Total-RNA	Unigene21322_GsL3-Total-RNA	4688	250951	439	152	70	22	31.6		10835	1	1	1	563.312	1686.91	3	1686.91	0.0088	1	40.23	0.13	R	LVLLEAEANEFQRR	Q			Cmpd 493, AutoMSn(563.3120), 21.0 min
1	Unigene21322_GsL3-Total-RNA	Unigene21322_GsL3-Total-RNA	4688	250951	439	152	70	22	31.6		10836	1	1	1	563.312	1686.92	3	1686.91	0.0101	1	28.38	2	R	LVLLEAEANEFQRR	Q			Cmpd 490, AutoMSn(563.3124), 21.1 min
1	Unigene21322_GsL3-Total-RNA	Unigene21322_GsL3-Total-RNA	4688	250951	439	152	70	22	31.6		10837	1	1	1	563.313	1686.92	3	1686.91	0.012	1	21.85	9	R	LVLLEAEANEFQRR	Q			Cmpd 487, AutoMSn(563.3130), 21.0 min
1	Unigene21322_GsL3-Total-RNA	Unigene21322_GsL3-Total-RNA	4688	250951	439	152	70	22	31.6		10838	1	1	1	563.314	1686.92	3	1686.91	0.0144	1	29.38	1.6	R	LVLLEAEANEFQRR	Q			Cmpd 481, AutoMSn(563.3138), 21.1 min
1	Unigene21322_GsL3-Total-RNA	Unigene21322_GsL3-Total-RNA	4688	250951	439	152	70	22	31.6		10839	1	1	1	563.314	1686.92	3	1686.91	0.0146	1	37.04	0.27	R	LVLLEAEANEFQRR	Q			Cmpd 478, AutoMSn(563.3139), 21.0 min
1	Unigene21322_GsL3-Total-RNA	Unigene21322_GsL3-Total-RNA	4688	250951	439	152	70	22	31.6		10840	1	1	1	563.314	1686.92	3	1686.91	0.0149	1	34.53	0.49	R	LVLLEAEANEFQRR	Q			Cmpd 489, AutoMSn(563.3140), 21.0 min
1	Unigene21322_GsL3-Total-RNA	Unigene21322_GsL3-Total-RNA	4688	250951	439	152	70	22	31.6		10841	1	1	1	563.314	1686.92	3	1686.91	0.016	1	29.7	1.5	R	LVLLEAEANEFQRR	Q			Cmpd 495, AutoMSn(563.3144), 21.1 min
1	Unigene21322_GsL3-Total-RNA	Unigene21322_GsL3-Total-RNA	4688	250951	439	152	70	22	31.6		10842	1	1	1	563.315	1686.92	3	1686.91	0.0176	1	24.53	4.9	R	LVLLEAEANEFQRR	Q			Cmpd 486, AutoMSn(563.3149), 21.1 min
1	Unigene21322_GsL3-Total-RNA	Unigene21322_GsL3-Total-RNA	4688	250951	439	152	70	22	31.6		10883	3	1	1	565.297	1692.87	3	1692.87	0.0007	1	8.85	170	K	TQFDALKDTNNVLSK	T			Cmpd 402, AutoMSn(565.2969), 19.3 min
1	Unigene21322_GsL3-Total-RNA	Unigene21322_GsL3-Total-RNA	4688	250951	439	152	70	22	31.6		10889	1	1	1	565.301	1692.88	3	1692.87	0.012	1	42.26	0.077	K	TQFDALKDTNNVLSK	T			Cmpd 404, AutoMSn(565.3007), 19.3 min
1	Unigene21322_GsL3-Total-RNA	Unigene21322_GsL3-Total-RNA	4688	250951	439	152	70	22	31.6		10890	1	1	1	565.302	1692.88	3	1692.87	0.0158	1	19.76	14	K	TQFDALKDTNNVLSK	T			Cmpd 417, AutoMSn(565.3019), 19.3 min
1	Unigene21322_GsL3-Total-RNA	Unigene21322_GsL3-Total-RNA	4688	250951	439	152	70	22	31.6		10891	1	1	1	565.302	1692.88	3	1692.87	0.0158	1	24.06	5.1	K	TQFDALKDTNNVLSK	T			Cmpd 407, AutoMSn(565.3020), 19.4 min
1	Unigene21322_GsL3-Total-RNA	Unigene21322_GsL3-Total-RNA	4688	250951	439	152	70	22	31.6		10892	1	1	1	565.303	1692.89	3	1692.87	0.0183	1	34.72	0.44	K	TQFDALKDTNNVLSK	T			Cmpd 413, AutoMSn(565.3028), 19.3 min
1	Unigene21322_GsL3-Total-RNA	Unigene21322_GsL3-Total-RNA	4688	250951	439	152	70	22	31.6		10894	1	1	1	565.304	1692.89	3	1692.87	0.0207	1	32.28	0.77	K	TQFDALKDTNNVLSK	T			Cmpd 418, AutoMSn(565.3036), 19.3 min
1	Unigene21322_GsL3-Total-RNA	Unigene21322_GsL3-Total-RNA	4688	250951	439	152	70	22	31.6		10895	1	1	1	565.305	1692.89	3	1692.87	0.0248	1	39.47	0.15	K	TQFDALKDTNNVLSK	T			Cmpd 416, AutoMSn(565.3049), 19.3 min
1	Unigene21322_GsL3-Total-RNA	Unigene21322_GsL3-Total-RNA	4688	250951	439	152	70	22	31.6		11048	1	1	1	858.417	1714.82	2	1714.82	0.0026	0	41.81	0.079	R	SSYGSASSIPFATTSPR	T			Cmpd 388, AutoMSn(858.4167), 20.3 min
1	Unigene21322_GsL3-Total-RNA	Unigene21322_GsL3-Total-RNA	4688	250951	439	152	70	22	31.6		11049	1	1	1	858.417	1714.82	2	1714.82	0.0032	0	40.37	0.11	R	SSYGSASSIPFATTSPR	T			Cmpd 405, AutoMSn(858.4170), 20.4 min
1	Unigene21322_GsL3-Total-RNA	Unigene21322_GsL3-Total-RNA	4688	250951	439	152	70	22	31.6		11050	1	1	1	858.418	1714.82	2	1714.82	0.0058	0	32.03	0.75	R	SSYGSASSIPFATTSPR	T			Cmpd 453, AutoMSn(858.4183), 20.4 min
1	Unigene21322_GsL3-Total-RNA	Unigene21322_GsL3-Total-RNA	4688	250951	439	152	70	22	31.6		11051	1	1	1	858.419	1714.82	2	1714.82	0.007	0	21.59	8.3	R	SSYGSASSIPFATTSPR	T			Cmpd 394, AutoMSn(858.4189), 20.4 min
1	Unigene21322_GsL3-Total-RNA	Unigene21322_GsL3-Total-RNA	4688	250951	439	152	70	22	31.6		11052	1	1	1	858.419	1714.82	2	1714.82	0.0072	0	47.56	0.021	R	SSYGSASSIPFATTSPR	T			Cmpd 432, AutoMSn(858.4190), 20.3 min
1	Unigene21322_GsL3-Total-RNA	Unigene21322_GsL3-Total-RNA	4688	250951	439	152	70	22	31.6		11053	1	1	1	858.419	1714.82	2	1714.82	0.0079	0	36.42	0.27	R	SSYGSASSIPFATTSPR	T			Cmpd 454, AutoMSn(858.4193), 20.5 min
1	Unigene21322_GsL3-Total-RNA	Unigene21322_GsL3-Total-RNA	4688	250951	439	152	70	22	31.6		11054	1	1	1	858.42	1714.83	2	1714.82	0.0089	0	60.65	0.001	R	SSYGSASSIPFATTSPR	T			Cmpd 465, AutoMSn(858.4198), 20.4 min
1	Unigene21322_GsL3-Total-RNA	Unigene21322_GsL3-Total-RNA	4688	250951	439	152	70	22	31.6		11055	1	1	1	858.42	1714.83	2	1714.82	0.009	0	44.15	0.046	R	SSYGSASSIPFATTSPR	T			Cmpd 436, AutoMSn(858.4199), 20.4 min
1	Unigene21322_GsL3-Total-RNA	Unigene21322_GsL3-Total-RNA	4688	250951	439	152	70	22	31.6		11056	1	1	1	858.42	1714.83	2	1714.82	0.0091	0	31.23	0.9	R	SSYGSASSIPFATTSPR	T			Cmpd 454, AutoMSn(858.4199), 20.4 min
1	Unigene21322_GsL3-Total-RNA	Unigene21322_GsL3-Total-RNA	4688	250951	439	152	70	22	31.6		11057	1	1	1	858.42	1714.83	2	1714.82	0.0095	0	30.56	1	R	SSYGSASSIPFATTSPR	T			Cmpd 392, AutoMSn(858.4201), 20.3 min
1	Unigene21322_GsL3-Total-RNA	Unigene21322_GsL3-Total-RNA	4688	250951	439	152	70	22	31.6		11058	1	1	1	858.42	1714.83	2	1714.82	0.0098	0	6.77	250	R	SSYGSASSIPFATTSPR	T			Cmpd 398, AutoMSn(858.4203), 20.4 min
1	Unigene21322_GsL3-Total-RNA	Unigene21322_GsL3-Total-RNA	4688	250951	439	152	70	22	31.6		11059	1	1	1	858.42	1714.83	2	1714.82	0.01	0	53.9	0.0049	R	SSYGSASSIPFATTSPR	T			Cmpd 457, AutoMSn(858.4204), 20.3 min
1	Unigene21322_GsL3-Total-RNA	Unigene21322_GsL3-Total-RNA	4688	250951	439	152	70	22	31.6		11060	1	1	1	858.421	1714.83	2	1714.82	0.0107	0	72.83	6.2e-05	R	SSYGSASSIPFATTSPR	T			Cmpd 460, AutoMSn(858.4207), 20.4 min
1	Unigene21322_GsL3-Total-RNA	Unigene21322_GsL3-Total-RNA	4688	250951	439	152	70	22	31.6		11062	1	1	1	858.421	1714.83	2	1714.82	0.0118	0	45.17	0.036	R	SSYGSASSIPFATTSPR	T			Cmpd 469, AutoMSn(858.4213), 20.5 min
1	Unigene21322_GsL3-Total-RNA	Unigene21322_GsL3-Total-RNA	4688	250951	439	152	70	22	31.6		11063	1	1	1	858.421	1714.83	2	1714.82	0.0119	0	65.28	0.00035	R	SSYGSASSIPFATTSPR	T			Cmpd 449, AutoMSn(858.4213), 20.3 min
1	Unigene21322_GsL3-Total-RNA	Unigene21322_GsL3-Total-RNA	4688	250951	439	152	70	22	31.6		11064	1	1	1	858.421	1714.83	2	1714.82	0.012	0	59.18	0.0014	R	SSYGSASSIPFATTSPR	T			Cmpd 457, AutoMSn(858.4214), 20.3 min
1	Unigene21322_GsL3-Total-RNA	Unigene21322_GsL3-Total-RNA	4688	250951	439	152	70	22	31.6		11065	1	1	1	858.421	1714.83	2	1714.82	0.012	0	70.33	0.00011	R	SSYGSASSIPFATTSPR	T			Cmpd 462, AutoMSn(858.4214), 20.3 min
1	Unigene21322_GsL3-Total-RNA	Unigene21322_GsL3-Total-RNA	4688	250951	439	152	70	22	31.6		11066	1	1	1	858.421	1714.83	2	1714.82	0.012	0	17.71	20	R	SSYGSASSIPFATTSPR	T			Cmpd 464, AutoMSn(858.4214), 20.5 min
1	Unigene21322_GsL3-Total-RNA	Unigene21322_GsL3-Total-RNA	4688	250951	439	152	70	22	31.6		11067	1	1	1	858.422	1714.83	2	1714.82	0.0131	0	69.06	0.00015	R	SSYGSASSIPFATTSPR	T			Cmpd 460, AutoMSn(858.4220), 20.4 min
1	Unigene21322_GsL3-Total-RNA	Unigene21322_GsL3-Total-RNA	4688	250951	439	152	70	22	31.6		11068	1	1	1	858.422	1714.83	2	1714.82	0.0131	0	61.75	0.0008	R	SSYGSASSIPFATTSPR	T			Cmpd 464, AutoMSn(858.4220), 20.5 min
1	Unigene21322_GsL3-Total-RNA	Unigene21322_GsL3-Total-RNA	4688	250951	439	152	70	22	31.6		11069	1	1	1	858.422	1714.83	2	1714.82	0.0138	0	56.25	0.0028	R	SSYGSASSIPFATTSPR	T			Cmpd 451, AutoMSn(858.4223), 20.4 min
1	Unigene21322_GsL3-Total-RNA	Unigene21322_GsL3-Total-RNA	4688	250951	439	152	70	22	31.6		11071	2	1	1	858.423	1714.83	2	1714.82	0.0162	0	14.01	47	R	SSYGSASSIPFATTSPR	T			Cmpd 423, AutoMSn(858.4235), 20.4 min
1	Unigene21322_GsL3-Total-RNA	Unigene21322_GsL3-Total-RNA	4688	250951	439	152	70	22	31.6		11072	2	1	1	572.618	1714.83	3	1714.82	0.0167	0	15.44	34	R	SSYGSASSIPFATTSPR	T			Cmpd 462, AutoMSn(572.6182), 20.4 min
1	Unigene21322_GsL3-Total-RNA	Unigene21322_GsL3-Total-RNA	4688	250951	439	152	70	22	31.6		11073	3	1	1	572.618	1714.83	3	1714.82	0.0172	0	13.21	57	R	SSYGSASSIPFATTSPR	T			Cmpd 393, AutoMSn(572.6184), 20.3 min
1	Unigene21322_GsL3-Total-RNA	Unigene21322_GsL3-Total-RNA	4688	250951	439	152	70	22	31.6		11074	1	1	1	572.619	1714.83	3	1714.82	0.0179	0	13.94	48	R	SSYGSASSIPFATTSPR	T			Cmpd 465, AutoMSn(572.6186), 20.5 min
1	Unigene21322_GsL3-Total-RNA	Unigene21322_GsL3-Total-RNA	4688	250951	439	152	70	22	31.6		11075	1	1	1	572.619	1714.83	3	1714.82	0.0182	0	27.08	2.3	R	SSYGSASSIPFATTSPR	T			Cmpd 455, AutoMSn(572.6187), 20.5 min
1	Unigene21322_GsL3-Total-RNA	Unigene21322_GsL3-Total-RNA	4688	250951	439	152	70	22	31.6		11076	1	1	1	572.619	1714.83	3	1714.82	0.0183	0	17.48	21	R	SSYGSASSIPFATTSPR	T			Cmpd 452, AutoMSn(572.6188), 20.4 min
1	Unigene21322_GsL3-Total-RNA	Unigene21322_GsL3-Total-RNA	4688	250951	439	152	70	22	31.6		11077	1	1	1	572.619	1714.83	3	1714.82	0.0183	0	16.55	26	R	SSYGSASSIPFATTSPR	T			Cmpd 387, AutoMSn(572.6188), 20.3 min
1	Unigene21322_GsL3-Total-RNA	Unigene21322_GsL3-Total-RNA	4688	250951	439	152	70	22	31.6		11078	1	1	1	572.619	1714.83	3	1714.82	0.0183	0	40.01	0.12	R	SSYGSASSIPFATTSPR	T			Cmpd 389, AutoMSn(572.6188), 20.4 min
1	Unigene21322_GsL3-Total-RNA	Unigene21322_GsL3-Total-RNA	4688	250951	439	152	70	22	31.6		11079	1	1	1	572.619	1714.83	3	1714.82	0.0183	0	14.73	40	R	SSYGSASSIPFATTSPR	T			Cmpd 395, AutoMSn(572.6188), 20.4 min
1	Unigene21322_GsL3-Total-RNA	Unigene21322_GsL3-Total-RNA	4688	250951	439	152	70	22	31.6		11080	1	1	1	572.619	1714.84	3	1714.82	0.0189	0	16.68	26	R	SSYGSASSIPFATTSPR	T			Cmpd 467, AutoMSn(572.6190), 20.4 min
1	Unigene21322_GsL3-Total-RNA	Unigene21322_GsL3-Total-RNA	4688	250951	439	152	70	22	31.6		11081	1	1	1	572.619	1714.84	3	1714.82	0.019	0	22.05	7.4	R	SSYGSASSIPFATTSPR	T			Cmpd 393, AutoMSn(572.6190), 20.4 min
1	Unigene21322_GsL3-Total-RNA	Unigene21322_GsL3-Total-RNA	4688	250951	439	152	70	22	31.6		11082	1	1	1	572.619	1714.84	3	1714.82	0.0191	0	18.12	18	R	SSYGSASSIPFATTSPR	T			Cmpd 459, AutoMSn(572.6190), 20.3 min
1	Unigene21322_GsL3-Total-RNA	Unigene21322_GsL3-Total-RNA	4688	250951	439	152	70	22	31.6		11083	1	1	1	572.619	1714.84	3	1714.82	0.0191	0	25.39	3.4	R	SSYGSASSIPFATTSPR	T			Cmpd 461, AutoMSn(572.6190), 20.4 min
1	Unigene21322_GsL3-Total-RNA	Unigene21322_GsL3-Total-RNA	4688	250951	439	152	70	22	31.6		11084	1	1	1	572.62	1714.84	3	1714.82	0.0204	0	25.17	3.6	R	SSYGSASSIPFATTSPR	T			Cmpd 455, AutoMSn(572.6195), 20.4 min
1	Unigene21322_GsL3-Total-RNA	Unigene21322_GsL3-Total-RNA	4688	250951	439	152	70	22	31.6		11085	1	1	1	572.62	1714.84	3	1714.82	0.021	0	25.54	3.3	R	SSYGSASSIPFATTSPR	T			Cmpd 464, AutoMSn(572.6197), 20.4 min
1	Unigene21322_GsL3-Total-RNA	Unigene21322_GsL3-Total-RNA	4688	250951	439	152	70	22	31.6		11086	2	1	1	572.62	1714.84	3	1714.82	0.0224	0	16.03	30	R	SSYGSASSIPFATTSPR	T			Cmpd 459, AutoMSn(572.6201), 20.4 min
1	Unigene21322_GsL3-Total-RNA	Unigene21322_GsL3-Total-RNA	4688	250951	439	152	70	22	31.6		11136	5	1	1	862.492	1722.97	2	1722.98	-0.0071	0	12.8	77	R	ILTEELPTLTVIEPR	V			Cmpd 660, AutoMSn(862.4921), 26.4 min
1	Unigene21322_GsL3-Total-RNA	Unigene21322_GsL3-Total-RNA	4688	250951	439	152	70	22	31.6		11137	1	1	1	862.493	1722.97	2	1722.98	-0.0061	0	74.41	5.3e-05	R	ILTEELPTLTVIEPR	V			Cmpd 733, AutoMSn(862.4926), 26.4 min
1	Unigene21322_GsL3-Total-RNA	Unigene21322_GsL3-Total-RNA	4688	250951	439	152	70	22	31.6		11139	1	1	1	862.498	1722.98	2	1722.98	0.0043	0	47.56	0.027	R	ILTEELPTLTVIEPR	V			Cmpd 725, AutoMSn(862.4978), 26.4 min
1	Unigene21322_GsL3-Total-RNA	Unigene21322_GsL3-Total-RNA	4688	250951	439	152	70	22	31.6		11140	7	1	1	862.499	1722.98	2	1722.98	0.0059	0	13.42	69	R	ILTEELPTLTVIEPR	V			Cmpd 719, AutoMSn(862.4986), 26.4 min
1	Unigene21322_GsL3-Total-RNA	Unigene21322_GsL3-Total-RNA	4688	250951	439	152	70	22	31.6		11141	1	1	1	862.499	1722.98	2	1722.98	0.0061	0	44.2	0.058	R	ILTEELPTLTVIEPR	V			Cmpd 734, AutoMSn(862.4987), 26.5 min
1	Unigene21322_GsL3-Total-RNA	Unigene21322_GsL3-Total-RNA	4688	250951	439	152	70	22	31.6		11142	1	1	1	862.499	1722.98	2	1722.98	0.0064	0	33.53	0.67	R	ILTEELPTLTVIEPR	V			Cmpd 725, AutoMSn(862.4989), 26.5 min
1	Unigene21322_GsL3-Total-RNA	Unigene21322_GsL3-Total-RNA	4688	250951	439	152	70	22	31.6		11143	1	1	1	862.499	1722.98	2	1722.98	0.0073	0	25.77	4	R	ILTEELPTLTVIEPR	V			Cmpd 703, AutoMSn(862.4993), 26.4 min
1	Unigene21322_GsL3-Total-RNA	Unigene21322_GsL3-Total-RNA	4688	250951	439	152	70	22	31.6		11144	1	1	1	862.5	1722.98	2	1722.98	0.0078	0	92.79	8e-07	R	ILTEELPTLTVIEPR	V			Cmpd 739, AutoMSn(862.4995), 26.6 min
1	Unigene21322_GsL3-Total-RNA	Unigene21322_GsL3-Total-RNA	4688	250951	439	152	70	22	31.6		11145	1	1	1	862.5	1722.98	2	1722.98	0.0082	0	27.43	2.8	R	ILTEELPTLTVIEPR	V			Cmpd 662, AutoMSn(862.4997), 26.5 min
1	Unigene21322_GsL3-Total-RNA	Unigene21322_GsL3-Total-RNA	4688	250951	439	152	70	22	31.6		11146	1	1	1	862.5	1722.99	2	1722.98	0.0089	0	26.24	3.6	R	ILTEELPTLTVIEPR	V			Cmpd 722, AutoMSn(862.5001), 26.5 min
1	Unigene21322_GsL3-Total-RNA	Unigene21322_GsL3-Total-RNA	4688	250951	439	152	70	22	31.6		11147	1	1	1	862.5	1722.99	2	1722.98	0.0089	0	75.44	4.4e-05	R	ILTEELPTLTVIEPR	V			Cmpd 728, AutoMSn(862.5001), 26.4 min
1	Unigene21322_GsL3-Total-RNA	Unigene21322_GsL3-Total-RNA	4688	250951	439	152	70	22	31.6		11148	1	1	1	862.5	1722.99	2	1722.98	0.009	0	66.05	0.00038	R	ILTEELPTLTVIEPR	V			Cmpd 736, AutoMSn(862.5001), 26.5 min
1	Unigene21322_GsL3-Total-RNA	Unigene21322_GsL3-Total-RNA	4688	250951	439	152	70	22	31.6		11149	1	1	1	862.5	1722.99	2	1722.98	0.0098	0	26.45	3.5	R	ILTEELPTLTVIEPR	V			Cmpd 665, AutoMSn(862.5005), 26.5 min
1	Unigene21322_GsL3-Total-RNA	Unigene21322_GsL3-Total-RNA	4688	250951	439	152	70	22	31.6		11150	1	1	1	862.5	1722.99	2	1722.98	0.0098	0	29.17	1.9	R	ILTEELPTLTVIEPR	V			Cmpd 706, AutoMSn(862.5006), 26.5 min
1	Unigene21322_GsL3-Total-RNA	Unigene21322_GsL3-Total-RNA	4688	250951	439	152	70	22	31.6		11151	1	1	1	862.501	1722.99	2	1722.98	0.0102	0	55.73	0.0041	R	ILTEELPTLTVIEPR	V			Cmpd 731, AutoMSn(862.5007), 26.5 min
1	Unigene21322_GsL3-Total-RNA	Unigene21322_GsL3-Total-RNA	4688	250951	439	152	70	22	31.6		11152	1	1	1	862.501	1722.99	2	1722.98	0.0107	0	50.2	0.015	R	ILTEELPTLTVIEPR	V			Cmpd 728, AutoMSn(862.5010), 26.4 min
1	Unigene21322_GsL3-Total-RNA	Unigene21322_GsL3-Total-RNA	4688	250951	439	152	70	22	31.6		11153	1	1	1	862.501	1722.99	2	1722.98	0.0109	0	61.13	0.0012	R	ILTEELPTLTVIEPR	V			Cmpd 722, AutoMSn(862.5011), 26.5 min
1	Unigene21322_GsL3-Total-RNA	Unigene21322_GsL3-Total-RNA	4688	250951	439	152	70	22	31.6		11154	1	1	1	862.501	1722.99	2	1722.98	0.0109	0	76.06	3.8e-05	R	ILTEELPTLTVIEPR	V			Cmpd 731, AutoMSn(862.5011), 26.5 min
1	Unigene21322_GsL3-Total-RNA	Unigene21322_GsL3-Total-RNA	4688	250951	439	152	70	22	31.6		11155	1	1	1	862.501	1722.99	2	1722.98	0.0114	0	61.6	0.0011	R	ILTEELPTLTVIEPR	V			Cmpd 719, AutoMSn(862.5013), 26.4 min
1	Unigene21322_GsL3-Total-RNA	Unigene21322_GsL3-Total-RNA	4688	250951	439	152	70	22	31.6		11156	1	1	1	862.501	1722.99	2	1722.98	0.0118	0	73.52	6.9e-05	R	ILTEELPTLTVIEPR	V			Cmpd 716, AutoMSn(862.5015), 26.4 min
1	Unigene21322_GsL3-Total-RNA	Unigene21322_GsL3-Total-RNA	4688	250951	439	152	70	22	31.6		11157	1	1	1	575.337	1722.99	3	1722.98	0.0127	0	30.4	1.4	R	ILTEELPTLTVIEPR	V			Cmpd 663, AutoMSn(575.3371), 26.5 min
1	Unigene21322_GsL3-Total-RNA	Unigene21322_GsL3-Total-RNA	4688	250951	439	152	70	22	31.6		11158	1	1	1	862.502	1722.99	2	1722.98	0.0127	0	80	1.5e-05	R	ILTEELPTLTVIEPR	V			Cmpd 737, AutoMSn(862.5020), 26.5 min
1	Unigene21322_GsL3-Total-RNA	Unigene21322_GsL3-Total-RNA	4688	250951	439	152	70	22	31.6		11159	1	1	1	575.337	1722.99	3	1722.98	0.0127	0	27.36	2.8	R	ILTEELPTLTVIEPR	V			Cmpd 726, AutoMSn(575.3371), 26.5 min
1	Unigene21322_GsL3-Total-RNA	Unigene21322_GsL3-Total-RNA	4688	250951	439	152	70	22	31.6		11160	1	1	1	575.337	1722.99	3	1722.98	0.0135	0	49.73	0.016	R	ILTEELPTLTVIEPR	V			Cmpd 717, AutoMSn(575.3373), 26.4 min
1	Unigene21322_GsL3-Total-RNA	Unigene21322_GsL3-Total-RNA	4688	250951	439	152	70	22	31.6		11161	1	1	1	575.337	1722.99	3	1722.98	0.0139	0	44.65	0.053	R	ILTEELPTLTVIEPR	V			Cmpd 740, AutoMSn(575.3375), 26.6 min
1	Unigene21322_GsL3-Total-RNA	Unigene21322_GsL3-Total-RNA	4688	250951	439	152	70	22	31.6		11162	1	1	1	575.338	1722.99	3	1722.98	0.0154	0	41.07	0.12	R	ILTEELPTLTVIEPR	V			Cmpd 735, AutoMSn(575.3380), 26.5 min
1	Unigene21322_GsL3-Total-RNA	Unigene21322_GsL3-Total-RNA	4688	250951	439	152	70	22	31.6		11163	1	1	1	575.338	1722.99	3	1722.98	0.0154	0	32.57	0.86	R	ILTEELPTLTVIEPR	V			Cmpd 723, AutoMSn(575.3380), 26.5 min
1	Unigene21322_GsL3-Total-RNA	Unigene21322_GsL3-Total-RNA	4688	250951	439	152	70	22	31.6		11164	1	1	1	575.338	1722.99	3	1722.98	0.0169	0	20.75	13	R	ILTEELPTLTVIEPR	V			Cmpd 666, AutoMSn(575.3385), 26.5 min
1	Unigene21322_GsL3-Total-RNA	Unigene21322_GsL3-Total-RNA	4688	250951	439	152	70	22	31.6		11165	1	1	1	575.339	1722.99	3	1722.98	0.0171	0	41.67	0.11	R	ILTEELPTLTVIEPR	V			Cmpd 726, AutoMSn(575.3385), 26.4 min
1	Unigene21322_GsL3-Total-RNA	Unigene21322_GsL3-Total-RNA	4688	250951	439	152	70	22	31.6		11166	1	1	1	575.339	1722.99	3	1722.98	0.0171	0	51.09	0.012	R	ILTEELPTLTVIEPR	V			Cmpd 720, AutoMSn(575.3385), 26.4 min
1	Unigene21322_GsL3-Total-RNA	Unigene21322_GsL3-Total-RNA	4688	250951	439	152	70	22	31.6		11167	1	1	1	575.339	1722.99	3	1722.98	0.0176	0	41.85	0.1	R	ILTEELPTLTVIEPR	V			Cmpd 737, AutoMSn(575.3387), 26.5 min
1	Unigene21322_GsL3-Total-RNA	Unigene21322_GsL3-Total-RNA	4688	250951	439	152	70	22	31.6		11168	1	1	1	575.339	1722.99	3	1722.98	0.0183	0	45.7	0.042	R	ILTEELPTLTVIEPR	V			Cmpd 723, AutoMSn(575.3389), 26.5 min
1	Unigene21322_GsL3-Total-RNA	Unigene21322_GsL3-Total-RNA	4688	250951	439	152	70	22	31.6		11169	1	1	1	575.339	1723	3	1722.98	0.0185	0	39.34	0.18	R	ILTEELPTLTVIEPR	V			Cmpd 740, AutoMSn(575.3390), 26.6 min
1	Unigene21322_GsL3-Total-RNA	Unigene21322_GsL3-Total-RNA	4688	250951	439	152	70	22	31.6		11170	1	1	1	575.339	1723	3	1722.98	0.0189	0	51.99	0.0099	R	ILTEELPTLTVIEPR	V			Cmpd 729, AutoMSn(575.3391), 26.5 min
1	Unigene21322_GsL3-Total-RNA	Unigene21322_GsL3-Total-RNA	4688	250951	439	152	70	22	31.6		11171	1	1	1	575.339	1723	3	1722.98	0.0194	0	33.56	0.69	R	ILTEELPTLTVIEPR	V			Cmpd 728, AutoMSn(575.3393), 26.6 min
1	Unigene21322_GsL3-Total-RNA	Unigene21322_GsL3-Total-RNA	4688	250951	439	152	70	22	31.6		11172	1	1	1	575.339	1723	3	1722.98	0.0194	0	44.31	0.058	R	ILTEELPTLTVIEPR	V			Cmpd 735, AutoMSn(575.3393), 26.5 min
1	Unigene21322_GsL3-Total-RNA	Unigene21322_GsL3-Total-RNA	4688	250951	439	152	70	22	31.6		11173	1	1	1	575.339	1723	3	1722.98	0.0195	0	45.89	0.041	R	ILTEELPTLTVIEPR	V			Cmpd 729, AutoMSn(575.3393), 26.4 min
1	Unigene21322_GsL3-Total-RNA	Unigene21322_GsL3-Total-RNA	4688	250951	439	152	70	22	31.6		11174	1	1	1	575.34	1723	3	1722.98	0.02	0	45.81	0.041	R	ILTEELPTLTVIEPR	V			Cmpd 738, AutoMSn(575.3395), 26.5 min
1	Unigene21322_GsL3-Total-RNA	Unigene21322_GsL3-Total-RNA	4688	250951	439	152	70	22	31.6		11175	1	1	1	575.34	1723	3	1722.98	0.0224	0	45.98	0.04	R	ILTEELPTLTVIEPR	V			Cmpd 732, AutoMSn(575.3403), 26.5 min
1	Unigene21322_GsL3-Total-RNA	Unigene21322_GsL3-Total-RNA	4688	250951	439	152	70	22	31.6		11176	1	1	1	575.341	1723	3	1722.98	0.0245	0	39.18	0.19	R	ILTEELPTLTVIEPR	V			Cmpd 732, AutoMSn(575.3410), 26.5 min
1	Unigene21322_GsL3-Total-RNA	Unigene21322_GsL3-Total-RNA	4688	250951	439	152	70	22	31.6		11178	1	1	1	862.731	1723.45	2	1722.98	0.4704	0	31.54	1.8	R	ILTEELPTLTVIEPR	V			Cmpd 725, AutoMSn(862.7308), 26.4 min
1	Unigene21322_GsL3-Total-RNA	Unigene21322_GsL3-Total-RNA	4688	250951	439	152	70	22	31.6		11371	1	1	1	878.957	1755.9	2	1755.89	0.009	0	21.91	7.7	R	NQILQLESENNIWR	K			Cmpd 597, AutoMSn(878.9569), 23.6 min
1	Unigene21322_GsL3-Total-RNA	Unigene21322_GsL3-Total-RNA	4688	250951	439	152	70	22	31.6		12051	7	1	1	926.416	1850.82	2	1850.92	-0.1023	1	10.76	100	K	WKTSAMQAQTELNSLK	A	Oxidation (M)	0.0000020000000000.0	Cmpd 725, AutoMSn(926.4159), 26.3 min
1	Unigene21322_GsL3-Total-RNA	Unigene21322_GsL3-Total-RNA	4688	250951	439	152	70	22	31.6		12065	9	1	1	618.316	1851.93	3	1852.05	-0.1227	1	10.52	98	K	TIQLKLDLLSSIVCIH	-	Carbamidomethyl (C)	0.0000000000000100.0	Cmpd 840, AutoMSn(618.3161), 28.9 min
1	Unigene21322_GsL3-Total-RNA	Unigene21322_GsL3-Total-RNA	4688	250951	439	152	70	22	31.6		12210	4	1	1	629.009	1884	3	1883.99	0.0191	1	4.12	460	R	NQILQLESENNIWRK	Q			Cmpd 482, AutoMSn(629.0087), 20.9 min
1	Unigene21322_GsL3-Total-RNA	Unigene21322_GsL3-Total-RNA	4688	250951	439	152	70	22	31.6		12211	3	1	1	629.009	1884.01	3	1883.99	0.0198	1	15.43	34	R	NQILQLESENNIWRK	Q			Cmpd 475, AutoMSn(629.0090), 20.9 min
1	Unigene21322_GsL3-Total-RNA	Unigene21322_GsL3-Total-RNA	4688	250951	439	152	70	22	31.6		12338	1	1	1	640	1916.98	3	1916.95	0.0304	1	29.95	1.1	K	KATGVTSSVVSNYDAQYK	V			Cmpd 297, AutoMSn(640.0001), 16.7 min
1	Unigene21322_GsL3-Total-RNA	Unigene21322_GsL3-Total-RNA	4688	250951	439	152	70	22	31.6		12432	9	1	1	970.977	1939.94	2	1939.87	0.0706	0	7.8	180	R	SSSEEPSCHEQLPGAVAR	R	Carbamidomethyl (C)	0.000000010000000000.0	Cmpd 581, AutoMSn(970.9773), 23.8 min
1	Unigene21322_GsL3-Total-RNA	Unigene21322_GsL3-Total-RNA	4688	250951	439	152	70	22	31.6		12472	1	1	1	651.334	1950.98	3	1950.95	0.0273	0	68.66	0.00014	R	DYDLAVGKPTVSTTDVDR	L			Cmpd 434, AutoMSn(651.3342), 19.7 min
1	Unigene21322_GsL3-Total-RNA	Unigene21322_GsL3-Total-RNA	4688	250951	439	152	70	22	31.6		12671	2	1	1	667.009	1998	3	1997.89	0.114	1	15.13	31	K	TDEYRVAMEDLSNFHR	L	Oxidation (M)	0.0000000200000000.0	Cmpd 442, AutoMSn(667.0086), 21.6 min
1	Unigene21322_GsL3-Total-RNA	Unigene21322_GsL3-Total-RNA	4688	250951	439	152	70	22	31.6		12705	1	1	1	669.36	2005.06	3	2005.05	0.0101	1	52.86	0.0054	K	AVQELDTAKFTISDLQAR	L			Cmpd 525, AutoMSn(669.3600), 21.8 min
1	Unigene21322_GsL3-Total-RNA	Unigene21322_GsL3-Total-RNA	4688	250951	439	152	70	22	31.6		12706	1	1	1	669.362	2005.06	3	2005.05	0.0157	1	41.09	0.082	K	AVQELDTAKFTISDLQAR	L			Cmpd 514, AutoMSn(669.3619), 21.8 min
1	Unigene21322_GsL3-Total-RNA	Unigene21322_GsL3-Total-RNA	4688	250951	439	152	70	22	31.6		12707	1	1	1	669.363	2005.07	3	2005.05	0.0191	1	47.98	0.017	K	AVQELDTAKFTISDLQAR	L			Cmpd 528, AutoMSn(669.3630), 21.9 min
1	Unigene21322_GsL3-Total-RNA	Unigene21322_GsL3-Total-RNA	4688	250951	439	152	70	22	31.6		12708	1	1	1	669.363	2005.07	3	2005.05	0.0191	1	35.44	0.3	K	AVQELDTAKFTISDLQAR	L			Cmpd 531, AutoMSn(669.3630), 21.9 min
1	Unigene21322_GsL3-Total-RNA	Unigene21322_GsL3-Total-RNA	4688	250951	439	152	70	22	31.6		12709	1	1	1	669.364	2005.07	3	2005.05	0.0208	1	42.01	0.067	K	AVQELDTAKFTISDLQAR	L			Cmpd 517, AutoMSn(669.3636), 21.9 min
1	Unigene21322_GsL3-Total-RNA	Unigene21322_GsL3-Total-RNA	4688	250951	439	152	70	22	31.6		12710	1	1	1	669.364	2005.07	3	2005.05	0.0232	1	30.89	0.88	K	AVQELDTAKFTISDLQAR	L			Cmpd 526, AutoMSn(669.3644), 21.9 min
1	Unigene21322_GsL3-Total-RNA	Unigene21322_GsL3-Total-RNA	4688	250951	439	152	70	22	31.6		12711	1	1	1	669.367	2005.08	3	2005.05	0.0325	1	24.6	3.8	K	AVQELDTAKFTISDLQAR	L			Cmpd 522, AutoMSn(669.3674), 21.9 min
1	Unigene21322_GsL3-Total-RNA	Unigene21322_GsL3-Total-RNA	4688	250951	439	152	70	22	31.6		12712	1	1	1	669.549	2005.62	3	2005.05	0.5767	1	21.11	15	K	AVQELDTAKFTISDLQAR	L			Cmpd 531, AutoMSn(669.5489), 21.9 min
1	Unigene21322_GsL3-Total-RNA	Unigene21322_GsL3-Total-RNA	4688	250951	439	152	70	22	31.6		13257	1	1	1	710.715	2129.12	3	2129.1	0.0235	1	10.74	82	K	ATGVTSSVVSNYDAQYKVLK	A			Cmpd 426, AutoMSn(710.7153), 19.6 min
1	Unigene21322_GsL3-Total-RNA	Unigene21322_GsL3-Total-RNA	4688	250951	439	152	70	22	31.6		13328	1	1	1	718.358	2152.05	3	2152.03	0.0233	1	46.22	0.021	K	IAENEAAELSAKYDATETAR	Q			Cmpd 371, AutoMSn(718.3578), 18.4 min
1	Unigene21322_GsL3-Total-RNA	Unigene21322_GsL3-Total-RNA	4688	250951	439	152	70	22	31.6		13329	1	1	1	718.358	2152.05	3	2152.03	0.0233	1	16.12	22	K	IAENEAAELSAKYDATETAR	Q			Cmpd 378, AutoMSn(718.3578), 18.5 min
1	Unigene21322_GsL3-Total-RNA	Unigene21322_GsL3-Total-RNA	4688	250951	439	152	70	22	31.6		13330	1	1	1	718.358	2152.05	3	2152.03	0.0251	1	29.82	0.94	K	IAENEAAELSAKYDATETAR	Q			Cmpd 374, AutoMSn(718.3584), 18.4 min
1	Unigene21322_GsL3-Total-RNA	Unigene21322_GsL3-Total-RNA	4688	250951	439	152	70	22	31.6		13331	1	1	1	718.359	2152.05	3	2152.03	0.026	1	17.17	17	K	IAENEAAELSAKYDATETAR	Q			Cmpd 346, AutoMSn(718.3587), 18.4 min
1	Unigene21322_GsL3-Total-RNA	Unigene21322_GsL3-Total-RNA	4688	250951	439	152	70	22	31.6		13332	1	1	1	718.36	2152.06	3	2152.03	0.0282	1	45.36	0.026	K	IAENEAAELSAKYDATETAR	Q			Cmpd 375, AutoMSn(718.3595), 18.4 min
1	Unigene21322_GsL3-Total-RNA	Unigene21322_GsL3-Total-RNA	4688	250951	439	152	70	22	31.6		13333	1	1	1	718.36	2152.06	3	2152.03	0.0286	1	40.57	0.079	K	IAENEAAELSAKYDATETAR	Q			Cmpd 365, AutoMSn(718.3596), 18.4 min
1	Unigene21322_GsL3-Total-RNA	Unigene21322_GsL3-Total-RNA	4688	250951	439	152	70	22	31.6		13334	1	1	1	718.36	2152.06	3	2152.03	0.0298	1	43.37	0.041	K	IAENEAAELSAKYDATETAR	Q			Cmpd 370, AutoMSn(718.3600), 18.4 min
1	Unigene21322_GsL3-Total-RNA	Unigene21322_GsL3-Total-RNA	4688	250951	439	152	70	22	31.6		13335	1	1	1	718.36	2152.06	3	2152.03	0.0309	1	50.26	0.0085	K	IAENEAAELSAKYDATETAR	Q			Cmpd 362, AutoMSn(718.3604), 18.4 min
1	Unigene21322_GsL3-Total-RNA	Unigene21322_GsL3-Total-RNA	4688	250951	439	152	70	22	31.6		13616	1	1	1	744.367	2230.08	3	2230.06	0.0229	1	32.77	0.42	R	VEDVMIQKSESYDYQVAAR	L			Cmpd 405, AutoMSn(744.3674), 19.1 min
1	Unigene21322_GsL3-Total-RNA	Unigene21322_GsL3-Total-RNA	4688	250951	439	152	70	22	31.6		13617	1	1	1	744.37	2230.09	3	2230.06	0.0293	1	24.22	3	R	VEDVMIQKSESYDYQVAAR	L			Cmpd 400, AutoMSn(744.3696), 19.1 min
1	Unigene21322_GsL3-Total-RNA	Unigene21322_GsL3-Total-RNA	4688	250951	439	152	70	22	31.6		13618	10	1	1	744.371	2230.09	3	2230.06	0.0337	1	3.83	330	R	VEDVMIQKSESYDYQVAAR	L			Cmpd 398, AutoMSn(744.3710), 19.2 min
1	Unigene21322_GsL3-Total-RNA	Unigene21322_GsL3-Total-RNA	4688	250951	439	152	70	22	31.6		13619	1	1	1	744.371	2230.09	3	2230.06	0.0345	1	42.39	0.046	R	VEDVMIQKSESYDYQVAAR	L			Cmpd 394, AutoMSn(744.3713), 19.1 min
1	Unigene21322_GsL3-Total-RNA	Unigene21322_GsL3-Total-RNA	4688	250951	439	152	70	22	31.6		13620	1	1	1	744.372	2230.09	3	2230.06	0.0366	1	24.54	2.8	R	VEDVMIQKSESYDYQVAAR	L			Cmpd 409, AutoMSn(744.3720), 19.1 min
1	Unigene21322_GsL3-Total-RNA	Unigene21322_GsL3-Total-RNA	4688	250951	439	152	70	22	31.6		13674	1	1	1	749.698	2246.07	3	2246.05	0.0202	1	30.37	0.77	R	VEDVMIQKSESYDYQVAAR	L	Oxidation (M)	0.0000200000000000000.0	Cmpd 359, AutoMSn(749.6982), 18.0 min
1	Unigene21322_GsL3-Total-RNA	Unigene21322_GsL3-Total-RNA	4688	250951	439	152	70	22	31.6		13675	1	1	1	749.701	2246.08	3	2246.05	0.0284	1	22.39	4.8	R	VEDVMIQKSESYDYQVAAR	L	Oxidation (M)	0.0000200000000000000.0	Cmpd 348, AutoMSn(749.7009), 18.0 min
1	Unigene21322_GsL3-Total-RNA	Unigene21322_GsL3-Total-RNA	4688	250951	439	152	70	22	31.6		13676	1	1	1	749.701	2246.08	3	2246.05	0.0293	1	27.93	1.3	R	VEDVMIQKSESYDYQVAAR	L	Oxidation (M)	0.0000200000000000000.0	Cmpd 354, AutoMSn(749.7012), 18.0 min
1	Unigene21322_GsL3-Total-RNA	Unigene21322_GsL3-Total-RNA	4688	250951	439	152	70	22	31.6		13677	7	1	1	749.701	2246.08	3	2246.05	0.0294	1	7.13	160	R	VEDVMIQKSESYDYQVAAR	L	Oxidation (M)	0.0000200000000000000.0	Cmpd 357, AutoMSn(749.7012), 18.1 min
1	Unigene21322_GsL3-Total-RNA	Unigene21322_GsL3-Total-RNA	4688	250951	439	152	70	22	31.6		13678	1	1	1	749.703	2246.09	3	2246.05	0.034	1	80.39	7.6e-06	R	VEDVMIQKSESYDYQVAAR	L	Oxidation (M)	0.0000200000000000000.0	Cmpd 354, AutoMSn(749.7028), 18.0 min
1	Unigene21322_GsL3-Total-RNA	Unigene21322_GsL3-Total-RNA	4688	250951	439	152	70	22	31.6		14038	1	1	1	796.414	2386.22	3	2386.22	0.0034	1	26.28	1.9	R	DLDLQNILSGAGGSAEMLEAVKR	F			Cmpd 800, AutoMSn(796.4138), 27.9 min
1	Unigene21322_GsL3-Total-RNA	Unigene21322_GsL3-Total-RNA	4688	250951	439	152	70	22	31.6		14039	1	1	1	796.417	2386.23	3	2386.22	0.0118	1	14.52	28	R	DLDLQNILSGAGGSAEMLEAVKR	F			Cmpd 807, AutoMSn(796.4166), 28.1 min
1	Unigene21322_GsL3-Total-RNA	Unigene21322_GsL3-Total-RNA	4688	250951	439	152	70	22	31.6		14040	1	1	1	796.417	2386.23	3	2386.22	0.0124	1	35.53	0.22	R	DLDLQNILSGAGGSAEMLEAVKR	F			Cmpd 804, AutoMSn(796.4168), 28.0 min
1	Unigene21322_GsL3-Total-RNA	Unigene21322_GsL3-Total-RNA	4688	250951	439	152	70	22	31.6		14041	1	1	1	796.417	2386.23	3	2386.22	0.0134	1	23.47	3.6	R	DLDLQNILSGAGGSAEMLEAVKR	F			Cmpd 785, AutoMSn(796.4171), 27.9 min
1	Unigene21322_GsL3-Total-RNA	Unigene21322_GsL3-Total-RNA	4688	250951	439	152	70	22	31.6		14042	1	1	1	796.417	2386.23	3	2386.22	0.0142	1	16.38	18	R	DLDLQNILSGAGGSAEMLEAVKR	F			Cmpd 808, AutoMSn(796.4174), 28.1 min
1	Unigene21322_GsL3-Total-RNA	Unigene21322_GsL3-Total-RNA	4688	250951	439	152	70	22	31.6		14043	2	1	1	796.419	2386.23	3	2386.22	0.0181	1	17.79	13	R	DLDLQNILSGAGGSAEMLEAVKR	F			Cmpd 790, AutoMSn(796.4187), 28.0 min
1	Unigene21322_GsL3-Total-RNA	Unigene21322_GsL3-Total-RNA	4688	250951	439	152	70	22	31.6		14044	1	1	1	796.419	2386.24	3	2386.22	0.0193	1	22.54	4.5	R	DLDLQNILSGAGGSAEMLEAVKR	F			Cmpd 803, AutoMSn(796.4191), 28.0 min
1	Unigene21322_GsL3-Total-RNA	Unigene21322_GsL3-Total-RNA	4688	250951	439	152	70	22	31.6		14045	1	1	1	796.421	2386.24	3	2386.22	0.0251	1	59.7	0.00087	R	DLDLQNILSGAGGSAEMLEAVKR	F			Cmpd 797, AutoMSn(796.4210), 28.0 min
1	Unigene21322_GsL3-Total-RNA	Unigene21322_GsL3-Total-RNA	4688	250951	439	152	70	22	31.6		14046	1	1	1	796.422	2386.24	3	2386.22	0.0283	1	32.46	0.47	R	DLDLQNILSGAGGSAEMLEAVKR	F			Cmpd 802, AutoMSn(796.4221), 28.1 min
1	Unigene21322_GsL3-Total-RNA	Unigene21322_GsL3-Total-RNA	4688	250951	439	152	70	22	31.6		14095	1	1	1	801.746	2402.22	3	2402.21	0.0049	1	45.49	0.022	R	DLDLQNILSGAGGSAEMLEAVKR	F	Oxidation (M)	0.00000000000000002000000.0	Cmpd 716, AutoMSn(801.7459), 26.1 min
1	Unigene21322_GsL3-Total-RNA	Unigene21322_GsL3-Total-RNA	4688	250951	439	152	70	22	31.6		14096	1	1	1	801.748	2402.22	3	2402.21	0.0103	1	39.13	0.098	R	DLDLQNILSGAGGSAEMLEAVKR	F	Oxidation (M)	0.00000000000000002000000.0	Cmpd 708, AutoMSn(801.7477), 26.2 min
1	Unigene21322_GsL3-Total-RNA	Unigene21322_GsL3-Total-RNA	4688	250951	439	152	70	22	31.6		14097	1	1	1	801.749	2402.22	3	2402.21	0.0125	1	24.64	2.8	R	DLDLQNILSGAGGSAEMLEAVKR	F	Oxidation (M)	0.00000000000000002000000.0	Cmpd 717, AutoMSn(801.7485), 26.2 min
1	Unigene21322_GsL3-Total-RNA	Unigene21322_GsL3-Total-RNA	4688	250951	439	152	70	22	31.6		14098	1	1	1	801.75	2402.23	3	2402.21	0.0166	1	31.48	0.57	R	DLDLQNILSGAGGSAEMLEAVKR	F	Oxidation (M)	0.00000000000000002000000.0	Cmpd 719, AutoMSn(801.7499), 26.1 min
1	Unigene21322_GsL3-Total-RNA	Unigene21322_GsL3-Total-RNA	4688	250951	439	152	70	22	31.6		14099	1	1	1	801.753	2402.24	3	2402.21	0.027	1	26.02	2.1	R	DLDLQNILSGAGGSAEMLEAVKR	F	Oxidation (M)	0.00000000000000002000000.0	Cmpd 721, AutoMSn(801.7533), 26.3 min
1	Unigene21322_GsL3-Total-RNA	Unigene21322_GsL3-Total-RNA	4688	250951	439	152	70	22	31.6		14131	1	1	1	807.072	2418.19	3	2418.26	-0.066	1	21.9	4.7	R	DPCFLFPSHSMIFRLPLVGVK	F	Oxidation (M)	0.000000000020000000000.0	Cmpd 141, AutoMSn(807.0717), 13.2 min
1	Unigene21322_GsL3-Total-RNA	Unigene21322_GsL3-Total-RNA	4688	250951	439	152	70	22	31.6		14610	9	1	1	889.493	2665.46	3	2665.46	-0.0036	1	3.23	370	R	ILTEELPTLTVIEPRVEDVMIQK	S			Cmpd 761, AutoMSn(889.4932), 27.2 min
1	Unigene21322_GsL3-Total-RNA	Unigene21322_GsL3-Total-RNA	4688	250951	439	152	70	22	31.6		14611	1	1	1	889.494	2665.46	3	2665.46	-0.0022	1	10.15	75	R	ILTEELPTLTVIEPRVEDVMIQK	S			Cmpd 772, AutoMSn(889.4936), 27.3 min	emPAI	0.88
2	CL1711.Contig4_GsL3-Total-RNA	CL1711.Contig4_GsL3-Total-RNA	2030	47374	131	68	21	12	43		2747	1	1	0	398.24	794.465	2	794.465	-0.0003	0	41.49	0.18	K	IIAPPER	K			Cmpd 228, AutoMSn(398.2396), 15.1 min
2	CL1711.Contig4_GsL3-Total-RNA	CL1711.Contig4_GsL3-Total-RNA	2030	47374	131	68	21	12	43		2748	1	1	0	398.24	794.466	2	794.465	0.0012	0	29.15	3.2	K	IIAPPER	K			Cmpd 233, AutoMSn(398.2404), 15.2 min
2	CL1711.Contig4_GsL3-Total-RNA	CL1711.Contig4_GsL3-Total-RNA	2030	47374	131	68	21	12	43		2786	1	1	0	400.771	799.527	2	799.528	-0.001	1	21.79	15	K	RGILTLK	Y			Cmpd 254, AutoMSn(400.7707), 15.7 min
2	CL1711.Contig4_GsL3-Total-RNA	CL1711.Contig4_GsL3-Total-RNA	2030	47374	131	68	21	12	43		3937	1	1	0	462.29	922.565	2	922.56	0.0048	1	34.43	0.87	K	IIAPPERK	Y			Cmpd 136, AutoMSn(462.2897), 13.1 min
2	CL1711.Contig4_GsL3-Total-RNA	CL1711.Contig4_GsL3-Total-RNA	2030	47374	131	68	21	12	43		3938	1	1	0	462.29	922.565	2	922.56	0.005	1	29.69	2.6	K	IIAPPERK	Y			Cmpd 133, AutoMSn(462.2898), 13.0 min
2	CL1711.Contig4_GsL3-Total-RNA	CL1711.Contig4_GsL3-Total-RNA	2030	47374	131	68	21	12	43		4386	2	1	0	488.729	975.443	2	975.441	0.0022	0	40.01	0.24	K	AGFAGDDAPR	A			Cmpd 133, AutoMSn(488.7289), 14.5 min
2	CL1711.Contig4_GsL3-Total-RNA	CL1711.Contig4_GsL3-Total-RNA	2030	47374	131	68	21	12	43		4388	1	1	0	488.73	975.446	2	975.441	0.0046	0	54.43	0.0086	K	AGFAGDDAPR	A			Cmpd 135, AutoMSn(488.7301), 14.5 min
2	CL1711.Contig4_GsL3-Total-RNA	CL1711.Contig4_GsL3-Total-RNA	2030	47374	131	68	21	12	43		4389	1	1	0	488.731	975.447	2	975.441	0.0064	0	68.42	0.00034	K	AGFAGDDAPR	A			Cmpd 136, AutoMSn(488.7310), 14.3 min
2	CL1711.Contig4_GsL3-Total-RNA	CL1711.Contig4_GsL3-Total-RNA	2030	47374	131	68	21	12	43		4390	2	1	0	488.731	975.447	2	975.441	0.0064	0	27.4	4.3	K	AGFAGDDAPR	A			Cmpd 163, AutoMSn(488.7310), 14.5 min
2	CL1711.Contig4_GsL3-Total-RNA	CL1711.Contig4_GsL3-Total-RNA	2030	47374	131	68	21	12	43		4391	1	1	0	488.731	975.448	2	975.441	0.0067	0	60.89	0.0019	K	AGFAGDDAPR	A			Cmpd 167, AutoMSn(488.7311), 14.4 min
2	CL1711.Contig4_GsL3-Total-RNA	CL1711.Contig4_GsL3-Total-RNA	2030	47374	131	68	21	12	43		4392	1	1	0	488.731	975.448	2	975.441	0.0072	0	60	0.0024	K	AGFAGDDAPR	A			Cmpd 155, AutoMSn(488.7314), 14.4 min
2	CL1711.Contig4_GsL3-Total-RNA	CL1711.Contig4_GsL3-Total-RNA	2030	47374	131	68	21	12	43		4393	1	1	0	488.731	975.448	2	975.441	0.0074	0	46.94	0.048	K	AGFAGDDAPR	A			Cmpd 121, AutoMSn(488.7315), 14.3 min
2	CL1711.Contig4_GsL3-Total-RNA	CL1711.Contig4_GsL3-Total-RNA	2030	47374	131	68	21	12	43		4394	1	1	0	488.731	975.448	2	975.441	0.0075	0	44.43	0.086	K	AGFAGDDAPR	A			Cmpd 194, AutoMSn(488.7315), 14.4 min
2	CL1711.Contig4_GsL3-Total-RNA	CL1711.Contig4_GsL3-Total-RNA	2030	47374	131	68	21	12	43		4395	1	1	0	488.732	975.449	2	975.441	0.0082	0	79.81	2.5e-05	K	AGFAGDDAPR	A			Cmpd 190, AutoMSn(488.7319), 14.3 min
2	CL1711.Contig4_GsL3-Total-RNA	CL1711.Contig4_GsL3-Total-RNA	2030	47374	131	68	21	12	43		4396	1	1	0	488.732	975.45	2	975.441	0.0086	0	21.57	17	K	AGFAGDDAPR	A			Cmpd 198, AutoMSn(488.7321), 14.5 min
2	CL1711.Contig4_GsL3-Total-RNA	CL1711.Contig4_GsL3-Total-RNA	2030	47374	131	68	21	12	43		4397	1	1	0	488.732	975.45	2	975.441	0.0091	0	68.47	0.00034	K	AGFAGDDAPR	A			Cmpd 138, AutoMSn(488.7323), 14.4 min
2	CL1711.Contig4_GsL3-Total-RNA	CL1711.Contig4_GsL3-Total-RNA	2030	47374	131	68	21	12	43		4398	1	1	0	488.732	975.45	2	975.441	0.0091	0	47.58	0.041	K	AGFAGDDAPR	A			Cmpd 160, AutoMSn(488.7323), 14.4 min
2	CL1711.Contig4_GsL3-Total-RNA	CL1711.Contig4_GsL3-Total-RNA	2030	47374	131	68	21	12	43		4399	1	1	0	488.733	975.45	2	975.441	0.0094	0	56.64	0.0051	K	AGFAGDDAPR	A			Cmpd 197, AutoMSn(488.7325), 14.5 min
2	CL1711.Contig4_GsL3-Total-RNA	CL1711.Contig4_GsL3-Total-RNA	2030	47374	131	68	21	12	43		4400	1	1	0	488.733	975.451	2	975.441	0.0095	0	68.65	0.00032	K	AGFAGDDAPR	A			Cmpd 140, AutoMSn(488.7325), 14.4 min
2	CL1711.Contig4_GsL3-Total-RNA	CL1711.Contig4_GsL3-Total-RNA	2030	47374	131	68	21	12	43		4401	1	1	0	488.733	975.451	2	975.441	0.0096	0	59.61	0.0026	K	AGFAGDDAPR	A			Cmpd 127, AutoMSn(488.7326), 14.5 min
2	CL1711.Contig4_GsL3-Total-RNA	CL1711.Contig4_GsL3-Total-RNA	2030	47374	131	68	21	12	43		4402	1	1	0	488.733	975.452	2	975.441	0.0108	0	64.29	0.00088	K	AGFAGDDAPR	A			Cmpd 124, AutoMSn(488.7332), 14.4 min
2	CL1711.Contig4_GsL3-Total-RNA	CL1711.Contig4_GsL3-Total-RNA	2030	47374	131	68	21	12	43		4403	2	1	0	488.734	975.453	2	975.441	0.0116	0	34.65	0.81	K	AGFAGDDAPR	A			Cmpd 161, AutoMSn(488.7336), 14.6 min
2	CL1711.Contig4_GsL3-Total-RNA	CL1711.Contig4_GsL3-Total-RNA	2030	47374	131	68	21	12	43		4404	1	1	0	488.734	975.453	2	975.441	0.0124	0	79.81	2.5e-05	K	AGFAGDDAPR	A			Cmpd 193, AutoMSn(488.7340), 14.4 min
2	CL1711.Contig4_GsL3-Total-RNA	CL1711.Contig4_GsL3-Total-RNA	2030	47374	131	68	21	12	43		4405	1	1	0	488.736	975.456	2	975.441	0.0154	0	79.81	2.5e-05	K	AGFAGDDAPR	A			Cmpd 196, AutoMSn(488.7355), 14.4 min
2	CL1711.Contig4_GsL3-Total-RNA	CL1711.Contig4_GsL3-Total-RNA	2030	47374	131	68	21	12	43		5056	1	1	0	518.832	1035.65	2	1035.64	0.005	1	43.58	0.11	K	IKIIAPPER	K			Cmpd 288, AutoMSn(518.8318), 16.5 min
2	CL1711.Contig4_GsL3-Total-RNA	CL1711.Contig4_GsL3-Total-RNA	2030	47374	131	68	21	12	43		6303	1	1	0	1161.61	1160.61	1	1160.61	-0.0054	0	14.5	71	K	EITALAPSTMK	I			Cmpd 402, AutoMSn(1161.6130), 19.0 min
2	CL1711.Contig4_GsL3-Total-RNA	CL1711.Contig4_GsL3-Total-RNA	2030	47374	131	68	21	12	43		6304	1	1	0	581.315	1160.62	2	1160.61	0.004	0	26.22	4.8	K	EITALAPSTMK	I			Cmpd 394, AutoMSn(581.3148), 18.9 min
2	CL1711.Contig4_GsL3-Total-RNA	CL1711.Contig4_GsL3-Total-RNA	2030	47374	131	68	21	12	43		6305	1	1	0	581.317	1160.62	2	1160.61	0.0094	0	56.18	0.0048	K	EITALAPSTMK	I			Cmpd 395, AutoMSn(581.3175), 18.9 min
2	CL1711.Contig4_GsL3-Total-RNA	CL1711.Contig4_GsL3-Total-RNA	2030	47374	131	68	21	12	43		6306	1	1	0	581.318	1160.62	2	1160.61	0.0095	0	40.82	0.17	K	EITALAPSTMK	I			Cmpd 397, AutoMSn(581.3176), 18.9 min
2	CL1711.Contig4_GsL3-Total-RNA	CL1711.Contig4_GsL3-Total-RNA	2030	47374	131	68	21	12	43		6307	1	1	0	581.318	1160.62	2	1160.61	0.0101	0	39.81	0.21	K	EITALAPSTMK	I			Cmpd 400, AutoMSn(581.3179), 19.0 min
2	CL1711.Contig4_GsL3-Total-RNA	CL1711.Contig4_GsL3-Total-RNA	2030	47374	131	68	21	12	43		6452	1	1	0	586.293	1170.57	2	1170.56	0.0086	0	47.57	0.033	R	HQGVMVGMGQK	D			Cmpd 175, AutoMSn(586.2935), 14.0 min
2	CL1711.Contig4_GsL3-Total-RNA	CL1711.Contig4_GsL3-Total-RNA	2030	47374	131	68	21	12	43		6453	1	1	0	586.295	1170.57	2	1170.56	0.0109	0	31.76	1.3	R	HQGVMVGMGQK	D			Cmpd 178, AutoMSn(586.2946), 14.0 min
2	CL1711.Contig4_GsL3-Total-RNA	CL1711.Contig4_GsL3-Total-RNA	2030	47374	131	68	21	12	43		6504	1	1	0	589.314	1176.61	2	1176.61	0.0081	0	51.57	0.014	K	EITALAPSTMK	I	Oxidation (M)	0.00000000020.0	Cmpd 310, AutoMSn(589.3143), 17.0 min
2	CL1711.Contig4_GsL3-Total-RNA	CL1711.Contig4_GsL3-Total-RNA	2030	47374	131	68	21	12	43		6505	1	1	0	589.316	1176.62	2	1176.61	0.012	0	48.18	0.031	K	EITALAPSTMK	I	Oxidation (M)	0.00000000020.0	Cmpd 314, AutoMSn(589.3163), 17.1 min
2	CL1711.Contig4_GsL3-Total-RNA	CL1711.Contig4_GsL3-Total-RNA	2030	47374	131	68	21	12	43		6580	1	1	0	594.292	1186.57	2	1186.56	0.0103	0	14	76	R	HQGVMVGMGQK	D	Oxidation (M)	0.00000002000.0	Cmpd 76, AutoMSn(594.2918), 11.7 min
2	CL1711.Contig4_GsL3-Total-RNA	CL1711.Contig4_GsL3-Total-RNA	2030	47374	131	68	21	12	43		6581	2	1	0	594.292	1186.57	2	1186.56	0.0112	0	13.8	79	R	HQGVMVGMGQK	D	Oxidation (M)	0.00000002000.0	Cmpd 74, AutoMSn(594.2922), 11.7 min
2	CL1711.Contig4_GsL3-Total-RNA	CL1711.Contig4_GsL3-Total-RNA	2030	47374	131	68	21	12	43		6583	1	1	0	594.293	1186.57	2	1186.56	0.0126	0	19.22	23	R	HQGVMVGMGQK	D	Oxidation (M)	0.00002000000.0	Cmpd 121, AutoMSn(594.2929), 12.7 min
2	CL1711.Contig4_GsL3-Total-RNA	CL1711.Contig4_GsL3-Total-RNA	2030	47374	131	68	21	12	43		6660	1	1	0	599.769	1197.52	2	1197.52	0.0088	0	51.51	0.014	K	DSYVGDEAQSK	R			Cmpd 149, AutoMSn(599.7692), 13.4 min
2	CL1711.Contig4_GsL3-Total-RNA	CL1711.Contig4_GsL3-Total-RNA	2030	47374	131	68	21	12	43		6661	1	1	0	599.77	1197.53	2	1197.52	0.0116	0	58.26	0.0029	K	DSYVGDEAQSK	R			Cmpd 154, AutoMSn(599.7705), 13.5 min
2	CL1711.Contig4_GsL3-Total-RNA	CL1711.Contig4_GsL3-Total-RNA	2030	47374	131	68	21	12	43		6662	1	1	0	599.771	1197.53	2	1197.52	0.0124	0	57.16	0.0037	K	DSYVGDEAQSK	R			Cmpd 151, AutoMSn(599.7709), 13.4 min
2	CL1711.Contig4_GsL3-Total-RNA	CL1711.Contig4_GsL3-Total-RNA	2030	47374	131	68	21	12	43		6664	1	1	0	400.24	1197.7	3	1197.7	0.0016	0	49.95	0.02	R	AVFPSIVGRPR	H			Cmpd 333, AutoMSn(400.2405), 18.7 min
2	CL1711.Contig4_GsL3-Total-RNA	CL1711.Contig4_GsL3-Total-RNA	2030	47374	131	68	21	12	43		6665	1	1	0	599.858	1197.7	2	1197.7	0.0032	0	14.29	75	R	AVFPSIVGRPR	H			Cmpd 353, AutoMSn(599.8580), 18.7 min
2	CL1711.Contig4_GsL3-Total-RNA	CL1711.Contig4_GsL3-Total-RNA	2030	47374	131	68	21	12	43		6666	10	1	0	599.858	1197.7	2	1197.7	0.0032	0	4.89	650	R	AVFPSIVGRPR	H			Cmpd 347, AutoMSn(599.8580), 18.6 min
2	CL1711.Contig4_GsL3-Total-RNA	CL1711.Contig4_GsL3-Total-RNA	2030	47374	131	68	21	12	43		6667	1	1	0	599.858	1197.7	2	1197.7	0.0032	0	17.13	39	R	AVFPSIVGRPR	H			Cmpd 356, AutoMSn(599.8580), 18.6 min
2	CL1711.Contig4_GsL3-Total-RNA	CL1711.Contig4_GsL3-Total-RNA	2030	47374	131	68	21	12	43		6668	1	1	0	400.241	1197.7	3	1197.7	0.0032	0	57.05	0.004	R	AVFPSIVGRPR	H			Cmpd 307, AutoMSn(400.2411), 18.5 min
2	CL1711.Contig4_GsL3-Total-RNA	CL1711.Contig4_GsL3-Total-RNA	2030	47374	131	68	21	12	43		6669	1	1	0	599.858	1197.7	2	1197.7	0.0033	0	16.38	46	R	AVFPSIVGRPR	H			Cmpd 332, AutoMSn(599.8580), 18.7 min
2	CL1711.Contig4_GsL3-Total-RNA	CL1711.Contig4_GsL3-Total-RNA	2030	47374	131	68	21	12	43		6670	5	1	0	599.858	1197.7	2	1197.7	0.0039	0	0.25	1900	R	AVFPSIVGRPR	H			Cmpd 384, AutoMSn(599.8583), 18.7 min
2	CL1711.Contig4_GsL3-Total-RNA	CL1711.Contig4_GsL3-Total-RNA	2030	47374	131	68	21	12	43		6671	1	1	0	400.242	1197.7	3	1197.7	0.0048	0	51.37	0.015	R	AVFPSIVGRPR	H			Cmpd 310, AutoMSn(400.2416), 18.6 min
2	CL1711.Contig4_GsL3-Total-RNA	CL1711.Contig4_GsL3-Total-RNA	2030	47374	131	68	21	12	43		6672	1	1	0	599.859	1197.7	2	1197.7	0.0052	0	16.93	41	R	AVFPSIVGRPR	H			Cmpd 330, AutoMSn(599.8590), 18.7 min
2	CL1711.Contig4_GsL3-Total-RNA	CL1711.Contig4_GsL3-Total-RNA	2030	47374	131	68	21	12	43		6673	1	1	0	599.86	1197.71	2	1197.7	0.0069	0	37.43	0.37	R	AVFPSIVGRPR	H			Cmpd 351, AutoMSn(599.8598), 18.5 min
2	CL1711.Contig4_GsL3-Total-RNA	CL1711.Contig4_GsL3-Total-RNA	2030	47374	131	68	21	12	43		6674	3	1	0	599.86	1197.71	2	1197.7	0.0074	0	17.86	33	R	AVFPSIVGRPR	H			Cmpd 354, AutoMSn(599.8601), 18.6 min
2	CL1711.Contig4_GsL3-Total-RNA	CL1711.Contig4_GsL3-Total-RNA	2030	47374	131	68	21	12	43		6675	8	1	0	599.86	1197.71	2	1197.7	0.0075	0	1.03	1600	R	AVFPSIVGRPR	H			Cmpd 381, AutoMSn(599.8601), 18.6 min
2	CL1711.Contig4_GsL3-Total-RNA	CL1711.Contig4_GsL3-Total-RNA	2030	47374	131	68	21	12	43		6676	1	1	0	400.243	1197.71	3	1197.7	0.009	0	50.34	0.019	R	AVFPSIVGRPR	H			Cmpd 331, AutoMSn(400.2430), 18.7 min
2	CL1711.Contig4_GsL3-Total-RNA	CL1711.Contig4_GsL3-Total-RNA	2030	47374	131	68	21	12	43		6677	1	1	0	400.243	1197.71	3	1197.7	0.0092	0	49.23	0.024	R	AVFPSIVGRPR	H			Cmpd 358, AutoMSn(400.2431), 18.7 min
2	CL1711.Contig4_GsL3-Total-RNA	CL1711.Contig4_GsL3-Total-RNA	2030	47374	131	68	21	12	43		6680	1	1	0	400.244	1197.71	3	1197.7	0.0113	0	59.44	0.0023	R	AVFPSIVGRPR	H			Cmpd 389, AutoMSn(400.2438), 18.7 min
2	CL1711.Contig4_GsL3-Total-RNA	CL1711.Contig4_GsL3-Total-RNA	2030	47374	131	68	21	12	43		6681	5	1	0	599.863	1197.71	2	1197.7	0.0135	0	8.45	290	R	AVFPSIVGRPR	H			Cmpd 309, AutoMSn(599.8631), 18.6 min
2	CL1711.Contig4_GsL3-Total-RNA	CL1711.Contig4_GsL3-Total-RNA	2030	47374	131	68	21	12	43		6682	1	1	0	599.864	1197.71	2	1197.7	0.0146	0	35.03	0.65	R	AVFPSIVGRPR	H			Cmpd 380, AutoMSn(599.8637), 18.5 min
2	CL1711.Contig4_GsL3-Total-RNA	CL1711.Contig4_GsL3-Total-RNA	2030	47374	131	68	21	12	43		6683	1	1	0	599.864	1197.71	2	1197.7	0.0161	0	28.35	3	R	AVFPSIVGRPR	H			Cmpd 385, AutoMSn(599.8644), 18.7 min
2	CL1711.Contig4_GsL3-Total-RNA	CL1711.Contig4_GsL3-Total-RNA	2030	47374	131	68	21	12	43		6684	1	1	0	599.865	1197.72	2	1197.7	0.0181	0	18.02	33	R	AVFPSIVGRPR	H			Cmpd 383, AutoMSn(599.8655), 18.6 min
2	CL1711.Contig4_GsL3-Total-RNA	CL1711.Contig4_GsL3-Total-RNA	2030	47374	131	68	21	12	43		6751	2	1	0	602.288	1202.56	2	1202.55	0.0078	0	10.32	180	R	HQGVMVGMGQK	D	2 Oxidation (M)	0.00002002000.0	Cmpd 2, AutoMSn(602.2880), 10.1 min
2	CL1711.Contig4_GsL3-Total-RNA	CL1711.Contig4_GsL3-Total-RNA	2030	47374	131	68	21	12	43		8371	1	1	0	677.82	1353.63	2	1353.62	0.0103	1	66.81	0.00035	K	DSYVGDEAQSKR	G			Cmpd 101, AutoMSn(677.8204), 12.3 min
2	CL1711.Contig4_GsL3-Total-RNA	CL1711.Contig4_GsL3-Total-RNA	2030	47374	131	68	21	12	43		8372	1	1	0	452.216	1353.63	3	1353.62	0.0108	1	75.75	4.4e-05	K	DSYVGDEAQSKR	G			Cmpd 100, AutoMSn(452.2162), 12.3 min
2	CL1711.Contig4_GsL3-Total-RNA	CL1711.Contig4_GsL3-Total-RNA	2030	47374	131	68	21	12	43		8373	1	1	0	677.822	1353.63	2	1353.62	0.0124	1	70.19	0.00016	K	DSYVGDEAQSKR	G			Cmpd 104, AutoMSn(677.8215), 12.3 min
2	CL1711.Contig4_GsL3-Total-RNA	CL1711.Contig4_GsL3-Total-RNA	2030	47374	131	68	21	12	43		8374	1	1	0	677.822	1353.63	2	1353.62	0.0142	1	57.97	0.0027	K	DSYVGDEAQSKR	G			Cmpd 107, AutoMSn(677.8224), 12.4 min
2	CL1711.Contig4_GsL3-Total-RNA	CL1711.Contig4_GsL3-Total-RNA	2030	47374	131	68	21	12	43		8375	1	1	0	452.218	1353.63	3	1353.62	0.0154	1	81.33	1.2e-05	K	DSYVGDEAQSKR	G			Cmpd 103, AutoMSn(452.2177), 12.3 min
2	CL1711.Contig4_GsL3-Total-RNA	CL1711.Contig4_GsL3-Total-RNA	2030	47374	131	68	21	12	43		8376	1	1	0	452.219	1353.63	3	1353.62	0.0188	1	81.16	1.3e-05	K	DSYVGDEAQSKR	G			Cmpd 106, AutoMSn(452.2189), 12.4 min
2	CL1711.Contig4_GsL3-Total-RNA	CL1711.Contig4_GsL3-Total-RNA	2030	47374	131	68	21	12	43		8937	1	1	0	709.902	1417.79	2	1417.79	0.0045	1	35.1	0.53	K	EITALAPSTMKIK	I	Oxidation (M)	0.0000000002000.0	Cmpd 305, AutoMSn(709.9021), 16.9 min
2	CL1711.Contig4_GsL3-Total-RNA	CL1711.Contig4_GsL3-Total-RNA	2030	47374	131	68	21	12	43		8938	1	1	0	709.904	1417.79	2	1417.79	0.0091	1	16.89	35	K	EITALAPSTMKIK	I	Oxidation (M)	0.0000000002000.0	Cmpd 309, AutoMSn(709.9043), 16.9 min
2	CL1711.Contig4_GsL3-Total-RNA	CL1711.Contig4_GsL3-Total-RNA	2030	47374	131	68	21	12	43		8939	1	1	0	473.606	1417.8	3	1417.79	0.0111	1	50.43	0.016	K	EITALAPSTMKIK	I	Oxidation (M)	0.0000000002000.0	Cmpd 307, AutoMSn(473.6060), 16.9 min
2	CL1711.Contig4_GsL3-Total-RNA	CL1711.Contig4_GsL3-Total-RNA	2030	47374	131	68	21	12	43		8940	1	1	0	473.606	1417.8	3	1417.79	0.0124	1	35.05	0.54	K	EITALAPSTMKIK	I	Oxidation (M)	0.0000000002000.0	Cmpd 304, AutoMSn(473.6064), 16.8 min
2	CL1711.Contig4_GsL3-Total-RNA	CL1711.Contig4_GsL3-Total-RNA	2030	47374	131	68	21	12	43		9989	1	1	0	516.945	1547.81	3	1547.81	0.0094	1	46.58	0.031	R	MQKEITALAPSTMK	I			Cmpd 336, AutoMSn(516.9454), 17.5 min
2	CL1711.Contig4_GsL3-Total-RNA	CL1711.Contig4_GsL3-Total-RNA	2030	47374	131	68	21	12	43		9990	1	1	0	516.949	1547.82	3	1547.81	0.0195	1	54.19	0.0055	R	MQKEITALAPSTMK	I			Cmpd 340, AutoMSn(516.9488), 17.6 min
2	CL1711.Contig4_GsL3-Total-RNA	CL1711.Contig4_GsL3-Total-RNA	2030	47374	131	68	21	12	43		9991	1	1	0	516.949	1547.82	3	1547.81	0.0198	1	55.72	0.0038	R	MQKEITALAPSTMK	I			Cmpd 337, AutoMSn(516.9489), 17.6 min
2	CL1711.Contig4_GsL3-Total-RNA	CL1711.Contig4_GsL3-Total-RNA	2030	47374	131	68	21	12	43		10140	1	1	0	782.908	1563.8	2	1563.8	0.0021	1	35.9	0.37	R	MQKEITALAPSTMK	I	Oxidation (M)	0.20000000000000.0	Cmpd 299, AutoMSn(782.9083), 16.7 min
2	CL1711.Contig4_GsL3-Total-RNA	CL1711.Contig4_GsL3-Total-RNA	2030	47374	131	68	21	12	43		10142	1	1	0	782.91	1563.81	2	1563.8	0.0051	1	44.97	0.045	R	MQKEITALAPSTMK	I	Oxidation (M)	0.20000000000000.0	Cmpd 302, AutoMSn(782.9098), 16.8 min
2	CL1711.Contig4_GsL3-Total-RNA	CL1711.Contig4_GsL3-Total-RNA	2030	47374	131	68	21	12	43		10147	1	1	0	782.914	1563.81	2	1563.8	0.0127	1	60.82	0.0012	R	MQKEITALAPSTMK	I	Oxidation (M)	0.00000000000020.0	Cmpd 279, AutoMSn(782.9137), 16.3 min
2	CL1711.Contig4_GsL3-Total-RNA	CL1711.Contig4_GsL3-Total-RNA	2030	47374	131	68	21	12	43		10148	1	1	0	522.279	1563.81	3	1563.8	0.0144	1	20.87	12	R	MQKEITALAPSTMK	I	Oxidation (M)	0.20000000000000.0	Cmpd 216, AutoMSn(522.2788), 16.7 min
2	CL1711.Contig4_GsL3-Total-RNA	CL1711.Contig4_GsL3-Total-RNA	2030	47374	131	68	21	12	43		10149	1	1	0	782.915	1563.82	2	1563.8	0.015	1	54.24	0.0054	R	MQKEITALAPSTMK	I	Oxidation (M)	0.00000000000020.0	Cmpd 275, AutoMSn(782.9148), 16.2 min
2	CL1711.Contig4_GsL3-Total-RNA	CL1711.Contig4_GsL3-Total-RNA	2030	47374	131	68	21	12	43		10151	1	1	0	522.281	1563.82	3	1563.8	0.02	1	29.97	1.5	R	MQKEITALAPSTMK	I	Oxidation (M)	0.00000000000020.0	Cmpd 274, AutoMSn(522.2806), 16.2 min
2	CL1711.Contig4_GsL3-Total-RNA	CL1711.Contig4_GsL3-Total-RNA	2030	47374	131	68	21	12	43		10152	1	1	0	522.281	1563.82	3	1563.8	0.0201	1	28.94	1.8	R	MQKEITALAPSTMK	I	Oxidation (M)	0.00000000000020.0	Cmpd 277, AutoMSn(522.2807), 16.2 min
2	CL1711.Contig4_GsL3-Total-RNA	CL1711.Contig4_GsL3-Total-RNA	2030	47374	131	68	21	12	43		10249	8	1	0	527.612	1579.82	3	1579.79	0.0201	1	10.89	120	R	MQKEITALAPSTMK	I	2 Oxidation (M)	0.20000000000020.0	Cmpd 236, AutoMSn(527.6123), 15.3 min
2	CL1711.Contig4_GsL3-Total-RNA	CL1711.Contig4_GsL3-Total-RNA	2030	47374	131	68	21	12	43		10481	1	1	0	541.958	1622.85	3	1622.83	0.0197	1	20.88	12	R	LDLAGRDLTDYLMK	I			Cmpd 641, AutoMSn(541.9584), 24.4 min
2	CL1711.Contig4_GsL3-Total-RNA	CL1711.Contig4_GsL3-Total-RNA	2030	47374	131	68	21	12	43		10482	3	1	0	541.959	1622.86	3	1622.83	0.0227	1	15.62	39	R	LDLAGRDLTDYLMK	I			Cmpd 637, AutoMSn(541.9594), 24.3 min
2	CL1711.Contig4_GsL3-Total-RNA	CL1711.Contig4_GsL3-Total-RNA	2030	47374	131	68	21	12	43		10561	1	1	0	547.289	1638.85	3	1638.83	0.0181	1	42.13	0.086	R	LDLAGRDLTDYLMK	I	Oxidation (M)	0.00000000000020.0	Cmpd 574, AutoMSn(547.2896), 22.9 min
2	CL1711.Contig4_GsL3-Total-RNA	CL1711.Contig4_GsL3-Total-RNA	2030	47374	131	68	21	12	43		10562	1	1	0	547.291	1638.85	3	1638.83	0.0216	1	31.41	1	R	LDLAGRDLTDYLMK	I	Oxidation (M)	0.00000000000020.0	Cmpd 577, AutoMSn(547.2907), 23.0 min
2	CL1711.Contig4_GsL3-Total-RNA	CL1711.Contig4_GsL3-Total-RNA	2030	47374	131	68	21	12	43		11279	6	1	1	580.266	1737.78	3	1737.76	0.0133	0	11.69	91	K	CITFIDGHCVCDSVAR	I			Cmpd 173, AutoMSn(580.2663), 15.8 min
2	CL1711.Contig4_GsL3-Total-RNA	CL1711.Contig4_GsL3-Total-RNA	2030	47374	131	68	21	12	43		11521	1	1	0	888.944	1775.87	2	1775.87	0.0044	0	15.69	32	K	SYELPDGQVITVGNER	F			Cmpd 537, AutoMSn(888.9440), 22.0 min
2	CL1711.Contig4_GsL3-Total-RNA	CL1711.Contig4_GsL3-Total-RNA	2030	47374	131	68	21	12	43		11522	1	1	0	888.944	1775.87	2	1775.87	0.0049	0	29.88	1.2	K	SYELPDGQVITVGNER	F			Cmpd 484, AutoMSn(888.9442), 22.5 min
2	CL1711.Contig4_GsL3-Total-RNA	CL1711.Contig4_GsL3-Total-RNA	2030	47374	131	68	21	12	43		11523	1	1	0	888.946	1775.88	2	1775.87	0.0081	0	17	24	K	SYELPDGQVITVGNER	F			Cmpd 535, AutoMSn(888.9458), 22.6 min
2	CL1711.Contig4_GsL3-Total-RNA	CL1711.Contig4_GsL3-Total-RNA	2030	47374	131	68	21	12	43		11524	1	1	0	888.946	1775.88	2	1775.87	0.0081	0	71.21	9e-05	K	SYELPDGQVITVGNER	F			Cmpd 551, AutoMSn(888.9458), 22.4 min
2	CL1711.Contig4_GsL3-Total-RNA	CL1711.Contig4_GsL3-Total-RNA	2030	47374	131	68	21	12	43		11525	1	1	0	888.946	1775.88	2	1775.87	0.0086	0	82.2	7.2e-06	K	SYELPDGQVITVGNER	F			Cmpd 532, AutoMSn(888.9461), 21.9 min
2	CL1711.Contig4_GsL3-Total-RNA	CL1711.Contig4_GsL3-Total-RNA	2030	47374	131	68	21	12	43		11526	1	1	0	888.946	1775.88	2	1775.87	0.0092	0	42.74	0.063	K	SYELPDGQVITVGNER	F			Cmpd 530, AutoMSn(888.9464), 22.5 min
2	CL1711.Contig4_GsL3-Total-RNA	CL1711.Contig4_GsL3-Total-RNA	2030	47374	131	68	21	12	43		11527	1	1	0	888.947	1775.88	2	1775.87	0.0103	0	68.15	0.00018	K	SYELPDGQVITVGNER	F			Cmpd 528, AutoMSn(888.9469), 22.5 min
2	CL1711.Contig4_GsL3-Total-RNA	CL1711.Contig4_GsL3-Total-RNA	2030	47374	131	68	21	12	43		11528	1	1	0	888.947	1775.88	2	1775.87	0.0114	0	58.82	0.0016	K	SYELPDGQVITVGNER	F			Cmpd 500, AutoMSn(888.9475), 22.5 min
2	CL1711.Contig4_GsL3-Total-RNA	CL1711.Contig4_GsL3-Total-RNA	2030	47374	131	68	21	12	43		11529	1	1	0	888.948	1775.88	2	1775.87	0.0117	0	74.36	4.4e-05	K	SYELPDGQVITVGNER	F			Cmpd 503, AutoMSn(888.9476), 22.6 min
2	CL1711.Contig4_GsL3-Total-RNA	CL1711.Contig4_GsL3-Total-RNA	2030	47374	131	68	21	12	43		11530	1	1	0	888.948	1775.88	2	1775.87	0.0125	0	75.74	3.2e-05	K	SYELPDGQVITVGNER	F			Cmpd 553, AutoMSn(888.9480), 22.4 min
2	CL1711.Contig4_GsL3-Total-RNA	CL1711.Contig4_GsL3-Total-RNA	2030	47374	131	68	21	12	43		11531	1	1	0	888.948	1775.88	2	1775.87	0.0131	0	34.1	1	K	SYELPDGQVITVGNER	F			Cmpd 498, AutoMSn(888.9483), 22.4 min
2	CL1711.Contig4_GsL3-Total-RNA	CL1711.Contig4_GsL3-Total-RNA	2030	47374	131	68	21	12	43		11532	1	1	0	888.949	1775.88	2	1775.87	0.0141	0	31.72	0.8	K	SYELPDGQVITVGNER	F			Cmpd 517, AutoMSn(888.9488), 22.5 min
2	CL1711.Contig4_GsL3-Total-RNA	CL1711.Contig4_GsL3-Total-RNA	2030	47374	131	68	21	12	43		11533	1	1	0	888.949	1775.88	2	1775.87	0.0147	0	27.38	2.2	K	SYELPDGQVITVGNER	F			Cmpd 489, AutoMSn(888.9491), 22.6 min
2	CL1711.Contig4_GsL3-Total-RNA	CL1711.Contig4_GsL3-Total-RNA	2030	47374	131	68	21	12	43		11534	1	1	0	888.95	1775.89	2	1775.87	0.0172	0	108.81	1.6e-08	K	SYELPDGQVITVGNER	F			Cmpd 556, AutoMSn(888.9504), 22.5 min
2	CL1711.Contig4_GsL3-Total-RNA	CL1711.Contig4_GsL3-Total-RNA	2030	47374	131	68	21	12	43		11535	1	1	0	888.952	1775.89	2	1775.87	0.0199	0	52.21	0.0072	K	SYELPDGQVITVGNER	F			Cmpd 521, AutoMSn(888.9517), 22.6 min
2	CL1711.Contig4_GsL3-Total-RNA	CL1711.Contig4_GsL3-Total-RNA	2030	47374	131	68	21	12	43		11536	1	1	0	592.971	1775.89	3	1775.87	0.0208	0	45.93	0.031	K	SYELPDGQVITVGNER	F			Cmpd 531, AutoMSn(592.9705), 22.5 min
2	CL1711.Contig4_GsL3-Total-RNA	CL1711.Contig4_GsL3-Total-RNA	2030	47374	131	68	21	12	43		11537	1	1	0	592.971	1775.89	3	1775.87	0.0232	0	51.3	0.0089	K	SYELPDGQVITVGNER	F			Cmpd 559, AutoMSn(592.9713), 22.6 min
2	CL1711.Contig4_GsL3-Total-RNA	CL1711.Contig4_GsL3-Total-RNA	2030	47374	131	68	21	12	43		11538	1	1	0	592.971	1775.89	3	1775.87	0.0234	0	57.3	0.0022	K	SYELPDGQVITVGNER	F			Cmpd 554, AutoMSn(592.9714), 22.4 min
2	CL1711.Contig4_GsL3-Total-RNA	CL1711.Contig4_GsL3-Total-RNA	2030	47374	131	68	21	12	43		11539	1	1	0	592.971	1775.89	3	1775.87	0.0238	0	56.79	0.0025	K	SYELPDGQVITVGNER	F			Cmpd 506, AutoMSn(592.9715), 22.6 min
2	CL1711.Contig4_GsL3-Total-RNA	CL1711.Contig4_GsL3-Total-RNA	2030	47374	131	68	21	12	43		11540	1	1	0	592.972	1775.89	3	1775.87	0.0246	0	26.42	2.7	K	SYELPDGQVITVGNER	F			Cmpd 518, AutoMSn(592.9718), 22.6 min
2	CL1711.Contig4_GsL3-Total-RNA	CL1711.Contig4_GsL3-Total-RNA	2030	47374	131	68	21	12	43		11541	1	1	0	592.972	1775.89	3	1775.87	0.026	0	58.54	0.0017	K	SYELPDGQVITVGNER	F			Cmpd 557, AutoMSn(592.9723), 22.5 min
2	CL1711.Contig4_GsL3-Total-RNA	CL1711.Contig4_GsL3-Total-RNA	2030	47374	131	68	21	12	43		11542	1	1	0	592.972	1775.9	3	1775.87	0.0268	0	44.36	0.044	K	SYELPDGQVITVGNER	F			Cmpd 501, AutoMSn(592.9725), 22.5 min
2	CL1711.Contig4_GsL3-Total-RNA	CL1711.Contig4_GsL3-Total-RNA	2030	47374	131	68	21	12	43		11543	1	1	0	592.974	1775.9	3	1775.87	0.0306	0	51.68	0.0082	K	SYELPDGQVITVGNER	F			Cmpd 504, AutoMSn(592.9738), 22.6 min
2	CL1711.Contig4_GsL3-Total-RNA	CL1711.Contig4_GsL3-Total-RNA	2030	47374	131	68	21	12	43		11677	2	1	1	897.443	1792.87	2	1792.96	-0.0908	1	13.97	46	R	HPGCALALRLRPYNR	Y	Carbamidomethyl (C)	0.000100000000000.0	Cmpd 778, AutoMSn(897.4434), 29.3 min
2	CL1711.Contig4_GsL3-Total-RNA	CL1711.Contig4_GsL3-Total-RNA	2030	47374	131	68	21	12	43		12584	1	1	1	985.537	1969.06	2	1969.05	0.0066	0	8.72	150	R	VAPEEHPVLLTESPLNPK	A			Cmpd 471, AutoMSn(985.5366), 20.6 min
2	CL1711.Contig4_GsL3-Total-RNA	CL1711.Contig4_GsL3-Total-RNA	2030	47374	131	68	21	12	43		12585	4	1	1	985.538	1969.06	2	1969.05	0.0085	0	5.8	290	R	VAPEEHPVLLTESPLNPK	A			Cmpd 473, AutoMSn(985.5375), 20.6 min
2	CL1711.Contig4_GsL3-Total-RNA	CL1711.Contig4_GsL3-Total-RNA	2030	47374	131	68	21	12	43		12587	1	1	1	657.364	1969.07	3	1969.05	0.0191	0	25.13	3.5	R	VAPEEHPVLLTESPLNPK	A			Cmpd 468, AutoMSn(657.3643), 20.5 min
2	CL1711.Contig4_GsL3-Total-RNA	CL1711.Contig4_GsL3-Total-RNA	2030	47374	131	68	21	12	43		12588	1	1	1	657.366	1969.08	3	1969.05	0.0231	0	31.72	0.76	R	VAPEEHPVLLTESPLNPK	A			Cmpd 469, AutoMSn(657.3657), 20.5 min
2	CL1711.Contig4_GsL3-Total-RNA	CL1711.Contig4_GsL3-Total-RNA	2030	47374	131	68	21	12	43		13007	3	1	0	694.028	2079.06	3	2079.04	0.0234	1	8.71	140	K	SYELPDGQVITVGNERFR	C			Cmpd 527, AutoMSn(694.0279), 21.8 min
2	CL1711.Contig4_GsL3-Total-RNA	CL1711.Contig4_GsL3-Total-RNA	2030	47374	131	68	21	12	43		13534	1	1	0	1107.53	2213.05	2	2213.04	0.005	0	59.71	0.0009	K	DLYANNVLSGGSTMYPGIADR	M			Cmpd 695, AutoMSn(1107.5309), 25.6 min
2	CL1711.Contig4_GsL3-Total-RNA	CL1711.Contig4_GsL3-Total-RNA	2030	47374	131	68	21	12	43		13535	1	1	0	1107.53	2213.05	2	2213.04	0.0075	0	69.28	0.0001	K	DLYANNVLSGGSTMYPGIADR	M			Cmpd 692, AutoMSn(1107.5321), 25.5 min
2	CL1711.Contig4_GsL3-Total-RNA	CL1711.Contig4_GsL3-Total-RNA	2030	47374	131	68	21	12	43		13537	1	1	0	1107.53	2213.05	2	2213.04	0.009	0	57.41	0.0015	K	DLYANNVLSGGSTMYPGIADR	M			Cmpd 690, AutoMSn(1107.5329), 25.5 min
2	CL1711.Contig4_GsL3-Total-RNA	CL1711.Contig4_GsL3-Total-RNA	2030	47374	131	68	21	12	43		13538	1	1	0	738.695	2213.06	3	2213.04	0.0204	0	65.48	0.00024	K	DLYANNVLSGGSTMYPGIADR	M			Cmpd 694, AutoMSn(738.6948), 25.6 min
2	CL1711.Contig4_GsL3-Total-RNA	CL1711.Contig4_GsL3-Total-RNA	2030	47374	131	68	21	12	43		13539	1	1	0	738.696	2213.07	3	2213.04	0.0236	0	52.38	0.0048	K	DLYANNVLSGGSTMYPGIADR	M			Cmpd 688, AutoMSn(738.6959), 25.4 min
2	CL1711.Contig4_GsL3-Total-RNA	CL1711.Contig4_GsL3-Total-RNA	2030	47374	131	68	21	12	43		13594	1	1	0	1115.53	2229.05	2	2229.04	0.0084	0	54.57	0.0029	K	DLYANNVLSGGSTMYPGIADR	M	Oxidation (M)	0.000000000000020000000.0	Cmpd 635, AutoMSn(1115.5300), 24.2 min
2	CL1711.Contig4_GsL3-Total-RNA	CL1711.Contig4_GsL3-Total-RNA	2030	47374	131	68	21	12	43		13597	1	1	0	744.026	2229.06	3	2229.04	0.0187	0	78.6	1.1e-05	K	DLYANNVLSGGSTMYPGIADR	M	Oxidation (M)	0.000000000000020000000.0	Cmpd 629, AutoMSn(744.0259), 24.1 min
2	CL1711.Contig4_GsL3-Total-RNA	CL1711.Contig4_GsL3-Total-RNA	2030	47374	131	68	21	12	43		13599	1	1	0	744.028	2229.06	3	2229.04	0.0256	0	59.66	0.00089	K	DLYANNVLSGGSTMYPGIADR	M	Oxidation (M)	0.000000000000020000000.0	Cmpd 632, AutoMSn(744.0282), 24.2 min
2	CL1711.Contig4_GsL3-Total-RNA	CL1711.Contig4_GsL3-Total-RNA	2030	47374	131	68	21	12	43		13600	1	1	0	744.03	2229.07	3	2229.04	0.0301	0	9.42	94	K	DLYANNVLSGGSTMYPGIADR	M	Oxidation (M)	0.000000000000020000000.0	Cmpd 590, AutoMSn(744.0297), 24.2 min
2	CL1711.Contig4_GsL3-Total-RNA	CL1711.Contig4_GsL3-Total-RNA	2030	47374	131	68	21	12	43		13915	1	1	0	781.392	2341.15	3	2341.14	0.0163	1	38.74	0.11	R	KDLYANNVLSGGSTMYPGIADR	M			Cmpd 523, AutoMSn(781.3918), 21.7 min
2	CL1711.Contig4_GsL3-Total-RNA	CL1711.Contig4_GsL3-Total-RNA	2030	47374	131	68	21	12	43		13916	1	1	0	781.392	2341.15	3	2341.14	0.0167	1	47.05	0.016	R	KDLYANNVLSGGSTMYPGIADR	M			Cmpd 521, AutoMSn(781.3919), 21.7 min
2	CL1711.Contig4_GsL3-Total-RNA	CL1711.Contig4_GsL3-Total-RNA	2030	47374	131	68	21	12	43		14375	1	1	0	850.737	2549.19	3	2549.17	0.0224	0	78.77	9e-06	K	LCYVALDFEQEMATAASSSSLEK	S	Carbamidomethyl (C)	0.01000000000000000000000.0	Cmpd 795, AutoMSn(850.7369), 27.8 min
2	CL1711.Contig4_GsL3-Total-RNA	CL1711.Contig4_GsL3-Total-RNA	2030	47374	131	68	21	12	43		14376	1	1	0	850.738	2549.19	3	2549.17	0.0257	0	75.54	1.9e-05	K	LCYVALDFEQEMATAASSSSLEK	S	Carbamidomethyl (C)	0.01000000000000000000000.0	Cmpd 785, AutoMSn(850.7380), 27.6 min
2	CL1711.Contig4_GsL3-Total-RNA	CL1711.Contig4_GsL3-Total-RNA	2030	47374	131	68	21	12	43		14447	1	1	0	1283.59	2565.17	2	2565.16	0.0132	0	18.84	8.9	K	LCYVALDFEQEMATAASSSSLEK	S	Carbamidomethyl (C); Oxidation (M)	0.01000000000200000000000.0	Cmpd 648, AutoMSn(1283.5946), 24.5 min
2	CL1711.Contig4_GsL3-Total-RNA	CL1711.Contig4_GsL3-Total-RNA	2030	47374	131	68	21	12	43		14448	1	1	0	856.069	2565.18	3	2565.16	0.0229	0	105.51	1.9e-08	K	LCYVALDFEQEMATAASSSSLEK	S	Carbamidomethyl (C); Oxidation (M)	0.01000000000200000000000.0	Cmpd 647, AutoMSn(856.0687), 24.5 min
2	CL1711.Contig4_GsL3-Total-RNA	CL1711.Contig4_GsL3-Total-RNA	2030	47374	131	68	21	12	43		14449	1	1	0	856.069	2565.19	3	2565.16	0.0252	0	105.24	2e-08	K	LCYVALDFEQEMATAASSSSLEK	S	Carbamidomethyl (C); Oxidation (M)	0.01000000000200000000000.0	Cmpd 644, AutoMSn(856.0695), 24.4 min	emPAI	5
3	CL1711.Contig1_GsL3-Total-RNA	CL1711.Contig1_GsL3-Total-RNA	1483	31745	118	51	18	8	61.2		2786	1	0	0	400.771	799.527	2	799.528	-0.001	1	21.79	15	K	RGILTLK	Y			Cmpd 254, AutoMSn(400.7707), 15.7 min
3	CL1711.Contig1_GsL3-Total-RNA	CL1711.Contig1_GsL3-Total-RNA	1483	31745	118	51	18	8	61.2		4386	2	0	0	488.729	975.443	2	975.441	0.0022	0	40.01	0.24	K	AGFAGDDAPR	A			Cmpd 133, AutoMSn(488.7289), 14.5 min
3	CL1711.Contig1_GsL3-Total-RNA	CL1711.Contig1_GsL3-Total-RNA	1483	31745	118	51	18	8	61.2		4388	1	0	0	488.73	975.446	2	975.441	0.0046	0	54.43	0.0086	K	AGFAGDDAPR	A			Cmpd 135, AutoMSn(488.7301), 14.5 min
3	CL1711.Contig1_GsL3-Total-RNA	CL1711.Contig1_GsL3-Total-RNA	1483	31745	118	51	18	8	61.2		4389	1	0	0	488.731	975.447	2	975.441	0.0064	0	68.42	0.00034	K	AGFAGDDAPR	A			Cmpd 136, AutoMSn(488.7310), 14.3 min
3	CL1711.Contig1_GsL3-Total-RNA	CL1711.Contig1_GsL3-Total-RNA	1483	31745	118	51	18	8	61.2		4390	2	0	0	488.731	975.447	2	975.441	0.0064	0	27.4	4.3	K	AGFAGDDAPR	A			Cmpd 163, AutoMSn(488.7310), 14.5 min
3	CL1711.Contig1_GsL3-Total-RNA	CL1711.Contig1_GsL3-Total-RNA	1483	31745	118	51	18	8	61.2		4391	1	0	0	488.731	975.448	2	975.441	0.0067	0	60.89	0.0019	K	AGFAGDDAPR	A			Cmpd 167, AutoMSn(488.7311), 14.4 min
3	CL1711.Contig1_GsL3-Total-RNA	CL1711.Contig1_GsL3-Total-RNA	1483	31745	118	51	18	8	61.2		4392	1	0	0	488.731	975.448	2	975.441	0.0072	0	60	0.0024	K	AGFAGDDAPR	A			Cmpd 155, AutoMSn(488.7314), 14.4 min
3	CL1711.Contig1_GsL3-Total-RNA	CL1711.Contig1_GsL3-Total-RNA	1483	31745	118	51	18	8	61.2		4393	1	0	0	488.731	975.448	2	975.441	0.0074	0	46.94	0.048	K	AGFAGDDAPR	A			Cmpd 121, AutoMSn(488.7315), 14.3 min
3	CL1711.Contig1_GsL3-Total-RNA	CL1711.Contig1_GsL3-Total-RNA	1483	31745	118	51	18	8	61.2		4394	1	0	0	488.731	975.448	2	975.441	0.0075	0	44.43	0.086	K	AGFAGDDAPR	A			Cmpd 194, AutoMSn(488.7315), 14.4 min
3	CL1711.Contig1_GsL3-Total-RNA	CL1711.Contig1_GsL3-Total-RNA	1483	31745	118	51	18	8	61.2		4395	1	0	0	488.732	975.449	2	975.441	0.0082	0	79.81	2.5e-05	K	AGFAGDDAPR	A			Cmpd 190, AutoMSn(488.7319), 14.3 min
3	CL1711.Contig1_GsL3-Total-RNA	CL1711.Contig1_GsL3-Total-RNA	1483	31745	118	51	18	8	61.2		4396	1	0	0	488.732	975.45	2	975.441	0.0086	0	21.57	17	K	AGFAGDDAPR	A			Cmpd 198, AutoMSn(488.7321), 14.5 min
3	CL1711.Contig1_GsL3-Total-RNA	CL1711.Contig1_GsL3-Total-RNA	1483	31745	118	51	18	8	61.2		4397	1	0	0	488.732	975.45	2	975.441	0.0091	0	68.47	0.00034	K	AGFAGDDAPR	A			Cmpd 138, AutoMSn(488.7323), 14.4 min
3	CL1711.Contig1_GsL3-Total-RNA	CL1711.Contig1_GsL3-Total-RNA	1483	31745	118	51	18	8	61.2		4398	1	0	0	488.732	975.45	2	975.441	0.0091	0	47.58	0.041	K	AGFAGDDAPR	A			Cmpd 160, AutoMSn(488.7323), 14.4 min
3	CL1711.Contig1_GsL3-Total-RNA	CL1711.Contig1_GsL3-Total-RNA	1483	31745	118	51	18	8	61.2		4399	1	0	0	488.733	975.45	2	975.441	0.0094	0	56.64	0.0051	K	AGFAGDDAPR	A			Cmpd 197, AutoMSn(488.7325), 14.5 min
3	CL1711.Contig1_GsL3-Total-RNA	CL1711.Contig1_GsL3-Total-RNA	1483	31745	118	51	18	8	61.2		4400	1	0	0	488.733	975.451	2	975.441	0.0095	0	68.65	0.00032	K	AGFAGDDAPR	A			Cmpd 140, AutoMSn(488.7325), 14.4 min
3	CL1711.Contig1_GsL3-Total-RNA	CL1711.Contig1_GsL3-Total-RNA	1483	31745	118	51	18	8	61.2		4401	1	0	0	488.733	975.451	2	975.441	0.0096	0	59.61	0.0026	K	AGFAGDDAPR	A			Cmpd 127, AutoMSn(488.7326), 14.5 min
3	CL1711.Contig1_GsL3-Total-RNA	CL1711.Contig1_GsL3-Total-RNA	1483	31745	118	51	18	8	61.2		4402	1	0	0	488.733	975.452	2	975.441	0.0108	0	64.29	0.00088	K	AGFAGDDAPR	A			Cmpd 124, AutoMSn(488.7332), 14.4 min
3	CL1711.Contig1_GsL3-Total-RNA	CL1711.Contig1_GsL3-Total-RNA	1483	31745	118	51	18	8	61.2		4403	2	0	0	488.734	975.453	2	975.441	0.0116	0	34.65	0.81	K	AGFAGDDAPR	A			Cmpd 161, AutoMSn(488.7336), 14.6 min
3	CL1711.Contig1_GsL3-Total-RNA	CL1711.Contig1_GsL3-Total-RNA	1483	31745	118	51	18	8	61.2		4404	1	0	0	488.734	975.453	2	975.441	0.0124	0	79.81	2.5e-05	K	AGFAGDDAPR	A			Cmpd 193, AutoMSn(488.7340), 14.4 min
3	CL1711.Contig1_GsL3-Total-RNA	CL1711.Contig1_GsL3-Total-RNA	1483	31745	118	51	18	8	61.2		4405	1	0	0	488.736	975.456	2	975.441	0.0154	0	79.81	2.5e-05	K	AGFAGDDAPR	A			Cmpd 196, AutoMSn(488.7355), 14.4 min
3	CL1711.Contig1_GsL3-Total-RNA	CL1711.Contig1_GsL3-Total-RNA	1483	31745	118	51	18	8	61.2		4467	4	1	1	984.554	983.547	1	983.436	0.111	0	11.71	140	R	CSCHFLFK	V			Cmpd 1243, AutoMSn(984.5540), 39.7 min
3	CL1711.Contig1_GsL3-Total-RNA	CL1711.Contig1_GsL3-Total-RNA	1483	31745	118	51	18	8	61.2		5577	5	1	1	545.777	1089.54	2	1089.51	0.0335	0	12.11	120	-	SATQSESQPR	K			Cmpd 224, AutoMSn(545.7765), 15.8 min
3	CL1711.Contig1_GsL3-Total-RNA	CL1711.Contig1_GsL3-Total-RNA	1483	31745	118	51	18	8	61.2		6066	1	1	0	566.771	1131.53	2	1131.52	0.007	0	28.1	3.1	R	GYSFTTTAER	E			Cmpd 294, AutoMSn(566.7706), 16.6 min
3	CL1711.Contig1_GsL3-Total-RNA	CL1711.Contig1_GsL3-Total-RNA	1483	31745	118	51	18	8	61.2		6067	1	1	0	566.773	1131.53	2	1131.52	0.0108	0	39.22	0.24	R	GYSFTTTAER	E			Cmpd 295, AutoMSn(566.7725), 16.6 min
3	CL1711.Contig1_GsL3-Total-RNA	CL1711.Contig1_GsL3-Total-RNA	1483	31745	118	51	18	8	61.2		6452	1	0	0	586.293	1170.57	2	1170.56	0.0086	0	47.57	0.033	R	HQGVMVGMGQK	D			Cmpd 175, AutoMSn(586.2935), 14.0 min
3	CL1711.Contig1_GsL3-Total-RNA	CL1711.Contig1_GsL3-Total-RNA	1483	31745	118	51	18	8	61.2		6453	1	0	0	586.295	1170.57	2	1170.56	0.0109	0	31.76	1.3	R	HQGVMVGMGQK	D			Cmpd 178, AutoMSn(586.2946), 14.0 min
3	CL1711.Contig1_GsL3-Total-RNA	CL1711.Contig1_GsL3-Total-RNA	1483	31745	118	51	18	8	61.2		6580	1	0	0	594.292	1186.57	2	1186.56	0.0103	0	14	76	R	HQGVMVGMGQK	D	Oxidation (M)	0.00000002000.0	Cmpd 76, AutoMSn(594.2918), 11.7 min
3	CL1711.Contig1_GsL3-Total-RNA	CL1711.Contig1_GsL3-Total-RNA	1483	31745	118	51	18	8	61.2		6581	2	0	0	594.292	1186.57	2	1186.56	0.0112	0	13.8	79	R	HQGVMVGMGQK	D	Oxidation (M)	0.00000002000.0	Cmpd 74, AutoMSn(594.2922), 11.7 min
3	CL1711.Contig1_GsL3-Total-RNA	CL1711.Contig1_GsL3-Total-RNA	1483	31745	118	51	18	8	61.2		6583	1	0	0	594.293	1186.57	2	1186.56	0.0126	0	19.22	23	R	HQGVMVGMGQK	D	Oxidation (M)	0.00002000000.0	Cmpd 121, AutoMSn(594.2929), 12.7 min
3	CL1711.Contig1_GsL3-Total-RNA	CL1711.Contig1_GsL3-Total-RNA	1483	31745	118	51	18	8	61.2		6660	1	0	0	599.769	1197.52	2	1197.52	0.0088	0	51.51	0.014	K	DSYVGDEAQSK	R			Cmpd 149, AutoMSn(599.7692), 13.4 min
3	CL1711.Contig1_GsL3-Total-RNA	CL1711.Contig1_GsL3-Total-RNA	1483	31745	118	51	18	8	61.2		6661	1	0	0	599.77	1197.53	2	1197.52	0.0116	0	58.26	0.0029	K	DSYVGDEAQSK	R			Cmpd 154, AutoMSn(599.7705), 13.5 min
3	CL1711.Contig1_GsL3-Total-RNA	CL1711.Contig1_GsL3-Total-RNA	1483	31745	118	51	18	8	61.2		6662	1	0	0	599.771	1197.53	2	1197.52	0.0124	0	57.16	0.0037	K	DSYVGDEAQSK	R			Cmpd 151, AutoMSn(599.7709), 13.4 min
3	CL1711.Contig1_GsL3-Total-RNA	CL1711.Contig1_GsL3-Total-RNA	1483	31745	118	51	18	8	61.2		6664	1	0	0	400.24	1197.7	3	1197.7	0.0016	0	49.95	0.02	R	AVFPSIVGRPR	H			Cmpd 333, AutoMSn(400.2405), 18.7 min
3	CL1711.Contig1_GsL3-Total-RNA	CL1711.Contig1_GsL3-Total-RNA	1483	31745	118	51	18	8	61.2		6665	1	0	0	599.858	1197.7	2	1197.7	0.0032	0	14.29	75	R	AVFPSIVGRPR	H			Cmpd 353, AutoMSn(599.8580), 18.7 min
3	CL1711.Contig1_GsL3-Total-RNA	CL1711.Contig1_GsL3-Total-RNA	1483	31745	118	51	18	8	61.2		6666	10	0	0	599.858	1197.7	2	1197.7	0.0032	0	4.89	650	R	AVFPSIVGRPR	H			Cmpd 347, AutoMSn(599.8580), 18.6 min
3	CL1711.Contig1_GsL3-Total-RNA	CL1711.Contig1_GsL3-Total-RNA	1483	31745	118	51	18	8	61.2		6667	1	0	0	599.858	1197.7	2	1197.7	0.0032	0	17.13	39	R	AVFPSIVGRPR	H			Cmpd 356, AutoMSn(599.8580), 18.6 min
3	CL1711.Contig1_GsL3-Total-RNA	CL1711.Contig1_GsL3-Total-RNA	1483	31745	118	51	18	8	61.2		6668	1	0	0	400.241	1197.7	3	1197.7	0.0032	0	57.05	0.004	R	AVFPSIVGRPR	H			Cmpd 307, AutoMSn(400.2411), 18.5 min
3	CL1711.Contig1_GsL3-Total-RNA	CL1711.Contig1_GsL3-Total-RNA	1483	31745	118	51	18	8	61.2		6669	1	0	0	599.858	1197.7	2	1197.7	0.0033	0	16.38	46	R	AVFPSIVGRPR	H			Cmpd 332, AutoMSn(599.8580), 18.7 min
3	CL1711.Contig1_GsL3-Total-RNA	CL1711.Contig1_GsL3-Total-RNA	1483	31745	118	51	18	8	61.2		6670	5	0	0	599.858	1197.7	2	1197.7	0.0039	0	0.25	1900	R	AVFPSIVGRPR	H			Cmpd 384, AutoMSn(599.8583), 18.7 min
3	CL1711.Contig1_GsL3-Total-RNA	CL1711.Contig1_GsL3-Total-RNA	1483	31745	118	51	18	8	61.2		6671	1	0	0	400.242	1197.7	3	1197.7	0.0048	0	51.37	0.015	R	AVFPSIVGRPR	H			Cmpd 310, AutoMSn(400.2416), 18.6 min
3	CL1711.Contig1_GsL3-Total-RNA	CL1711.Contig1_GsL3-Total-RNA	1483	31745	118	51	18	8	61.2		6672	1	0	0	599.859	1197.7	2	1197.7	0.0052	0	16.93	41	R	AVFPSIVGRPR	H			Cmpd 330, AutoMSn(599.8590), 18.7 min
3	CL1711.Contig1_GsL3-Total-RNA	CL1711.Contig1_GsL3-Total-RNA	1483	31745	118	51	18	8	61.2		6673	1	0	0	599.86	1197.71	2	1197.7	0.0069	0	37.43	0.37	R	AVFPSIVGRPR	H			Cmpd 351, AutoMSn(599.8598), 18.5 min
3	CL1711.Contig1_GsL3-Total-RNA	CL1711.Contig1_GsL3-Total-RNA	1483	31745	118	51	18	8	61.2		6674	3	0	0	599.86	1197.71	2	1197.7	0.0074	0	17.86	33	R	AVFPSIVGRPR	H			Cmpd 354, AutoMSn(599.8601), 18.6 min
3	CL1711.Contig1_GsL3-Total-RNA	CL1711.Contig1_GsL3-Total-RNA	1483	31745	118	51	18	8	61.2		6675	8	0	0	599.86	1197.71	2	1197.7	0.0075	0	1.03	1600	R	AVFPSIVGRPR	H			Cmpd 381, AutoMSn(599.8601), 18.6 min
3	CL1711.Contig1_GsL3-Total-RNA	CL1711.Contig1_GsL3-Total-RNA	1483	31745	118	51	18	8	61.2		6676	1	0	0	400.243	1197.71	3	1197.7	0.009	0	50.34	0.019	R	AVFPSIVGRPR	H			Cmpd 331, AutoMSn(400.2430), 18.7 min
3	CL1711.Contig1_GsL3-Total-RNA	CL1711.Contig1_GsL3-Total-RNA	1483	31745	118	51	18	8	61.2		6677	1	0	0	400.243	1197.71	3	1197.7	0.0092	0	49.23	0.024	R	AVFPSIVGRPR	H			Cmpd 358, AutoMSn(400.2431), 18.7 min
3	CL1711.Contig1_GsL3-Total-RNA	CL1711.Contig1_GsL3-Total-RNA	1483	31745	118	51	18	8	61.2		6680	1	0	0	400.244	1197.71	3	1197.7	0.0113	0	59.44	0.0023	R	AVFPSIVGRPR	H			Cmpd 389, AutoMSn(400.2438), 18.7 min
3	CL1711.Contig1_GsL3-Total-RNA	CL1711.Contig1_GsL3-Total-RNA	1483	31745	118	51	18	8	61.2		6681	5	0	0	599.863	1197.71	2	1197.7	0.0135	0	8.45	290	R	AVFPSIVGRPR	H			Cmpd 309, AutoMSn(599.8631), 18.6 min
3	CL1711.Contig1_GsL3-Total-RNA	CL1711.Contig1_GsL3-Total-RNA	1483	31745	118	51	18	8	61.2		6682	1	0	0	599.864	1197.71	2	1197.7	0.0146	0	35.03	0.65	R	AVFPSIVGRPR	H			Cmpd 380, AutoMSn(599.8637), 18.5 min
3	CL1711.Contig1_GsL3-Total-RNA	CL1711.Contig1_GsL3-Total-RNA	1483	31745	118	51	18	8	61.2		6683	1	0	0	599.864	1197.71	2	1197.7	0.0161	0	28.35	3	R	AVFPSIVGRPR	H			Cmpd 385, AutoMSn(599.8644), 18.7 min
3	CL1711.Contig1_GsL3-Total-RNA	CL1711.Contig1_GsL3-Total-RNA	1483	31745	118	51	18	8	61.2		6684	1	0	0	599.865	1197.72	2	1197.7	0.0181	0	18.02	33	R	AVFPSIVGRPR	H			Cmpd 383, AutoMSn(599.8655), 18.6 min
3	CL1711.Contig1_GsL3-Total-RNA	CL1711.Contig1_GsL3-Total-RNA	1483	31745	118	51	18	8	61.2		6751	2	0	0	602.288	1202.56	2	1202.55	0.0078	0	10.32	180	R	HQGVMVGMGQK	D	2 Oxidation (M)	0.00002002000.0	Cmpd 2, AutoMSn(602.2880), 10.1 min
3	CL1711.Contig1_GsL3-Total-RNA	CL1711.Contig1_GsL3-Total-RNA	1483	31745	118	51	18	8	61.2		8371	1	0	0	677.82	1353.63	2	1353.62	0.0103	1	66.81	0.00035	K	DSYVGDEAQSKR	G			Cmpd 101, AutoMSn(677.8204), 12.3 min
3	CL1711.Contig1_GsL3-Total-RNA	CL1711.Contig1_GsL3-Total-RNA	1483	31745	118	51	18	8	61.2		8372	1	0	0	452.216	1353.63	3	1353.62	0.0108	1	75.75	4.4e-05	K	DSYVGDEAQSKR	G			Cmpd 100, AutoMSn(452.2162), 12.3 min
3	CL1711.Contig1_GsL3-Total-RNA	CL1711.Contig1_GsL3-Total-RNA	1483	31745	118	51	18	8	61.2		8373	1	0	0	677.822	1353.63	2	1353.62	0.0124	1	70.19	0.00016	K	DSYVGDEAQSKR	G			Cmpd 104, AutoMSn(677.8215), 12.3 min
3	CL1711.Contig1_GsL3-Total-RNA	CL1711.Contig1_GsL3-Total-RNA	1483	31745	118	51	18	8	61.2		8374	1	0	0	677.822	1353.63	2	1353.62	0.0142	1	57.97	0.0027	K	DSYVGDEAQSKR	G			Cmpd 107, AutoMSn(677.8224), 12.4 min
3	CL1711.Contig1_GsL3-Total-RNA	CL1711.Contig1_GsL3-Total-RNA	1483	31745	118	51	18	8	61.2		8375	1	0	0	452.218	1353.63	3	1353.62	0.0154	1	81.33	1.2e-05	K	DSYVGDEAQSKR	G			Cmpd 103, AutoMSn(452.2177), 12.3 min
3	CL1711.Contig1_GsL3-Total-RNA	CL1711.Contig1_GsL3-Total-RNA	1483	31745	118	51	18	8	61.2		8376	1	0	0	452.219	1353.63	3	1353.62	0.0188	1	81.16	1.3e-05	K	DSYVGDEAQSKR	G			Cmpd 106, AutoMSn(452.2189), 12.4 min
3	CL1711.Contig1_GsL3-Total-RNA	CL1711.Contig1_GsL3-Total-RNA	1483	31745	118	51	18	8	61.2		10481	1	0	0	541.958	1622.85	3	1622.83	0.0197	1	20.88	12	R	LDLAGRDLTDYLMK	I			Cmpd 641, AutoMSn(541.9584), 24.4 min
3	CL1711.Contig1_GsL3-Total-RNA	CL1711.Contig1_GsL3-Total-RNA	1483	31745	118	51	18	8	61.2		10482	3	0	0	541.959	1622.86	3	1622.83	0.0227	1	15.62	39	R	LDLAGRDLTDYLMK	I			Cmpd 637, AutoMSn(541.9594), 24.3 min
3	CL1711.Contig1_GsL3-Total-RNA	CL1711.Contig1_GsL3-Total-RNA	1483	31745	118	51	18	8	61.2		10518	1	1	0	543.951	1628.83	3	1628.82	0.015	1	18.62	19	R	GYSFTTTAEREIVR	D			Cmpd 393, AutoMSn(543.9509), 18.8 min
3	CL1711.Contig1_GsL3-Total-RNA	CL1711.Contig1_GsL3-Total-RNA	1483	31745	118	51	18	8	61.2		10561	1	0	0	547.289	1638.85	3	1638.83	0.0181	1	42.13	0.086	R	LDLAGRDLTDYLMK	I	Oxidation (M)	0.00000000000020.0	Cmpd 574, AutoMSn(547.2896), 22.9 min
3	CL1711.Contig1_GsL3-Total-RNA	CL1711.Contig1_GsL3-Total-RNA	1483	31745	118	51	18	8	61.2		10562	1	0	0	547.291	1638.85	3	1638.83	0.0216	1	31.41	1	R	LDLAGRDLTDYLMK	I	Oxidation (M)	0.00000000000020.0	Cmpd 577, AutoMSn(547.2907), 23.0 min
3	CL1711.Contig1_GsL3-Total-RNA	CL1711.Contig1_GsL3-Total-RNA	1483	31745	118	51	18	8	61.2		11521	1	0	0	888.944	1775.87	2	1775.87	0.0044	0	15.69	32	K	SYELPDGQVITVGNER	F			Cmpd 537, AutoMSn(888.9440), 22.0 min
3	CL1711.Contig1_GsL3-Total-RNA	CL1711.Contig1_GsL3-Total-RNA	1483	31745	118	51	18	8	61.2		11522	1	0	0	888.944	1775.87	2	1775.87	0.0049	0	29.88	1.2	K	SYELPDGQVITVGNER	F			Cmpd 484, AutoMSn(888.9442), 22.5 min
3	CL1711.Contig1_GsL3-Total-RNA	CL1711.Contig1_GsL3-Total-RNA	1483	31745	118	51	18	8	61.2		11523	1	0	0	888.946	1775.88	2	1775.87	0.0081	0	17	24	K	SYELPDGQVITVGNER	F			Cmpd 535, AutoMSn(888.9458), 22.6 min
3	CL1711.Contig1_GsL3-Total-RNA	CL1711.Contig1_GsL3-Total-RNA	1483	31745	118	51	18	8	61.2		11524	1	0	0	888.946	1775.88	2	1775.87	0.0081	0	71.21	9e-05	K	SYELPDGQVITVGNER	F			Cmpd 551, AutoMSn(888.9458), 22.4 min
3	CL1711.Contig1_GsL3-Total-RNA	CL1711.Contig1_GsL3-Total-RNA	1483	31745	118	51	18	8	61.2		11525	1	0	0	888.946	1775.88	2	1775.87	0.0086	0	82.2	7.2e-06	K	SYELPDGQVITVGNER	F			Cmpd 532, AutoMSn(888.9461), 21.9 min
3	CL1711.Contig1_GsL3-Total-RNA	CL1711.Contig1_GsL3-Total-RNA	1483	31745	118	51	18	8	61.2		11526	1	0	0	888.946	1775.88	2	1775.87	0.0092	0	42.74	0.063	K	SYELPDGQVITVGNER	F			Cmpd 530, AutoMSn(888.9464), 22.5 min
3	CL1711.Contig1_GsL3-Total-RNA	CL1711.Contig1_GsL3-Total-RNA	1483	31745	118	51	18	8	61.2		11527	1	0	0	888.947	1775.88	2	1775.87	0.0103	0	68.15	0.00018	K	SYELPDGQVITVGNER	F			Cmpd 528, AutoMSn(888.9469), 22.5 min
3	CL1711.Contig1_GsL3-Total-RNA	CL1711.Contig1_GsL3-Total-RNA	1483	31745	118	51	18	8	61.2		11528	1	0	0	888.947	1775.88	2	1775.87	0.0114	0	58.82	0.0016	K	SYELPDGQVITVGNER	F			Cmpd 500, AutoMSn(888.9475), 22.5 min
3	CL1711.Contig1_GsL3-Total-RNA	CL1711.Contig1_GsL3-Total-RNA	1483	31745	118	51	18	8	61.2		11529	1	0	0	888.948	1775.88	2	1775.87	0.0117	0	74.36	4.4e-05	K	SYELPDGQVITVGNER	F			Cmpd 503, AutoMSn(888.9476), 22.6 min
3	CL1711.Contig1_GsL3-Total-RNA	CL1711.Contig1_GsL3-Total-RNA	1483	31745	118	51	18	8	61.2		11530	1	0	0	888.948	1775.88	2	1775.87	0.0125	0	75.74	3.2e-05	K	SYELPDGQVITVGNER	F			Cmpd 553, AutoMSn(888.9480), 22.4 min
3	CL1711.Contig1_GsL3-Total-RNA	CL1711.Contig1_GsL3-Total-RNA	1483	31745	118	51	18	8	61.2		11531	1	0	0	888.948	1775.88	2	1775.87	0.0131	0	34.1	1	K	SYELPDGQVITVGNER	F			Cmpd 498, AutoMSn(888.9483), 22.4 min
3	CL1711.Contig1_GsL3-Total-RNA	CL1711.Contig1_GsL3-Total-RNA	1483	31745	118	51	18	8	61.2		11532	1	0	0	888.949	1775.88	2	1775.87	0.0141	0	31.72	0.8	K	SYELPDGQVITVGNER	F			Cmpd 517, AutoMSn(888.9488), 22.5 min
3	CL1711.Contig1_GsL3-Total-RNA	CL1711.Contig1_GsL3-Total-RNA	1483	31745	118	51	18	8	61.2		11533	1	0	0	888.949	1775.88	2	1775.87	0.0147	0	27.38	2.2	K	SYELPDGQVITVGNER	F			Cmpd 489, AutoMSn(888.9491), 22.6 min
3	CL1711.Contig1_GsL3-Total-RNA	CL1711.Contig1_GsL3-Total-RNA	1483	31745	118	51	18	8	61.2		11534	1	0	0	888.95	1775.89	2	1775.87	0.0172	0	108.81	1.6e-08	K	SYELPDGQVITVGNER	F			Cmpd 556, AutoMSn(888.9504), 22.5 min
3	CL1711.Contig1_GsL3-Total-RNA	CL1711.Contig1_GsL3-Total-RNA	1483	31745	118	51	18	8	61.2		11535	1	0	0	888.952	1775.89	2	1775.87	0.0199	0	52.21	0.0072	K	SYELPDGQVITVGNER	F			Cmpd 521, AutoMSn(888.9517), 22.6 min
3	CL1711.Contig1_GsL3-Total-RNA	CL1711.Contig1_GsL3-Total-RNA	1483	31745	118	51	18	8	61.2		11536	1	0	0	592.971	1775.89	3	1775.87	0.0208	0	45.93	0.031	K	SYELPDGQVITVGNER	F			Cmpd 531, AutoMSn(592.9705), 22.5 min
3	CL1711.Contig1_GsL3-Total-RNA	CL1711.Contig1_GsL3-Total-RNA	1483	31745	118	51	18	8	61.2		11537	1	0	0	592.971	1775.89	3	1775.87	0.0232	0	51.3	0.0089	K	SYELPDGQVITVGNER	F			Cmpd 559, AutoMSn(592.9713), 22.6 min
3	CL1711.Contig1_GsL3-Total-RNA	CL1711.Contig1_GsL3-Total-RNA	1483	31745	118	51	18	8	61.2		11538	1	0	0	592.971	1775.89	3	1775.87	0.0234	0	57.3	0.0022	K	SYELPDGQVITVGNER	F			Cmpd 554, AutoMSn(592.9714), 22.4 min
3	CL1711.Contig1_GsL3-Total-RNA	CL1711.Contig1_GsL3-Total-RNA	1483	31745	118	51	18	8	61.2		11539	1	0	0	592.971	1775.89	3	1775.87	0.0238	0	56.79	0.0025	K	SYELPDGQVITVGNER	F			Cmpd 506, AutoMSn(592.9715), 22.6 min
3	CL1711.Contig1_GsL3-Total-RNA	CL1711.Contig1_GsL3-Total-RNA	1483	31745	118	51	18	8	61.2		11540	1	0	0	592.972	1775.89	3	1775.87	0.0246	0	26.42	2.7	K	SYELPDGQVITVGNER	F			Cmpd 518, AutoMSn(592.9718), 22.6 min
3	CL1711.Contig1_GsL3-Total-RNA	CL1711.Contig1_GsL3-Total-RNA	1483	31745	118	51	18	8	61.2		11541	1	0	0	592.972	1775.89	3	1775.87	0.026	0	58.54	0.0017	K	SYELPDGQVITVGNER	F			Cmpd 557, AutoMSn(592.9723), 22.5 min
3	CL1711.Contig1_GsL3-Total-RNA	CL1711.Contig1_GsL3-Total-RNA	1483	31745	118	51	18	8	61.2		11542	1	0	0	592.972	1775.9	3	1775.87	0.0268	0	44.36	0.044	K	SYELPDGQVITVGNER	F			Cmpd 501, AutoMSn(592.9725), 22.5 min
3	CL1711.Contig1_GsL3-Total-RNA	CL1711.Contig1_GsL3-Total-RNA	1483	31745	118	51	18	8	61.2		11543	1	0	0	592.974	1775.9	3	1775.87	0.0306	0	51.68	0.0082	K	SYELPDGQVITVGNER	F			Cmpd 504, AutoMSn(592.9738), 22.6 min
3	CL1711.Contig1_GsL3-Total-RNA	CL1711.Contig1_GsL3-Total-RNA	1483	31745	118	51	18	8	61.2		12477	1	1	0	977.54	1953.07	2	1953.06	0.009	0	16.07	28	R	VAPEEHPVLLTEAPLNPK	A			Cmpd 464, AutoMSn(977.5403), 20.4 min
3	CL1711.Contig1_GsL3-Total-RNA	CL1711.Contig1_GsL3-Total-RNA	1483	31745	118	51	18	8	61.2		12478	1	1	0	977.541	1953.07	2	1953.06	0.0106	0	7.83	190	R	VAPEEHPVLLTEAPLNPK	A			Cmpd 470, AutoMSn(977.5411), 20.5 min
3	CL1711.Contig1_GsL3-Total-RNA	CL1711.Contig1_GsL3-Total-RNA	1483	31745	118	51	18	8	61.2		12479	1	1	0	977.542	1953.07	2	1953.06	0.0114	0	15.99	29	R	VAPEEHPVLLTEAPLNPK	A			Cmpd 467, AutoMSn(977.5415), 20.5 min
3	CL1711.Contig1_GsL3-Total-RNA	CL1711.Contig1_GsL3-Total-RNA	1483	31745	118	51	18	8	61.2		12480	1	1	0	652.03	1953.07	3	1953.06	0.0115	0	24.29	4.2	R	VAPEEHPVLLTEAPLNPK	A			Cmpd 433, AutoMSn(652.0301), 20.3 min
3	CL1711.Contig1_GsL3-Total-RNA	CL1711.Contig1_GsL3-Total-RNA	1483	31745	118	51	18	8	61.2		12481	2	1	0	652.031	1953.07	3	1953.06	0.0128	0	11.81	75	R	VAPEEHPVLLTEAPLNPK	A			Cmpd 397, AutoMSn(652.0306), 20.4 min
3	CL1711.Contig1_GsL3-Total-RNA	CL1711.Contig1_GsL3-Total-RNA	1483	31745	118	51	18	8	61.2		12482	1	1	0	652.031	1953.07	3	1953.06	0.0148	0	18.98	14	R	VAPEEHPVLLTEAPLNPK	A			Cmpd 427, AutoMSn(652.0312), 20.4 min
3	CL1711.Contig1_GsL3-Total-RNA	CL1711.Contig1_GsL3-Total-RNA	1483	31745	118	51	18	8	61.2		12484	1	1	0	652.032	1953.07	3	1953.06	0.0165	0	16.59	25	R	VAPEEHPVLLTEAPLNPK	A			Cmpd 432, AutoMSn(652.0318), 20.5 min
3	CL1711.Contig1_GsL3-Total-RNA	CL1711.Contig1_GsL3-Total-RNA	1483	31745	118	51	18	8	61.2		12485	1	1	0	652.033	1953.08	3	1953.06	0.0212	0	20.13	11	R	VAPEEHPVLLTEAPLNPK	A			Cmpd 434, AutoMSn(652.0334), 20.4 min
3	CL1711.Contig1_GsL3-Total-RNA	CL1711.Contig1_GsL3-Total-RNA	1483	31745	118	51	18	8	61.2		12486	2	1	0	652.034	1953.08	3	1953.06	0.0223	0	18.55	16	R	VAPEEHPVLLTEAPLNPK	A			Cmpd 390, AutoMSn(652.0337), 20.4 min
3	CL1711.Contig1_GsL3-Total-RNA	CL1711.Contig1_GsL3-Total-RNA	1483	31745	118	51	18	8	61.2		12487	1	1	0	652.034	1953.08	3	1953.06	0.0227	0	20.49	10	R	VAPEEHPVLLTEAPLNPK	A			Cmpd 466, AutoMSn(652.0339), 20.5 min
3	CL1711.Contig1_GsL3-Total-RNA	CL1711.Contig1_GsL3-Total-RNA	1483	31745	118	51	18	8	61.2		12488	1	1	0	652.034	1953.08	3	1953.06	0.0229	0	18.29	17	R	VAPEEHPVLLTEAPLNPK	A			Cmpd 394, AutoMSn(652.0339), 20.5 min
3	CL1711.Contig1_GsL3-Total-RNA	CL1711.Contig1_GsL3-Total-RNA	1483	31745	118	51	18	8	61.2		12491	1	1	0	652.034	1953.08	3	1953.06	0.0239	0	15.17	35	R	VAPEEHPVLLTEAPLNPK	A			Cmpd 456, AutoMSn(652.0343), 20.5 min
3	CL1711.Contig1_GsL3-Total-RNA	CL1711.Contig1_GsL3-Total-RNA	1483	31745	118	51	18	8	61.2		12492	1	1	0	652.035	1953.08	3	1953.06	0.0249	0	25.52	3.3	R	VAPEEHPVLLTEAPLNPK	A			Cmpd 429, AutoMSn(652.0346), 20.4 min
3	CL1711.Contig1_GsL3-Total-RNA	CL1711.Contig1_GsL3-Total-RNA	1483	31745	118	51	18	8	61.2		12493	1	1	0	652.035	1953.08	3	1953.06	0.0251	0	22.01	7.4	R	VAPEEHPVLLTEAPLNPK	A			Cmpd 437, AutoMSn(652.0347), 20.5 min
3	CL1711.Contig1_GsL3-Total-RNA	CL1711.Contig1_GsL3-Total-RNA	1483	31745	118	51	18	8	61.2		12494	1	1	0	652.035	1953.08	3	1953.06	0.0251	0	15.2	35	R	VAPEEHPVLLTEAPLNPK	A			Cmpd 439, AutoMSn(652.0347), 20.5 min
3	CL1711.Contig1_GsL3-Total-RNA	CL1711.Contig1_GsL3-Total-RNA	1483	31745	118	51	18	8	61.2		12495	1	1	0	652.035	1953.08	3	1953.06	0.0253	0	20.08	12	R	VAPEEHPVLLTEAPLNPK	A			Cmpd 463, AutoMSn(652.0347), 20.5 min
3	CL1711.Contig1_GsL3-Total-RNA	CL1711.Contig1_GsL3-Total-RNA	1483	31745	118	51	18	8	61.2		12496	1	1	0	652.035	1953.08	3	1953.06	0.0258	0	18.87	15	R	VAPEEHPVLLTEAPLNPK	A			Cmpd 424, AutoMSn(652.0349), 20.5 min
3	CL1711.Contig1_GsL3-Total-RNA	CL1711.Contig1_GsL3-Total-RNA	1483	31745	118	51	18	8	61.2		12498	1	1	0	652.035	1953.08	3	1953.06	0.0269	0	17.5	21	R	VAPEEHPVLLTEAPLNPK	A			Cmpd 391, AutoMSn(652.0353), 20.4 min
3	CL1711.Contig1_GsL3-Total-RNA	CL1711.Contig1_GsL3-Total-RNA	1483	31745	118	51	18	8	61.2		12499	1	1	0	652.035	1953.08	3	1953.06	0.0274	0	15.77	31	R	VAPEEHPVLLTEAPLNPK	A			Cmpd 461, AutoMSn(652.0354), 20.4 min
3	CL1711.Contig1_GsL3-Total-RNA	CL1711.Contig1_GsL3-Total-RNA	1483	31745	118	51	18	8	61.2		12500	1	1	0	652.036	1953.09	3	1953.06	0.0281	0	43.39	0.054	R	VAPEEHPVLLTEAPLNPK	A			Cmpd 463, AutoMSn(652.0357), 20.4 min
3	CL1711.Contig1_GsL3-Total-RNA	CL1711.Contig1_GsL3-Total-RNA	1483	31745	118	51	18	8	61.2		12501	2	1	0	652.036	1953.09	3	1953.06	0.0304	0	10.74	100	R	VAPEEHPVLLTEAPLNPK	A			Cmpd 427, AutoMSn(652.0364), 20.5 min
3	CL1711.Contig1_GsL3-Total-RNA	CL1711.Contig1_GsL3-Total-RNA	1483	31745	118	51	18	8	61.2		12502	1	1	0	652.037	1953.09	3	1953.06	0.0309	0	21.97	7.5	R	VAPEEHPVLLTEAPLNPK	A			Cmpd 408, AutoMSn(652.0366), 20.4 min
3	CL1711.Contig1_GsL3-Total-RNA	CL1711.Contig1_GsL3-Total-RNA	1483	31745	118	51	18	8	61.2		12504	1	1	0	652.037	1953.09	3	1953.06	0.033	0	49.1	0.015	R	VAPEEHPVLLTEAPLNPK	A			Cmpd 466, AutoMSn(652.0373), 20.5 min
3	CL1711.Contig1_GsL3-Total-RNA	CL1711.Contig1_GsL3-Total-RNA	1483	31745	118	51	18	8	61.2		13007	3	0	0	694.028	2079.06	3	2079.04	0.0234	1	8.71	140	K	SYELPDGQVITVGNERFR	C			Cmpd 527, AutoMSn(694.0279), 21.8 min
3	CL1711.Contig1_GsL3-Total-RNA	CL1711.Contig1_GsL3-Total-RNA	1483	31745	118	51	18	8	61.2		13086	4	1	1	696.705	2087.09	3	2086.87	0.2247	0	6.45	230	R	TMCDEEVAALVVDNGSGMCK	A	Oxidation (M)	0.00000000000000000200.0	Cmpd 589, AutoMSn(696.7048), 24.2 min
3	CL1711.Contig1_GsL3-Total-RNA	CL1711.Contig1_GsL3-Total-RNA	1483	31745	118	51	18	8	61.2		13836	10	1	0	765.761	2294.26	3	2294.24	0.0237	1	5.19	290	R	VAPEEHPVLLTEAPLNPKANR	E			Cmpd 399, AutoMSn(765.7613), 18.9 min
3	CL1711.Contig1_GsL3-Total-RNA	CL1711.Contig1_GsL3-Total-RNA	1483	31745	118	51	18	8	61.2		14166	9	1	1	811.402	2431.18	3	2431.16	0.0238	1	4.55	250	-	EVPMPRGSLPAFLHWYGICW	-	Carbamidomethyl (C); Oxidation (M)	0.00020000000000000010.0	Cmpd 425, AutoMSn(811.4021), 19.7 min
3	CL1711.Contig1_GsL3-Total-RNA	CL1711.Contig1_GsL3-Total-RNA	1483	31745	118	51	18	8	61.2		14375	1	0	0	850.737	2549.19	3	2549.17	0.0224	0	78.77	9e-06	K	LCYVALDFEQEMATAASSSSLEK	S	Carbamidomethyl (C)	0.01000000000000000000000.0	Cmpd 795, AutoMSn(850.7369), 27.8 min
3	CL1711.Contig1_GsL3-Total-RNA	CL1711.Contig1_GsL3-Total-RNA	1483	31745	118	51	18	8	61.2		14376	1	0	0	850.738	2549.19	3	2549.17	0.0257	0	75.54	1.9e-05	K	LCYVALDFEQEMATAASSSSLEK	S	Carbamidomethyl (C)	0.01000000000000000000000.0	Cmpd 785, AutoMSn(850.7380), 27.6 min
3	CL1711.Contig1_GsL3-Total-RNA	CL1711.Contig1_GsL3-Total-RNA	1483	31745	118	51	18	8	61.2		14447	1	0	0	1283.59	2565.17	2	2565.16	0.0132	0	18.84	8.9	K	LCYVALDFEQEMATAASSSSLEK	S	Carbamidomethyl (C); Oxidation (M)	0.01000000000200000000000.0	Cmpd 648, AutoMSn(1283.5946), 24.5 min
3	CL1711.Contig1_GsL3-Total-RNA	CL1711.Contig1_GsL3-Total-RNA	1483	31745	118	51	18	8	61.2		14448	1	0	0	856.069	2565.18	3	2565.16	0.0229	0	105.51	1.9e-08	K	LCYVALDFEQEMATAASSSSLEK	S	Carbamidomethyl (C); Oxidation (M)	0.01000000000200000000000.0	Cmpd 647, AutoMSn(856.0687), 24.5 min
3	CL1711.Contig1_GsL3-Total-RNA	CL1711.Contig1_GsL3-Total-RNA	1483	31745	118	51	18	8	61.2		14449	1	0	0	856.069	2565.19	3	2565.16	0.0252	0	105.24	2e-08	K	LCYVALDFEQEMATAASSSSLEK	S	Carbamidomethyl (C); Oxidation (M)	0.01000000000200000000000.0	Cmpd 644, AutoMSn(856.0695), 24.4 min	emPAI	2.96
4	Unigene21925_GsL3-Total-RNA	Unigene21925_GsL3-Total-RNA	944	73407	77	34	17	6	23.7		2300	5	1	1	702.865	701.858	1	702.402	-0.5446	1	13.69	240	R	STQIRV	-			Cmpd 1230, AutoMSn(702.8651), 37.7 min
4	Unigene21925_GsL3-Total-RNA	Unigene21925_GsL3-Total-RNA	944	73407	77	34	17	6	23.7		2747	1	0	0	398.24	794.465	2	794.465	-0.0003	0	41.49	0.18	K	IIAPPER	K			Cmpd 228, AutoMSn(398.2396), 15.1 min
4	Unigene21925_GsL3-Total-RNA	Unigene21925_GsL3-Total-RNA	944	73407	77	34	17	6	23.7		2748	1	0	0	398.24	794.466	2	794.465	0.0012	0	29.15	3.2	K	IIAPPER	K			Cmpd 233, AutoMSn(398.2404), 15.2 min
4	Unigene21925_GsL3-Total-RNA	Unigene21925_GsL3-Total-RNA	944	73407	77	34	17	6	23.7		3566	2	1	1	443.249	884.483	2	884.472	0.0112	0	20.25	20	R	SPTLQSPR	R			Cmpd 485, AutoMSn(443.2487), 20.9 min
4	Unigene21925_GsL3-Total-RNA	Unigene21925_GsL3-Total-RNA	944	73407	77	34	17	6	23.7		3937	1	0	0	462.29	922.565	2	922.56	0.0048	1	34.43	0.87	K	IIAPPERK	Y			Cmpd 136, AutoMSn(462.2897), 13.1 min
4	Unigene21925_GsL3-Total-RNA	Unigene21925_GsL3-Total-RNA	944	73407	77	34	17	6	23.7		3938	1	0	0	462.29	922.565	2	922.56	0.005	1	29.69	2.6	K	IIAPPERK	Y			Cmpd 133, AutoMSn(462.2898), 13.0 min
4	Unigene21925_GsL3-Total-RNA	Unigene21925_GsL3-Total-RNA	944	73407	77	34	17	6	23.7		4386	2	0	0	488.729	975.443	2	975.441	0.0022	0	40.01	0.24	K	AGFAGDDAPR	A			Cmpd 133, AutoMSn(488.7289), 14.5 min
4	Unigene21925_GsL3-Total-RNA	Unigene21925_GsL3-Total-RNA	944	73407	77	34	17	6	23.7		4388	1	0	0	488.73	975.446	2	975.441	0.0046	0	54.43	0.0086	K	AGFAGDDAPR	A			Cmpd 135, AutoMSn(488.7301), 14.5 min
4	Unigene21925_GsL3-Total-RNA	Unigene21925_GsL3-Total-RNA	944	73407	77	34	17	6	23.7		4389	1	0	0	488.731	975.447	2	975.441	0.0064	0	68.42	0.00034	K	AGFAGDDAPR	A			Cmpd 136, AutoMSn(488.7310), 14.3 min
4	Unigene21925_GsL3-Total-RNA	Unigene21925_GsL3-Total-RNA	944	73407	77	34	17	6	23.7		4390	2	0	0	488.731	975.447	2	975.441	0.0064	0	27.4	4.3	K	AGFAGDDAPR	A			Cmpd 163, AutoMSn(488.7310), 14.5 min
4	Unigene21925_GsL3-Total-RNA	Unigene21925_GsL3-Total-RNA	944	73407	77	34	17	6	23.7		4391	1	0	0	488.731	975.448	2	975.441	0.0067	0	60.89	0.0019	K	AGFAGDDAPR	A			Cmpd 167, AutoMSn(488.7311), 14.4 min
4	Unigene21925_GsL3-Total-RNA	Unigene21925_GsL3-Total-RNA	944	73407	77	34	17	6	23.7		4392	1	0	0	488.731	975.448	2	975.441	0.0072	0	60	0.0024	K	AGFAGDDAPR	A			Cmpd 155, AutoMSn(488.7314), 14.4 min
4	Unigene21925_GsL3-Total-RNA	Unigene21925_GsL3-Total-RNA	944	73407	77	34	17	6	23.7		4393	1	0	0	488.731	975.448	2	975.441	0.0074	0	46.94	0.048	K	AGFAGDDAPR	A			Cmpd 121, AutoMSn(488.7315), 14.3 min
4	Unigene21925_GsL3-Total-RNA	Unigene21925_GsL3-Total-RNA	944	73407	77	34	17	6	23.7		4394	1	0	0	488.731	975.448	2	975.441	0.0075	0	44.43	0.086	K	AGFAGDDAPR	A			Cmpd 194, AutoMSn(488.7315), 14.4 min
4	Unigene21925_GsL3-Total-RNA	Unigene21925_GsL3-Total-RNA	944	73407	77	34	17	6	23.7		4395	1	0	0	488.732	975.449	2	975.441	0.0082	0	79.81	2.5e-05	K	AGFAGDDAPR	A			Cmpd 190, AutoMSn(488.7319), 14.3 min
4	Unigene21925_GsL3-Total-RNA	Unigene21925_GsL3-Total-RNA	944	73407	77	34	17	6	23.7		4396	1	0	0	488.732	975.45	2	975.441	0.0086	0	21.57	17	K	AGFAGDDAPR	A			Cmpd 198, AutoMSn(488.7321), 14.5 min
4	Unigene21925_GsL3-Total-RNA	Unigene21925_GsL3-Total-RNA	944	73407	77	34	17	6	23.7		4397	1	0	0	488.732	975.45	2	975.441	0.0091	0	68.47	0.00034	K	AGFAGDDAPR	A			Cmpd 138, AutoMSn(488.7323), 14.4 min
4	Unigene21925_GsL3-Total-RNA	Unigene21925_GsL3-Total-RNA	944	73407	77	34	17	6	23.7		4398	1	0	0	488.732	975.45	2	975.441	0.0091	0	47.58	0.041	K	AGFAGDDAPR	A			Cmpd 160, AutoMSn(488.7323), 14.4 min
4	Unigene21925_GsL3-Total-RNA	Unigene21925_GsL3-Total-RNA	944	73407	77	34	17	6	23.7		4399	1	0	0	488.733	975.45	2	975.441	0.0094	0	56.64	0.0051	K	AGFAGDDAPR	A			Cmpd 197, AutoMSn(488.7325), 14.5 min
4	Unigene21925_GsL3-Total-RNA	Unigene21925_GsL3-Total-RNA	944	73407	77	34	17	6	23.7		4400	1	0	0	488.733	975.451	2	975.441	0.0095	0	68.65	0.00032	K	AGFAGDDAPR	A			Cmpd 140, AutoMSn(488.7325), 14.4 min
4	Unigene21925_GsL3-Total-RNA	Unigene21925_GsL3-Total-RNA	944	73407	77	34	17	6	23.7		4401	1	0	0	488.733	975.451	2	975.441	0.0096	0	59.61	0.0026	K	AGFAGDDAPR	A			Cmpd 127, AutoMSn(488.7326), 14.5 min
4	Unigene21925_GsL3-Total-RNA	Unigene21925_GsL3-Total-RNA	944	73407	77	34	17	6	23.7		4402	1	0	0	488.733	975.452	2	975.441	0.0108	0	64.29	0.00088	K	AGFAGDDAPR	A			Cmpd 124, AutoMSn(488.7332), 14.4 min
4	Unigene21925_GsL3-Total-RNA	Unigene21925_GsL3-Total-RNA	944	73407	77	34	17	6	23.7		4403	2	0	0	488.734	975.453	2	975.441	0.0116	0	34.65	0.81	K	AGFAGDDAPR	A			Cmpd 161, AutoMSn(488.7336), 14.6 min
4	Unigene21925_GsL3-Total-RNA	Unigene21925_GsL3-Total-RNA	944	73407	77	34	17	6	23.7		4404	1	0	0	488.734	975.453	2	975.441	0.0124	0	79.81	2.5e-05	K	AGFAGDDAPR	A			Cmpd 193, AutoMSn(488.7340), 14.4 min
4	Unigene21925_GsL3-Total-RNA	Unigene21925_GsL3-Total-RNA	944	73407	77	34	17	6	23.7		4405	1	0	0	488.736	975.456	2	975.441	0.0154	0	79.81	2.5e-05	K	AGFAGDDAPR	A			Cmpd 196, AutoMSn(488.7355), 14.4 min
4	Unigene21925_GsL3-Total-RNA	Unigene21925_GsL3-Total-RNA	944	73407	77	34	17	6	23.7		5056	1	0	0	518.832	1035.65	2	1035.64	0.005	1	43.58	0.11	K	IKIIAPPER	K			Cmpd 288, AutoMSn(518.8318), 16.5 min
4	Unigene21925_GsL3-Total-RNA	Unigene21925_GsL3-Total-RNA	944	73407	77	34	17	6	23.7		6452	1	0	0	586.293	1170.57	2	1170.56	0.0086	0	47.57	0.033	R	HQGVMVGMGQK	D			Cmpd 175, AutoMSn(586.2935), 14.0 min
4	Unigene21925_GsL3-Total-RNA	Unigene21925_GsL3-Total-RNA	944	73407	77	34	17	6	23.7		6453	1	0	0	586.295	1170.57	2	1170.56	0.0109	0	31.76	1.3	R	HQGVMVGMGQK	D			Cmpd 178, AutoMSn(586.2946), 14.0 min
4	Unigene21925_GsL3-Total-RNA	Unigene21925_GsL3-Total-RNA	944	73407	77	34	17	6	23.7		6580	1	0	0	594.292	1186.57	2	1186.56	0.0103	0	14	76	R	HQGVMVGMGQK	D	Oxidation (M)	0.00000002000.0	Cmpd 76, AutoMSn(594.2918), 11.7 min
4	Unigene21925_GsL3-Total-RNA	Unigene21925_GsL3-Total-RNA	944	73407	77	34	17	6	23.7		6581	2	0	0	594.292	1186.57	2	1186.56	0.0112	0	13.8	79	R	HQGVMVGMGQK	D	Oxidation (M)	0.00000002000.0	Cmpd 74, AutoMSn(594.2922), 11.7 min
4	Unigene21925_GsL3-Total-RNA	Unigene21925_GsL3-Total-RNA	944	73407	77	34	17	6	23.7		6583	1	0	0	594.293	1186.57	2	1186.56	0.0126	0	19.22	23	R	HQGVMVGMGQK	D	Oxidation (M)	0.00002000000.0	Cmpd 121, AutoMSn(594.2929), 12.7 min
4	Unigene21925_GsL3-Total-RNA	Unigene21925_GsL3-Total-RNA	944	73407	77	34	17	6	23.7		6660	1	0	0	599.769	1197.52	2	1197.52	0.0088	0	51.51	0.014	K	DSYVGDEAQSK	R			Cmpd 149, AutoMSn(599.7692), 13.4 min
4	Unigene21925_GsL3-Total-RNA	Unigene21925_GsL3-Total-RNA	944	73407	77	34	17	6	23.7		6661	1	0	0	599.77	1197.53	2	1197.52	0.0116	0	58.26	0.0029	K	DSYVGDEAQSK	R			Cmpd 154, AutoMSn(599.7705), 13.5 min
4	Unigene21925_GsL3-Total-RNA	Unigene21925_GsL3-Total-RNA	944	73407	77	34	17	6	23.7		6662	1	0	0	599.771	1197.53	2	1197.52	0.0124	0	57.16	0.0037	K	DSYVGDEAQSK	R			Cmpd 151, AutoMSn(599.7709), 13.4 min
4	Unigene21925_GsL3-Total-RNA	Unigene21925_GsL3-Total-RNA	944	73407	77	34	17	6	23.7		6664	1	0	0	400.24	1197.7	3	1197.7	0.0016	0	49.95	0.02	R	AVFPSIVGRPR	H			Cmpd 333, AutoMSn(400.2405), 18.7 min
4	Unigene21925_GsL3-Total-RNA	Unigene21925_GsL3-Total-RNA	944	73407	77	34	17	6	23.7		6665	1	0	0	599.858	1197.7	2	1197.7	0.0032	0	14.29	75	R	AVFPSIVGRPR	H			Cmpd 353, AutoMSn(599.8580), 18.7 min
4	Unigene21925_GsL3-Total-RNA	Unigene21925_GsL3-Total-RNA	944	73407	77	34	17	6	23.7		6666	10	0	0	599.858	1197.7	2	1197.7	0.0032	0	4.89	650	R	AVFPSIVGRPR	H			Cmpd 347, AutoMSn(599.8580), 18.6 min
4	Unigene21925_GsL3-Total-RNA	Unigene21925_GsL3-Total-RNA	944	73407	77	34	17	6	23.7		6667	1	0	0	599.858	1197.7	2	1197.7	0.0032	0	17.13	39	R	AVFPSIVGRPR	H			Cmpd 356, AutoMSn(599.8580), 18.6 min
4	Unigene21925_GsL3-Total-RNA	Unigene21925_GsL3-Total-RNA	944	73407	77	34	17	6	23.7		6668	1	0	0	400.241	1197.7	3	1197.7	0.0032	0	57.05	0.004	R	AVFPSIVGRPR	H			Cmpd 307, AutoMSn(400.2411), 18.5 min
4	Unigene21925_GsL3-Total-RNA	Unigene21925_GsL3-Total-RNA	944	73407	77	34	17	6	23.7		6669	1	0	0	599.858	1197.7	2	1197.7	0.0033	0	16.38	46	R	AVFPSIVGRPR	H			Cmpd 332, AutoMSn(599.8580), 18.7 min
4	Unigene21925_GsL3-Total-RNA	Unigene21925_GsL3-Total-RNA	944	73407	77	34	17	6	23.7		6670	5	0	0	599.858	1197.7	2	1197.7	0.0039	0	0.25	1900	R	AVFPSIVGRPR	H			Cmpd 384, AutoMSn(599.8583), 18.7 min
4	Unigene21925_GsL3-Total-RNA	Unigene21925_GsL3-Total-RNA	944	73407	77	34	17	6	23.7		6671	1	0	0	400.242	1197.7	3	1197.7	0.0048	0	51.37	0.015	R	AVFPSIVGRPR	H			Cmpd 310, AutoMSn(400.2416), 18.6 min
4	Unigene21925_GsL3-Total-RNA	Unigene21925_GsL3-Total-RNA	944	73407	77	34	17	6	23.7		6672	1	0	0	599.859	1197.7	2	1197.7	0.0052	0	16.93	41	R	AVFPSIVGRPR	H			Cmpd 330, AutoMSn(599.8590), 18.7 min
4	Unigene21925_GsL3-Total-RNA	Unigene21925_GsL3-Total-RNA	944	73407	77	34	17	6	23.7		6673	1	0	0	599.86	1197.71	2	1197.7	0.0069	0	37.43	0.37	R	AVFPSIVGRPR	H			Cmpd 351, AutoMSn(599.8598), 18.5 min
4	Unigene21925_GsL3-Total-RNA	Unigene21925_GsL3-Total-RNA	944	73407	77	34	17	6	23.7		6674	3	0	0	599.86	1197.71	2	1197.7	0.0074	0	17.86	33	R	AVFPSIVGRPR	H			Cmpd 354, AutoMSn(599.8601), 18.6 min
4	Unigene21925_GsL3-Total-RNA	Unigene21925_GsL3-Total-RNA	944	73407	77	34	17	6	23.7		6675	8	0	0	599.86	1197.71	2	1197.7	0.0075	0	1.03	1600	R	AVFPSIVGRPR	H			Cmpd 381, AutoMSn(599.8601), 18.6 min
4	Unigene21925_GsL3-Total-RNA	Unigene21925_GsL3-Total-RNA	944	73407	77	34	17	6	23.7		6676	1	0	0	400.243	1197.71	3	1197.7	0.009	0	50.34	0.019	R	AVFPSIVGRPR	H			Cmpd 331, AutoMSn(400.2430), 18.7 min
4	Unigene21925_GsL3-Total-RNA	Unigene21925_GsL3-Total-RNA	944	73407	77	34	17	6	23.7		6677	1	0	0	400.243	1197.71	3	1197.7	0.0092	0	49.23	0.024	R	AVFPSIVGRPR	H			Cmpd 358, AutoMSn(400.2431), 18.7 min
4	Unigene21925_GsL3-Total-RNA	Unigene21925_GsL3-Total-RNA	944	73407	77	34	17	6	23.7		6680	1	0	0	400.244	1197.71	3	1197.7	0.0113	0	59.44	0.0023	R	AVFPSIVGRPR	H			Cmpd 389, AutoMSn(400.2438), 18.7 min
4	Unigene21925_GsL3-Total-RNA	Unigene21925_GsL3-Total-RNA	944	73407	77	34	17	6	23.7		6681	5	0	0	599.863	1197.71	2	1197.7	0.0135	0	8.45	290	R	AVFPSIVGRPR	H			Cmpd 309, AutoMSn(599.8631), 18.6 min
4	Unigene21925_GsL3-Total-RNA	Unigene21925_GsL3-Total-RNA	944	73407	77	34	17	6	23.7		6682	1	0	0	599.864	1197.71	2	1197.7	0.0146	0	35.03	0.65	R	AVFPSIVGRPR	H			Cmpd 380, AutoMSn(599.8637), 18.5 min
4	Unigene21925_GsL3-Total-RNA	Unigene21925_GsL3-Total-RNA	944	73407	77	34	17	6	23.7		6683	1	0	0	599.864	1197.71	2	1197.7	0.0161	0	28.35	3	R	AVFPSIVGRPR	H			Cmpd 385, AutoMSn(599.8644), 18.7 min
4	Unigene21925_GsL3-Total-RNA	Unigene21925_GsL3-Total-RNA	944	73407	77	34	17	6	23.7		6684	1	0	0	599.865	1197.72	2	1197.7	0.0181	0	18.02	33	R	AVFPSIVGRPR	H			Cmpd 383, AutoMSn(599.8655), 18.6 min
4	Unigene21925_GsL3-Total-RNA	Unigene21925_GsL3-Total-RNA	944	73407	77	34	17	6	23.7		6751	2	0	0	602.288	1202.56	2	1202.55	0.0078	0	10.32	180	R	HQGVMVGMGQK	D	2 Oxidation (M)	0.00002002000.0	Cmpd 2, AutoMSn(602.2880), 10.1 min
4	Unigene21925_GsL3-Total-RNA	Unigene21925_GsL3-Total-RNA	944	73407	77	34	17	6	23.7		6862	1	1	1	610.816	1219.62	2	1219.61	0.0058	0	25.69	4.9	R	EIQSLAPSTMK	I	Oxidation (M)	0.00000000020.0	Cmpd 272, AutoMSn(610.8161), 16.1 min
4	Unigene21925_GsL3-Total-RNA	Unigene21925_GsL3-Total-RNA	944	73407	77	34	17	6	23.7		6863	1	1	1	610.819	1219.62	2	1219.61	0.0109	0	41.11	0.14	R	EIQSLAPSTMK	I	Oxidation (M)	0.00000000020.0	Cmpd 269, AutoMSn(610.8186), 16.0 min
4	Unigene21925_GsL3-Total-RNA	Unigene21925_GsL3-Total-RNA	944	73407	77	34	17	6	23.7		7360	5	1	1	629.8	1257.59	2	1257.56	0.0265	1	4.52	630	-	RLCPSTCHSPT	-	Carbamidomethyl (C)	0.00100000000.0	Cmpd 713, AutoMSn(629.8002), 27.1 min
4	Unigene21925_GsL3-Total-RNA	Unigene21925_GsL3-Total-RNA	944	73407	77	34	17	6	23.7		8371	1	0	0	677.82	1353.63	2	1353.62	0.0103	1	66.81	0.00035	K	DSYVGDEAQSKR	G			Cmpd 101, AutoMSn(677.8204), 12.3 min
4	Unigene21925_GsL3-Total-RNA	Unigene21925_GsL3-Total-RNA	944	73407	77	34	17	6	23.7		8372	1	0	0	452.216	1353.63	3	1353.62	0.0108	1	75.75	4.4e-05	K	DSYVGDEAQSKR	G			Cmpd 100, AutoMSn(452.2162), 12.3 min
4	Unigene21925_GsL3-Total-RNA	Unigene21925_GsL3-Total-RNA	944	73407	77	34	17	6	23.7		8373	1	0	0	677.822	1353.63	2	1353.62	0.0124	1	70.19	0.00016	K	DSYVGDEAQSKR	G			Cmpd 104, AutoMSn(677.8215), 12.3 min
4	Unigene21925_GsL3-Total-RNA	Unigene21925_GsL3-Total-RNA	944	73407	77	34	17	6	23.7		8374	1	0	0	677.822	1353.63	2	1353.62	0.0142	1	57.97	0.0027	K	DSYVGDEAQSKR	G			Cmpd 107, AutoMSn(677.8224), 12.4 min
4	Unigene21925_GsL3-Total-RNA	Unigene21925_GsL3-Total-RNA	944	73407	77	34	17	6	23.7		8375	1	0	0	452.218	1353.63	3	1353.62	0.0154	1	81.33	1.2e-05	K	DSYVGDEAQSKR	G			Cmpd 103, AutoMSn(452.2177), 12.3 min
4	Unigene21925_GsL3-Total-RNA	Unigene21925_GsL3-Total-RNA	944	73407	77	34	17	6	23.7		8376	1	0	0	452.219	1353.63	3	1353.62	0.0188	1	81.16	1.3e-05	K	DSYVGDEAQSKR	G			Cmpd 106, AutoMSn(452.2189), 12.4 min
4	Unigene21925_GsL3-Total-RNA	Unigene21925_GsL3-Total-RNA	944	73407	77	34	17	6	23.7		9917	4	1	1	769.874	1537.73	2	1537.86	-0.124	1	7.07	280	K	NFDVLGKIIIFML	-	Oxidation (M)	0.0000000000020.0	Cmpd 340, AutoMSn(769.8742), 17.9 min
4	Unigene21925_GsL3-Total-RNA	Unigene21925_GsL3-Total-RNA	944	73407	77	34	17	6	23.7		9918	4	1	1	769.875	1537.74	2	1537.86	-0.1227	1	11.16	110	K	NFDVLGKIIIFML	-	Oxidation (M)	0.0000000000020.0	Cmpd 280, AutoMSn(769.8748), 17.8 min
4	Unigene21925_GsL3-Total-RNA	Unigene21925_GsL3-Total-RNA	944	73407	77	34	17	6	23.7		10481	1	0	0	541.958	1622.85	3	1622.83	0.0197	1	20.88	12	R	LDLAGRDLTDYLMK	I			Cmpd 641, AutoMSn(541.9584), 24.4 min
4	Unigene21925_GsL3-Total-RNA	Unigene21925_GsL3-Total-RNA	944	73407	77	34	17	6	23.7		10482	3	0	0	541.959	1622.86	3	1622.83	0.0227	1	15.62	39	R	LDLAGRDLTDYLMK	I			Cmpd 637, AutoMSn(541.9594), 24.3 min
4	Unigene21925_GsL3-Total-RNA	Unigene21925_GsL3-Total-RNA	944	73407	77	34	17	6	23.7		10561	1	0	0	547.289	1638.85	3	1638.83	0.0181	1	42.13	0.086	R	LDLAGRDLTDYLMK	I	Oxidation (M)	0.00000000000020.0	Cmpd 574, AutoMSn(547.2896), 22.9 min
4	Unigene21925_GsL3-Total-RNA	Unigene21925_GsL3-Total-RNA	944	73407	77	34	17	6	23.7		10562	1	0	0	547.291	1638.85	3	1638.83	0.0216	1	31.41	1	R	LDLAGRDLTDYLMK	I	Oxidation (M)	0.00000000000020.0	Cmpd 577, AutoMSn(547.2907), 23.0 min
4	Unigene21925_GsL3-Total-RNA	Unigene21925_GsL3-Total-RNA	944	73407	77	34	17	6	23.7		11632	1	1	0	895.954	1789.89	2	1789.88	0.0086	0	86.88	2.4e-06	K	SYELPDGQVITIGNER	F			Cmpd 604, AutoMSn(895.9539), 23.6 min
4	Unigene21925_GsL3-Total-RNA	Unigene21925_GsL3-Total-RNA	944	73407	77	34	17	6	23.7		11633	1	1	0	895.955	1789.89	2	1789.88	0.0098	0	96.05	2.9e-07	K	SYELPDGQVITIGNER	F			Cmpd 601, AutoMSn(895.9545), 23.5 min
4	Unigene21925_GsL3-Total-RNA	Unigene21925_GsL3-Total-RNA	944	73407	77	34	17	6	23.7		11634	1	1	0	597.641	1789.9	3	1789.88	0.0173	0	51.89	0.0076	K	SYELPDGQVITIGNER	F			Cmpd 602, AutoMSn(597.6413), 23.5 min
4	Unigene21925_GsL3-Total-RNA	Unigene21925_GsL3-Total-RNA	944	73407	77	34	17	6	23.7		11635	1	1	0	597.641	1789.9	3	1789.88	0.0176	0	42.1	0.072	K	SYELPDGQVITIGNER	F			Cmpd 608, AutoMSn(597.6413), 23.6 min
4	Unigene21925_GsL3-Total-RNA	Unigene21925_GsL3-Total-RNA	944	73407	77	34	17	6	23.7		11636	1	1	0	597.641	1789.9	3	1789.88	0.0181	0	49.99	0.012	K	SYELPDGQVITIGNER	F			Cmpd 605, AutoMSn(597.6415), 23.6 min
4	Unigene21925_GsL3-Total-RNA	Unigene21925_GsL3-Total-RNA	944	73407	77	34	17	6	23.7		12559	3	1	1	656.705	1967.09	3	1967.07	0.0208	0	11.74	79	R	IAPEEHPVLLTEAPLNPK	A			Cmpd 487, AutoMSn(656.7051), 20.9 min
4	Unigene21925_GsL3-Total-RNA	Unigene21925_GsL3-Total-RNA	944	73407	77	34	17	6	23.7		12560	1	1	1	656.705	1967.09	3	1967.07	0.0212	0	37.29	0.22	R	IAPEEHPVLLTEAPLNPK	A			Cmpd 484, AutoMSn(656.7052), 20.9 min
4	Unigene21925_GsL3-Total-RNA	Unigene21925_GsL3-Total-RNA	944	73407	77	34	17	6	23.7		14921	9	1	1	971.109	2910.31	3	2910.45	-0.1426	0	5.13	160	R	MDPPIHTEYFLSGGAMILIFMVLGAR	L	2 Oxidation (M)	0.20000000000000000000200000.0	Cmpd 857, AutoMSn(971.1092), 30.6 min	emPAI	0.83
5	Unigene9624_GsL3-Total-RNA	Unigene9624_GsL3-Total-RNA	863	44630	64	26	17	8	47.5		2889	1	1	1	410.228	818.441	2	818.44	0.0006	0	33.76	1.1	K	VGINGFGR	I			Cmpd 322, AutoMSn(410.2275), 17.5 min
5	Unigene9624_GsL3-Total-RNA	Unigene9624_GsL3-Total-RNA	863	44630	64	26	17	8	47.5		2890	1	1	1	410.23	818.445	2	818.44	0.0048	0	34.01	1	K	VGINGFGR	I			Cmpd 319, AutoMSn(410.2296), 17.4 min
5	Unigene9624_GsL3-Total-RNA	Unigene9624_GsL3-Total-RNA	863	44630	64	26	17	8	47.5		6562	5	1	1	591.867	1181.72	2	1181.64	0.0781	1	5.67	570	-	PVVWRNQQR	W			Cmpd 419, AutoMSn(591.8672), 21.4 min
5	Unigene9624_GsL3-Total-RNA	Unigene9624_GsL3-Total-RNA	863	44630	64	26	17	8	47.5		6890	1	1	1	611.358	1220.7	2	1220.7	0.0005	0	20.9	16	R	VVDLITYIASK	-			Cmpd 625, AutoMSn(611.3583), 25.3 min
5	Unigene9624_GsL3-Total-RNA	Unigene9624_GsL3-Total-RNA	863	44630	64	26	17	8	47.5		6904	1	1	1	611.36	1220.71	2	1220.7	0.0037	0	28.6	2.8	R	VVDLITYIASK	-			Cmpd 580, AutoMSn(611.3599), 25.3 min
5	Unigene9624_GsL3-Total-RNA	Unigene9624_GsL3-Total-RNA	863	44630	64	26	17	8	47.5		6905	1	1	1	611.36	1220.71	2	1220.7	0.0037	0	32.97	1	R	VVDLITYIASK	-			Cmpd 643, AutoMSn(611.3600), 25.1 min
5	Unigene9624_GsL3-Total-RNA	Unigene9624_GsL3-Total-RNA	863	44630	64	26	17	8	47.5		6907	1	1	1	611.36	1220.71	2	1220.7	0.004	0	25.25	6.1	R	VVDLITYIASK	-			Cmpd 638, AutoMSn(611.3601), 25.3 min
5	Unigene9624_GsL3-Total-RNA	Unigene9624_GsL3-Total-RNA	863	44630	64	26	17	8	47.5		6908	1	1	1	611.36	1220.71	2	1220.7	0.0043	0	15.67	120	R	VVDLITYIASK	-			Cmpd 622, AutoMSn(611.3603), 25.3 min
5	Unigene9624_GsL3-Total-RNA	Unigene9624_GsL3-Total-RNA	863	44630	64	26	17	8	47.5		6909	1	1	1	611.36	1220.71	2	1220.7	0.0046	0	44.3	0.076	R	VVDLITYIASK	-			Cmpd 661, AutoMSn(611.3604), 25.0 min
5	Unigene9624_GsL3-Total-RNA	Unigene9624_GsL3-Total-RNA	863	44630	64	26	17	8	47.5		6917	1	1	1	611.363	1220.71	2	1220.7	0.009	0	20.8	17	R	VVDLITYIASK	-			Cmpd 639, AutoMSn(611.3626), 25.3 min
5	Unigene9624_GsL3-Total-RNA	Unigene9624_GsL3-Total-RNA	863	44630	64	26	17	8	47.5		6918	1	1	1	611.363	1220.71	2	1220.7	0.0091	0	62.64	0.0011	R	VVDLITYIASK	-			Cmpd 664, AutoMSn(611.3626), 25.1 min
5	Unigene9624_GsL3-Total-RNA	Unigene9624_GsL3-Total-RNA	863	44630	64	26	17	8	47.5		6919	1	1	1	611.364	1220.71	2	1220.7	0.0108	0	51.48	0.015	R	VVDLITYIASK	-			Cmpd 646, AutoMSn(611.3635), 25.2 min
5	Unigene9624_GsL3-Total-RNA	Unigene9624_GsL3-Total-RNA	863	44630	64	26	17	8	47.5		6920	1	1	1	611.364	1220.71	2	1220.7	0.0111	0	50.87	0.017	R	VVDLITYIASK	-			Cmpd 650, AutoMSn(611.3636), 25.2 min
5	Unigene9624_GsL3-Total-RNA	Unigene9624_GsL3-Total-RNA	863	44630	64	26	17	8	47.5		6921	1	1	1	611.364	1220.71	2	1220.7	0.012	0	17.17	40	R	VVDLITYIASK	-			Cmpd 579, AutoMSn(611.3641), 25.2 min
5	Unigene9624_GsL3-Total-RNA	Unigene9624_GsL3-Total-RNA	863	44630	64	26	17	8	47.5		6922	6	1	1	611.364	1220.71	2	1220.7	0.012	0	9.33	240	R	VVDLITYIASK	-			Cmpd 603, AutoMSn(611.3641), 25.2 min
5	Unigene9624_GsL3-Total-RNA	Unigene9624_GsL3-Total-RNA	863	44630	64	26	17	8	47.5		6923	1	1	1	611.364	1220.71	2	1220.7	0.0125	0	39.33	0.24	R	VVDLITYIASK	-			Cmpd 578, AutoMSn(611.3644), 25.2 min
5	Unigene9624_GsL3-Total-RNA	Unigene9624_GsL3-Total-RNA	863	44630	64	26	17	8	47.5		6924	1	1	1	611.365	1220.71	2	1220.7	0.0129	0	62.56	0.0011	R	VVDLITYIASK	-			Cmpd 667, AutoMSn(611.3645), 25.2 min
5	Unigene9624_GsL3-Total-RNA	Unigene9624_GsL3-Total-RNA	863	44630	64	26	17	8	47.5		7000	1	1	0	410.881	1229.62	3	1229.62	0.0069	1	92.53	1e-06	K	TVDGPSGKQWR	D			Cmpd 136, AutoMSn(410.8814), 13.3 min
5	Unigene9624_GsL3-Total-RNA	Unigene9624_GsL3-Total-RNA	863	44630	64	26	17	8	47.5		7001	1	1	0	410.881	1229.62	3	1229.62	0.007	1	60.54	0.0016	K	TVDGPSGKQWR	D			Cmpd 144, AutoMSn(410.8814), 13.4 min
5	Unigene9624_GsL3-Total-RNA	Unigene9624_GsL3-Total-RNA	863	44630	64	26	17	8	47.5		7002	1	1	0	615.819	1229.62	2	1229.62	0.0073	1	54.74	0.0061	K	TVDGPSGKQWR	D			Cmpd 138, AutoMSn(615.8186), 13.3 min
5	Unigene9624_GsL3-Total-RNA	Unigene9624_GsL3-Total-RNA	863	44630	64	26	17	8	47.5		7003	1	1	0	615.82	1229.63	2	1229.62	0.0105	1	46.48	0.041	K	TVDGPSGKQWR	D			Cmpd 140, AutoMSn(615.8202), 13.4 min
5	Unigene9624_GsL3-Total-RNA	Unigene9624_GsL3-Total-RNA	863	44630	64	26	17	8	47.5		7005	1	1	0	410.883	1229.63	3	1229.62	0.012	1	65.31	0.00053	K	TVDGPSGKQWR	D			Cmpd 139, AutoMSn(410.8830), 13.4 min
5	Unigene9624_GsL3-Total-RNA	Unigene9624_GsL3-Total-RNA	863	44630	64	26	17	8	47.5		7244	1	1	1	417.223	1248.65	3	1248.64	0.0084	1	52.62	0.01	K	SATMDDIKAAVK	A			Cmpd 282, AutoMSn(417.2229), 16.5 min
5	Unigene9624_GsL3-Total-RNA	Unigene9624_GsL3-Total-RNA	863	44630	64	26	17	8	47.5		7245	1	1	1	625.331	1248.65	2	1248.64	0.0085	1	52.63	0.01	K	SATMDDIKAAVK	A			Cmpd 280, AutoMSn(625.3307), 16.5 min
5	Unigene9624_GsL3-Total-RNA	Unigene9624_GsL3-Total-RNA	863	44630	64	26	17	8	47.5		7246	1	1	1	625.331	1248.65	2	1248.64	0.0096	1	39.6	0.2	K	SATMDDIKAAVK	A			Cmpd 283, AutoMSn(625.3313), 16.6 min
5	Unigene9624_GsL3-Total-RNA	Unigene9624_GsL3-Total-RNA	863	44630	64	26	17	8	47.5		7247	1	1	1	417.224	1248.65	3	1248.64	0.0109	1	50.41	0.017	K	SATMDDIKAAVK	A			Cmpd 284, AutoMSn(417.2237), 16.6 min
5	Unigene9624_GsL3-Total-RNA	Unigene9624_GsL3-Total-RNA	863	44630	64	26	17	8	47.5		7405	1	1	1	422.555	1264.64	3	1264.63	0.0097	1	57.47	0.0033	K	SATMDDIKAAVK	A	Oxidation (M)	0.000200000000.0	Cmpd 168, AutoMSn(422.5549), 14.0 min
5	Unigene9624_GsL3-Total-RNA	Unigene9624_GsL3-Total-RNA	863	44630	64	26	17	8	47.5		7406	1	1	1	422.555	1264.64	3	1264.63	0.0111	1	79.72	2e-05	K	SATMDDIKAAVK	A	Oxidation (M)	0.000200000000.0	Cmpd 169, AutoMSn(422.5554), 14.0 min
5	Unigene9624_GsL3-Total-RNA	Unigene9624_GsL3-Total-RNA	863	44630	64	26	17	8	47.5		7407	1	1	1	633.33	1264.65	2	1264.63	0.0119	1	57.38	0.0033	K	SATMDDIKAAVK	A	Oxidation (M)	0.000200000000.0	Cmpd 170, AutoMSn(633.3299), 14.0 min
5	Unigene9624_GsL3-Total-RNA	Unigene9624_GsL3-Total-RNA	863	44630	64	26	17	8	47.5		7409	1	1	1	422.556	1264.65	3	1264.63	0.0121	1	28.62	2.5	K	SATMDDIKAAVK	A	Oxidation (M)	0.000200000000.0	Cmpd 173, AutoMSn(422.5557), 14.1 min
5	Unigene9624_GsL3-Total-RNA	Unigene9624_GsL3-Total-RNA	863	44630	64	26	17	8	47.5		8399	6	1	0	678.362	1354.71	2	1354.72	-0.0104	0	2.72	930	R	GAGQNIIPASTGAAK	A			Cmpd 273, AutoMSn(678.3623), 16.8 min
5	Unigene9624_GsL3-Total-RNA	Unigene9624_GsL3-Total-RNA	863	44630	64	26	17	8	47.5		8400	1	1	0	678.366	1354.72	2	1354.72	-0.0038	0	27.51	3.1	R	GAGQNIIPASTGAAK	A			Cmpd 269, AutoMSn(678.3656), 16.7 min
5	Unigene9624_GsL3-Total-RNA	Unigene9624_GsL3-Total-RNA	863	44630	64	26	17	8	47.5		8401	4	1	0	678.366	1354.72	2	1354.72	-0.0021	0	10.73	150	R	GAGQNIIPASTGAAK	A			Cmpd 267, AutoMSn(678.3665), 16.6 min
5	Unigene9624_GsL3-Total-RNA	Unigene9624_GsL3-Total-RNA	863	44630	64	26	17	8	47.5		8402	1	1	0	678.37	1354.73	2	1354.72	0.0053	0	11.39	130	R	GAGQNIIPASTGAAK	A			Cmpd 247, AutoMSn(678.3702), 16.8 min
5	Unigene9624_GsL3-Total-RNA	Unigene9624_GsL3-Total-RNA	863	44630	64	26	17	8	47.5		8403	3	1	0	678.371	1354.73	2	1354.72	0.0075	0	12.3	100	R	GAGQNIIPASTGAAK	A			Cmpd 256, AutoMSn(678.3713), 16.7 min
5	Unigene9624_GsL3-Total-RNA	Unigene9624_GsL3-Total-RNA	863	44630	64	26	17	8	47.5		8406	1	1	0	678.373	1354.73	2	1354.72	0.0115	0	14.98	56	R	GAGQNIIPASTGAAK	A			Cmpd 242, AutoMSn(678.3733), 16.7 min
5	Unigene9624_GsL3-Total-RNA	Unigene9624_GsL3-Total-RNA	863	44630	64	26	17	8	47.5		8407	1	1	0	678.374	1354.73	2	1354.72	0.0122	0	39.39	0.2	R	GAGQNIIPASTGAAK	A			Cmpd 292, AutoMSn(678.3736), 16.8 min
5	Unigene9624_GsL3-Total-RNA	Unigene9624_GsL3-Total-RNA	863	44630	64	26	17	8	47.5		8408	1	1	0	678.374	1354.73	2	1354.72	0.0123	0	44.79	0.059	R	GAGQNIIPASTGAAK	A			Cmpd 286, AutoMSn(678.3737), 16.6 min
5	Unigene9624_GsL3-Total-RNA	Unigene9624_GsL3-Total-RNA	863	44630	64	26	17	8	47.5		8409	1	1	0	678.374	1354.73	2	1354.72	0.0128	0	49.39	0.02	R	GAGQNIIPASTGAAK	A			Cmpd 289, AutoMSn(678.3739), 16.7 min
5	Unigene9624_GsL3-Total-RNA	Unigene9624_GsL3-Total-RNA	863	44630	64	26	17	8	47.5		8410	3	1	0	678.374	1354.73	2	1354.72	0.013	0	17.3	33	R	GAGQNIIPASTGAAK	A			Cmpd 264, AutoMSn(678.3740), 16.7 min
5	Unigene9624_GsL3-Total-RNA	Unigene9624_GsL3-Total-RNA	863	44630	64	26	17	8	47.5		10311	9	1	1	797.503	1592.99	2	1593.78	-0.7914	0	3.49	950	-	SAPCLPHGISDGSLQL	-			Cmpd 1196, AutoMSn(797.5026), 37.1 min
5	Unigene9624_GsL3-Total-RNA	Unigene9624_GsL3-Total-RNA	863	44630	64	26	17	8	47.5		10811	10	1	1	842.45	1682.89	2	1682.75	0.1348	0	4.44	480	-	MDHPANSGEMGVVPAR	T	Oxidation (M)	0.2000000000000000.0	Cmpd 479, AutoMSn(842.4499), 21.7 min
5	Unigene9624_GsL3-Total-RNA	Unigene9624_GsL3-Total-RNA	863	44630	64	26	17	8	47.5		10814	1	1	0	561.97	1682.89	3	1682.87	0.0188	1	17.25	25	R	DGRGAGQNIIPASTGAAK	A			Cmpd 236, AutoMSn(561.9702), 16.0 min
5	Unigene9624_GsL3-Total-RNA	Unigene9624_GsL3-Total-RNA	863	44630	64	26	17	8	47.5		10816	10	1	0	561.972	1682.89	3	1682.87	0.0236	1	5.91	350	R	DGRGAGQNIIPASTGAAK	A			Cmpd 208, AutoMSn(561.9718), 15.9 min
5	Unigene9624_GsL3-Total-RNA	Unigene9624_GsL3-Total-RNA	863	44630	64	26	17	8	47.5		11510	1	1	1	888.413	1774.81	2	1774.8	0.0126	0	82.49	7.4e-06	K	LISWYDNEIGYSCR	V	Carbamidomethyl (C)	0.00000000000010.0	Cmpd 589, AutoMSn(888.4128), 23.4 min
5	Unigene9624_GsL3-Total-RNA	Unigene9624_GsL3-Total-RNA	863	44630	64	26	17	8	47.5		11511	1	1	1	888.413	1774.81	2	1774.8	0.0135	0	95.26	3.9e-07	K	LISWYDNEIGYSCR	V	Carbamidomethyl (C)	0.00000000000010.0	Cmpd 586, AutoMSn(888.4132), 23.4 min
5	Unigene9624_GsL3-Total-RNA	Unigene9624_GsL3-Total-RNA	863	44630	64	26	17	8	47.5		11512	1	1	1	888.413	1774.81	2	1774.8	0.0139	0	78.29	2e-05	K	LISWYDNEIGYSCR	V	Carbamidomethyl (C)	0.00000000000010.0	Cmpd 585, AutoMSn(888.4134), 23.3 min
5	Unigene9624_GsL3-Total-RNA	Unigene9624_GsL3-Total-RNA	863	44630	64	26	17	8	47.5		11513	4	1	1	592.612	1774.81	3	1774.8	0.0146	0	13.07	65	K	LISWYDNEIGYSCR	V	Carbamidomethyl (C)	0.00000000000010.0	Cmpd 594, AutoMSn(592.6116), 23.5 min
5	Unigene9624_GsL3-Total-RNA	Unigene9624_GsL3-Total-RNA	863	44630	64	26	17	8	47.5		11514	1	1	1	592.614	1774.82	3	1774.8	0.0202	0	51.5	0.0093	K	LISWYDNEIGYSCR	V	Carbamidomethyl (C)	0.00000000000010.0	Cmpd 590, AutoMSn(592.6135), 23.4 min
5	Unigene9624_GsL3-Total-RNA	Unigene9624_GsL3-Total-RNA	863	44630	64	26	17	8	47.5		11558	6	1	1	593.812	1778.42	3	1777.79	0.6276	1	7.95	380	-	PWQEEPSSSLCMRR	W	Carbamidomethyl (C); Oxidation (M)	0.00000000001200.0	Cmpd 253, AutoMSn(593.8123), 16.3 min
5	Unigene9624_GsL3-Total-RNA	Unigene9624_GsL3-Total-RNA	863	44630	64	26	17	8	47.5		12379	1	1	1	642.98	1925.92	3	1925.9	0.0187	0	40.47	0.096	K	HGADYVVESSGVFTTTEK	A			Cmpd 400, AutoMSn(642.9804), 19.2 min
5	Unigene9624_GsL3-Total-RNA	Unigene9624_GsL3-Total-RNA	863	44630	64	26	17	8	47.5		12380	1	1	1	642.986	1925.94	3	1925.9	0.0345	0	48.61	0.015	K	HGADYVVESSGVFTTTEK	A			Cmpd 398, AutoMSn(642.9857), 19.1 min
5	Unigene9624_GsL3-Total-RNA	Unigene9624_GsL3-Total-RNA	863	44630	64	26	17	8	47.5		12381	1	1	1	642.986	1925.94	3	1925.9	0.0355	0	34.29	0.4	K	HGADYVVESSGVFTTTEK	A			Cmpd 405, AutoMSn(642.9860), 19.3 min
5	Unigene9624_GsL3-Total-RNA	Unigene9624_GsL3-Total-RNA	863	44630	64	26	17	8	47.5		12384	1	1	1	643.35	1927.03	3	1927.01	0.0198	1	21.61	8	R	VPTPDVSVVDLTCRLEK	S	Carbamidomethyl (C)	0.00000000000010000.0	Cmpd 570, AutoMSn(643.3500), 23.0 min
5	Unigene9624_GsL3-Total-RNA	Unigene9624_GsL3-Total-RNA	863	44630	64	26	17	8	47.5		12385	1	1	1	643.353	1927.04	3	1927.01	0.0284	1	43.29	0.055	R	VPTPDVSVVDLTCRLEK	S	Carbamidomethyl (C)	0.00000000000010000.0	Cmpd 574, AutoMSn(643.3529), 23.1 min
5	Unigene9624_GsL3-Total-RNA	Unigene9624_GsL3-Total-RNA	863	44630	64	26	17	8	47.5		12581	1	1	1	985.492	1968.97	2	1968.96	0.009	0	30.39	0.92	R	SSIFDANACISLSPNFVK	L	Carbamidomethyl (C)	0.000000001000000000.0	Cmpd 709, AutoMSn(985.4925), 26.1 min
5	Unigene9624_GsL3-Total-RNA	Unigene9624_GsL3-Total-RNA	863	44630	64	26	17	8	47.5		12582	1	1	1	985.495	1968.98	2	1968.96	0.0147	0	10.21	96	R	SSIFDANACISLSPNFVK	L	Carbamidomethyl (C)	0.000000001000000000.0	Cmpd 713, AutoMSn(985.4954), 26.2 min
5	Unigene9624_GsL3-Total-RNA	Unigene9624_GsL3-Total-RNA	863	44630	64	26	17	8	47.5		12583	1	1	1	985.497	1968.98	2	1968.96	0.0189	0	22.92	5.1	R	SSIFDANACISLSPNFVK	L	Carbamidomethyl (C)	0.000000001000000000.0	Cmpd 707, AutoMSn(985.4975), 26.1 min
5	Unigene9624_GsL3-Total-RNA	Unigene9624_GsL3-Total-RNA	863	44630	64	26	17	8	47.5		13611	1	1	1	1116.02	2230.03	2	2230.02	0.0118	0	46.17	0.02	K	GILGYTEDQVVSTDFVGDCR	S	Carbamidomethyl (C)	0.00000000000000000010.0	Cmpd 674, AutoMSn(1116.0238), 25.3 min
5	Unigene9624_GsL3-Total-RNA	Unigene9624_GsL3-Total-RNA	863	44630	64	26	17	8	47.5		13612	1	1	1	744.356	2230.05	3	2230.02	0.0237	0	58.58	0.0011	K	GILGYTEDQVVSTDFVGDCR	S	Carbamidomethyl (C)	0.00000000000000000010.0	Cmpd 672, AutoMSn(744.3556), 25.3 min
5	Unigene9624_GsL3-Total-RNA	Unigene9624_GsL3-Total-RNA	863	44630	64	26	17	8	47.5		13613	1	1	1	744.357	2230.05	3	2230.02	0.0273	0	52.41	0.0047	K	GILGYTEDQVVSTDFVGDCR	S	Carbamidomethyl (C)	0.00000000000000000010.0	Cmpd 675, AutoMSn(744.3568), 25.4 min
5	Unigene9624_GsL3-Total-RNA	Unigene9624_GsL3-Total-RNA	863	44630	64	26	17	8	47.5		13614	1	1	1	744.359	2230.05	3	2230.02	0.0329	0	68.59	0.00011	K	GILGYTEDQVVSTDFVGDCR	S	Carbamidomethyl (C)	0.00000000000000000010.0	Cmpd 673, AutoMSn(744.3587), 25.3 min
5	Unigene9624_GsL3-Total-RNA	Unigene9624_GsL3-Total-RNA	863	44630	64	26	17	8	47.5		14335	5	1	1	842.774	2525.3	3	2525.11	0.1908	1	8.92	95	K	GWHQWIWSNWPPCASMCHRK	R	Oxidation (M)	0.00000000000000020000.0	Cmpd 439, AutoMSn(842.7739), 21.4 min
5	Unigene9624_GsL3-Total-RNA	Unigene9624_GsL3-Total-RNA	863	44630	64	26	17	8	47.5		14496	6	1	1	866.452	2596.34	3	2596.37	-0.0332	1	3.48	290	K	VIHDKFGIVEGLMTTVHATTATQK	T			Cmpd 540, AutoMSn(866.4523), 22.3 min	emPAI	2.13
6	CL3317.Contig1_GsL3-Total-RNA	CL3317.Contig1_GsL3-Total-RNA	779	99393	42	13	19	5	22.8		2565	6	1	1	757.392	756.385	1	756.402	-0.0169	0	8.37	330	K	LVDSVQP	-			Cmpd 433, AutoMSn(757.3921), 19.9 min
6	CL3317.Contig1_GsL3-Total-RNA	CL3317.Contig1_GsL3-Total-RNA	779	99393	42	13	19	5	22.8		2621	2	1	1	768.497	767.49	1	767.49	-0.0007	0	37.46	0.39	K	IGPAIVAK	N			Cmpd 289, AutoMSn(768.4971), 16.5 min
6	CL3317.Contig1_GsL3-Total-RNA	CL3317.Contig1_GsL3-Total-RNA	779	99393	42	13	19	5	22.8		2622	1	1	1	768.497	767.49	1	767.49	-0.0003	0	38.22	0.33	K	IGPAIVAK	N			Cmpd 291, AutoMSn(768.4975), 16.6 min
6	CL3317.Contig1_GsL3-Total-RNA	CL3317.Contig1_GsL3-Total-RNA	779	99393	42	13	19	5	22.8		2623	1	1	1	384.753	767.492	2	767.49	0.0011	0	37.91	0.35	K	IGPAIVAK	N			Cmpd 292, AutoMSn(384.7531), 16.6 min
6	CL3317.Contig1_GsL3-Total-RNA	CL3317.Contig1_GsL3-Total-RNA	779	99393	42	13	19	5	22.8		2624	1	1	1	384.753	767.492	2	767.49	0.0018	0	39.67	0.23	K	IGPAIVAK	N			Cmpd 287, AutoMSn(384.7534), 16.5 min
6	CL3317.Contig1_GsL3-Total-RNA	CL3317.Contig1_GsL3-Total-RNA	779	99393	42	13	19	5	22.8		2625	1	1	1	384.754	767.493	2	767.49	0.0023	0	28.93	2.8	K	IGPAIVAK	N			Cmpd 290, AutoMSn(384.7537), 16.6 min
6	CL3317.Contig1_GsL3-Total-RNA	CL3317.Contig1_GsL3-Total-RNA	779	99393	42	13	19	5	22.8		2816	1	1	1	403.731	805.447	2	805.445	0.0022	0	24.68	9.8	K	YNQLLR	I			Cmpd 242, AutoMSn(403.7307), 15.5 min
6	CL3317.Contig1_GsL3-Total-RNA	CL3317.Contig1_GsL3-Total-RNA	779	99393	42	13	19	5	22.8		2817	1	1	1	403.731	805.448	2	805.445	0.003	0	27.74	4.8	K	YNQLLR	I			Cmpd 245, AutoMSn(403.7311), 15.6 min
6	CL3317.Contig1_GsL3-Total-RNA	CL3317.Contig1_GsL3-Total-RNA	779	99393	42	13	19	5	22.8		3844	3	1	1	456.288	910.562	2	910.596	-0.0343	1	7.25	450	R	KIPLSVVR	S			Cmpd 86, AutoMSn(456.2883), 12.2 min
6	CL3317.Contig1_GsL3-Total-RNA	CL3317.Contig1_GsL3-Total-RNA	779	99393	42	13	19	5	22.8		4582	1	1	1	496.26	990.505	2	990.499	0.0064	0	31.78	1.5	K	ACNCLLLK	V	2 Carbamidomethyl (C)	0.01010000.0	Cmpd 328, AutoMSn(496.2600), 17.4 min
6	CL3317.Contig1_GsL3-Total-RNA	CL3317.Contig1_GsL3-Total-RNA	779	99393	42	13	19	5	22.8		4583	1	1	1	496.261	990.507	2	990.499	0.0079	0	23.58	10	K	ACNCLLLK	V	2 Carbamidomethyl (C)	0.01010000.0	Cmpd 335, AutoMSn(496.2608), 17.6 min
6	CL3317.Contig1_GsL3-Total-RNA	CL3317.Contig1_GsL3-Total-RNA	779	99393	42	13	19	5	22.8		4584	1	1	1	496.262	990.509	2	990.499	0.0096	0	32.5	1.3	K	ACNCLLLK	V	2 Carbamidomethyl (C)	0.01010000.0	Cmpd 331, AutoMSn(496.2616), 17.5 min
6	CL3317.Contig1_GsL3-Total-RNA	CL3317.Contig1_GsL3-Total-RNA	779	99393	42	13	19	5	22.8		5927	4	1	1	560.284	1118.55	2	1118.59	-0.0401	1	10.43	190	K	KACNCLLLK	V	2 Carbamidomethyl (C)	0.001010000.0	Cmpd 422, AutoMSn(560.2842), 20.1 min
6	CL3317.Contig1_GsL3-Total-RNA	CL3317.Contig1_GsL3-Total-RNA	779	99393	42	13	19	5	22.8		7573	6	1	1	640.261	1278.51	2	1278.64	-0.1317	1	5.18	630	K	RAQISSWLAMT	-	Oxidation (M)	0.00000000020.0	Cmpd 197, AutoMSn(640.2609), 14.5 min
6	CL3317.Contig1_GsL3-Total-RNA	CL3317.Contig1_GsL3-Total-RNA	779	99393	42	13	19	5	22.8		7764	7	1	1	648.398	1294.78	2	1295.53	-0.7493	0	5.85	520	R	CGICQSNICLE	-	2 Carbamidomethyl (C)	0.10000000100.0	Cmpd 1115, AutoMSn(648.3980), 35.2 min
6	CL3317.Contig1_GsL3-Total-RNA	CL3317.Contig1_GsL3-Total-RNA	779	99393	42	13	19	5	22.8		7862	6	1	1	653.628	1305.24	2	1305.66	-0.4192	0	1.36	2600	R	TNSSMQIPSLTK	F			Cmpd 281, AutoMSn(653.6276), 16.4 min
6	CL3317.Contig1_GsL3-Total-RNA	CL3317.Contig1_GsL3-Total-RNA	779	99393	42	13	19	5	22.8		7914	4	1	1	655.385	1308.76	2	1308.74	0.012	1	7.47	330	K	VLRIFISFSEV	-			Cmpd 935, AutoMSn(655.3854), 32.2 min
6	CL3317.Contig1_GsL3-Total-RNA	CL3317.Contig1_GsL3-Total-RNA	779	99393	42	13	19	5	22.8		10712	1	1	1	555.666	1663.98	3	1663.96	0.0134	1	50.48	0.015	K	AVQNINEKIGPAIVAK	N			Cmpd 359, AutoMSn(555.6658), 18.1 min
6	CL3317.Contig1_GsL3-Total-RNA	CL3317.Contig1_GsL3-Total-RNA	779	99393	42	13	19	5	22.8		10713	1	1	1	555.667	1663.98	3	1663.96	0.0166	1	28.01	2.7	K	AVQNINEKIGPAIVAK	N			Cmpd 355, AutoMSn(555.6668), 18.1 min
6	CL3317.Contig1_GsL3-Total-RNA	CL3317.Contig1_GsL3-Total-RNA	779	99393	42	13	19	5	22.8		12090	1	1	1	931.49	1860.97	2	1860.96	0.0074	1	40.46	0.1	R	GNPTVEVDLTTDKGIFR	A			Cmpd 512, AutoMSn(931.4901), 21.6 min
6	CL3317.Contig1_GsL3-Total-RNA	CL3317.Contig1_GsL3-Total-RNA	779	99393	42	13	19	5	22.8		12091	1	1	1	931.491	1860.97	2	1860.96	0.0092	1	20.24	11	R	GNPTVEVDLTTDKGIFR	A			Cmpd 517, AutoMSn(931.4910), 21.7 min
6	CL3317.Contig1_GsL3-Total-RNA	CL3317.Contig1_GsL3-Total-RNA	779	99393	42	13	19	5	22.8		12092	1	1	1	931.492	1860.97	2	1860.96	0.0106	1	52.04	0.0072	R	GNPTVEVDLTTDKGIFR	A			Cmpd 514, AutoMSn(931.4917), 21.6 min
6	CL3317.Contig1_GsL3-Total-RNA	CL3317.Contig1_GsL3-Total-RNA	779	99393	42	13	19	5	22.8		12093	3	1	1	621.333	1860.98	3	1860.96	0.0199	1	9.19	140	R	GNPTVEVDLTTDKGIFR	A			Cmpd 518, AutoMSn(621.3333), 21.7 min
6	CL3317.Contig1_GsL3-Total-RNA	CL3317.Contig1_GsL3-Total-RNA	779	99393	42	13	19	5	22.8		12215	1	1	1	943.511	1885.01	2	1884.99	0.0163	0	134.96	3.7e-11	K	VNQIGSVTESIEAAQLAR	K			Cmpd 567, AutoMSn(943.5107), 22.8 min
6	CL3317.Contig1_GsL3-Total-RNA	CL3317.Contig1_GsL3-Total-RNA	779	99393	42	13	19	5	22.8		12216	1	1	1	943.511	1885.01	2	1884.99	0.0172	0	108.2	1.7e-08	K	VNQIGSVTESIEAAQLAR	K			Cmpd 569, AutoMSn(943.5111), 22.8 min
6	CL3317.Contig1_GsL3-Total-RNA	CL3317.Contig1_GsL3-Total-RNA	779	99393	42	13	19	5	22.8		12217	1	1	1	943.513	1885.01	2	1884.99	0.0199	0	113.38	5.3e-09	K	VNQIGSVTESIEAAQLAR	K			Cmpd 572, AutoMSn(943.5125), 22.9 min
6	CL3317.Contig1_GsL3-Total-RNA	CL3317.Contig1_GsL3-Total-RNA	779	99393	42	13	19	5	22.8		12218	1	1	1	629.346	1885.02	3	1884.99	0.025	0	45.57	0.032	K	VNQIGSVTESIEAAQLAR	K			Cmpd 565, AutoMSn(629.3458), 22.8 min
6	CL3317.Contig1_GsL3-Total-RNA	CL3317.Contig1_GsL3-Total-RNA	779	99393	42	13	19	5	22.8		12219	1	1	1	629.346	1885.02	3	1884.99	0.027	0	60.84	0.00097	K	VNQIGSVTESIEAAQLAR	K			Cmpd 571, AutoMSn(629.3465), 22.9 min
6	CL3317.Contig1_GsL3-Total-RNA	CL3317.Contig1_GsL3-Total-RNA	779	99393	42	13	19	5	22.8		12291	1	1	1	635.687	1904.04	3	1904.03	0.0129	1	20.59	11	K	EALDLLNTAIDLAGYKGK	V			Cmpd 759, AutoMSn(635.6867), 27.1 min
6	CL3317.Contig1_GsL3-Total-RNA	CL3317.Contig1_GsL3-Total-RNA	779	99393	42	13	19	5	22.8		12292	1	1	1	635.689	1904.05	3	1904.03	0.02	1	38.1	0.19	K	EALDLLNTAIDLAGYKGK	V			Cmpd 756, AutoMSn(635.6891), 27.1 min
6	CL3317.Contig1_GsL3-Total-RNA	CL3317.Contig1_GsL3-Total-RNA	779	99393	42	13	19	5	22.8		12484	5	0	1	652.032	1953.07	3	1952.81	0.2635	0	7.34	210	K	DCAPVGSNMNSCMASLLPA	-	Carbamidomethyl (C); Oxidation (M)	0.0100000020000000000.0	Cmpd 432, AutoMSn(652.0318), 20.5 min
6	CL3317.Contig1_GsL3-Total-RNA	CL3317.Contig1_GsL3-Total-RNA	779	99393	42	13	19	5	22.8		12486	6	0	1	652.034	1953.08	3	1952.81	0.2694	0	9.13	140	K	DCAPVGSNMNSCMASLLPA	-	Carbamidomethyl (C); Oxidation (M)	0.0100000020000000000.0	Cmpd 390, AutoMSn(652.0337), 20.4 min
6	CL3317.Contig1_GsL3-Total-RNA	CL3317.Contig1_GsL3-Total-RNA	779	99393	42	13	19	5	22.8		12504	9	0	1	652.037	1953.09	3	1952.81	0.2801	0	3.16	580	K	DCAPVGSNMNSCMASLLPA	-	Carbamidomethyl (C); Oxidation (M)	0.0100000020000000000.0	Cmpd 466, AutoMSn(652.0373), 20.5 min
6	CL3317.Contig1_GsL3-Total-RNA	CL3317.Contig1_GsL3-Total-RNA	779	99393	42	13	19	5	22.8		13579	9	1	1	742.4	2224.18	3	2223.95	0.2315	1	0.99	750	R	FGEADYTWQDVQNDKGHQS	-			Cmpd 561, AutoMSn(742.3997), 22.6 min
6	CL3317.Contig1_GsL3-Total-RNA	CL3317.Contig1_GsL3-Total-RNA	779	99393	42	13	19	5	22.8		13710	1	1	1	1132.59	2263.17	2	2263.16	0.0087	0	84.94	2.9e-06	R	SGETEDTFIADLVVGLATGQIK	T			Cmpd 1081, AutoMSn(1132.5908), 34.4 min
6	CL3317.Contig1_GsL3-Total-RNA	CL3317.Contig1_GsL3-Total-RNA	779	99393	42	13	19	5	22.8		13711	1	1	1	1132.59	2263.17	2	2263.16	0.0113	0	108.76	1.2e-08	R	SGETEDTFIADLVVGLATGQIK	T			Cmpd 1084, AutoMSn(1132.5921), 34.5 min
6	CL3317.Contig1_GsL3-Total-RNA	CL3317.Contig1_GsL3-Total-RNA	779	99393	42	13	19	5	22.8		13712	1	1	1	1132.59	2263.17	2	2263.16	0.013	0	93.08	4.5e-07	R	SGETEDTFIADLVVGLATGQIK	T			Cmpd 1086, AutoMSn(1132.5929), 34.5 min
6	CL3317.Contig1_GsL3-Total-RNA	CL3317.Contig1_GsL3-Total-RNA	779	99393	42	13	19	5	22.8		13713	1	1	1	755.401	2263.18	3	2263.16	0.0217	0	106	2.3e-08	R	SGETEDTFIADLVVGLATGQIK	T			Cmpd 1080, AutoMSn(755.4006), 34.4 min
6	CL3317.Contig1_GsL3-Total-RNA	CL3317.Contig1_GsL3-Total-RNA	779	99393	42	13	19	5	22.8		13714	1	1	1	755.402	2263.18	3	2263.16	0.0255	0	94.34	3.5e-07	R	SGETEDTFIADLVVGLATGQIK	T			Cmpd 1083, AutoMSn(755.4019), 34.5 min
6	CL3317.Contig1_GsL3-Total-RNA	CL3317.Contig1_GsL3-Total-RNA	779	99393	42	13	19	5	22.8		13986	1	1	1	790.413	2368.22	3	2368.19	0.0246	1	25.16	2.5	K	YNQLLRIEEELGSSAVYAGEK	F			Cmpd 638, AutoMSn(790.4125), 24.4 min
6	CL3317.Contig1_GsL3-Total-RNA	CL3317.Contig1_GsL3-Total-RNA	779	99393	42	13	19	5	22.8		13987	1	1	1	790.413	2368.22	3	2368.19	0.0252	1	62.55	0.00045	K	YNQLLRIEEELGSSAVYAGEK	F			Cmpd 636, AutoMSn(790.4127), 24.3 min
6	CL3317.Contig1_GsL3-Total-RNA	CL3317.Contig1_GsL3-Total-RNA	779	99393	42	13	19	5	22.8		14003	7	1	1	793.77	2378.29	3	2378.11	0.1768	1	9.11	110	R	IASVKDCAPVGSNMNSCMASLLPA	-			Cmpd 599, AutoMSn(793.7696), 25.0 min	emPAI	0.46
7	CL1711.Contig2_GsL3-Total-RNA	CL1711.Contig2_GsL3-Total-RNA	731	51490	38	18	9	5	15.4		2747	1	0	0	398.24	794.465	2	794.465	-0.0003	0	41.49	0.18	K	IIAPPER	K			Cmpd 228, AutoMSn(398.2396), 15.1 min
7	CL1711.Contig2_GsL3-Total-RNA	CL1711.Contig2_GsL3-Total-RNA	731	51490	38	18	9	5	15.4		2748	1	0	0	398.24	794.466	2	794.465	0.0012	0	29.15	3.2	K	IIAPPER	K			Cmpd 233, AutoMSn(398.2404), 15.2 min
7	CL1711.Contig2_GsL3-Total-RNA	CL1711.Contig2_GsL3-Total-RNA	731	51490	38	18	9	5	15.4		3937	1	0	0	462.29	922.565	2	922.56	0.0048	1	34.43	0.87	K	IIAPPERK	Y			Cmpd 136, AutoMSn(462.2897), 13.1 min
7	CL1711.Contig2_GsL3-Total-RNA	CL1711.Contig2_GsL3-Total-RNA	731	51490	38	18	9	5	15.4		3938	1	0	0	462.29	922.565	2	922.56	0.005	1	29.69	2.6	K	IIAPPERK	Y			Cmpd 133, AutoMSn(462.2898), 13.0 min
7	CL1711.Contig2_GsL3-Total-RNA	CL1711.Contig2_GsL3-Total-RNA	731	51490	38	18	9	5	15.4		5056	1	0	0	518.832	1035.65	2	1035.64	0.005	1	43.58	0.11	K	IKIIAPPER	K			Cmpd 288, AutoMSn(518.8318), 16.5 min
7	CL1711.Contig2_GsL3-Total-RNA	CL1711.Contig2_GsL3-Total-RNA	731	51490	38	18	9	5	15.4		6303	1	0	0	1161.61	1160.61	1	1160.61	-0.0054	0	14.5	71	K	EITALAPSTMK	I			Cmpd 402, AutoMSn(1161.6130), 19.0 min
7	CL1711.Contig2_GsL3-Total-RNA	CL1711.Contig2_GsL3-Total-RNA	731	51490	38	18	9	5	15.4		6304	1	0	0	581.315	1160.62	2	1160.61	0.004	0	26.22	4.8	K	EITALAPSTMK	I			Cmpd 394, AutoMSn(581.3148), 18.9 min
7	CL1711.Contig2_GsL3-Total-RNA	CL1711.Contig2_GsL3-Total-RNA	731	51490	38	18	9	5	15.4		6305	1	0	0	581.317	1160.62	2	1160.61	0.0094	0	56.18	0.0048	K	EITALAPSTMK	I			Cmpd 395, AutoMSn(581.3175), 18.9 min
7	CL1711.Contig2_GsL3-Total-RNA	CL1711.Contig2_GsL3-Total-RNA	731	51490	38	18	9	5	15.4		6306	1	0	0	581.318	1160.62	2	1160.61	0.0095	0	40.82	0.17	K	EITALAPSTMK	I			Cmpd 397, AutoMSn(581.3176), 18.9 min
7	CL1711.Contig2_GsL3-Total-RNA	CL1711.Contig2_GsL3-Total-RNA	731	51490	38	18	9	5	15.4		6307	1	0	0	581.318	1160.62	2	1160.61	0.0101	0	39.81	0.21	K	EITALAPSTMK	I			Cmpd 400, AutoMSn(581.3179), 19.0 min
7	CL1711.Contig2_GsL3-Total-RNA	CL1711.Contig2_GsL3-Total-RNA	731	51490	38	18	9	5	15.4		6504	1	0	0	589.314	1176.61	2	1176.61	0.0081	0	51.57	0.014	K	EITALAPSTMK	I	Oxidation (M)	0.00000000020.0	Cmpd 310, AutoMSn(589.3143), 17.0 min
7	CL1711.Contig2_GsL3-Total-RNA	CL1711.Contig2_GsL3-Total-RNA	731	51490	38	18	9	5	15.4		6505	1	0	0	589.316	1176.62	2	1176.61	0.012	0	48.18	0.031	K	EITALAPSTMK	I	Oxidation (M)	0.00000000020.0	Cmpd 314, AutoMSn(589.3163), 17.1 min
7	CL1711.Contig2_GsL3-Total-RNA	CL1711.Contig2_GsL3-Total-RNA	731	51490	38	18	9	5	15.4		7275	8	1	1	626.382	1250.75	2	1250.61	0.1391	1	2.86	1100	K	CTLSCVDRLK	M	2 Carbamidomethyl (C)	0.1000100000.0	Cmpd 1091, AutoMSn(626.3824), 34.8 min
7	CL1711.Contig2_GsL3-Total-RNA	CL1711.Contig2_GsL3-Total-RNA	731	51490	38	18	9	5	15.4		8937	1	0	0	709.902	1417.79	2	1417.79	0.0045	1	35.1	0.53	K	EITALAPSTMKIK	I	Oxidation (M)	0.0000000002000.0	Cmpd 305, AutoMSn(709.9021), 16.9 min
7	CL1711.Contig2_GsL3-Total-RNA	CL1711.Contig2_GsL3-Total-RNA	731	51490	38	18	9	5	15.4		8938	1	0	0	709.904	1417.79	2	1417.79	0.0091	1	16.89	35	K	EITALAPSTMKIK	I	Oxidation (M)	0.0000000002000.0	Cmpd 309, AutoMSn(709.9043), 16.9 min
7	CL1711.Contig2_GsL3-Total-RNA	CL1711.Contig2_GsL3-Total-RNA	731	51490	38	18	9	5	15.4		8939	1	0	0	473.606	1417.8	3	1417.79	0.0111	1	50.43	0.016	K	EITALAPSTMKIK	I	Oxidation (M)	0.0000000002000.0	Cmpd 307, AutoMSn(473.6060), 16.9 min
7	CL1711.Contig2_GsL3-Total-RNA	CL1711.Contig2_GsL3-Total-RNA	731	51490	38	18	9	5	15.4		8940	1	0	0	473.606	1417.8	3	1417.79	0.0124	1	35.05	0.54	K	EITALAPSTMKIK	I	Oxidation (M)	0.0000000002000.0	Cmpd 304, AutoMSn(473.6064), 16.8 min
7	CL1711.Contig2_GsL3-Total-RNA	CL1711.Contig2_GsL3-Total-RNA	731	51490	38	18	9	5	15.4		9989	1	0	0	516.945	1547.81	3	1547.81	0.0094	1	46.58	0.031	R	MQKEITALAPSTMK	I			Cmpd 336, AutoMSn(516.9454), 17.5 min
7	CL1711.Contig2_GsL3-Total-RNA	CL1711.Contig2_GsL3-Total-RNA	731	51490	38	18	9	5	15.4		9990	1	0	0	516.949	1547.82	3	1547.81	0.0195	1	54.19	0.0055	R	MQKEITALAPSTMK	I			Cmpd 340, AutoMSn(516.9488), 17.6 min
7	CL1711.Contig2_GsL3-Total-RNA	CL1711.Contig2_GsL3-Total-RNA	731	51490	38	18	9	5	15.4		9991	1	0	0	516.949	1547.82	3	1547.81	0.0198	1	55.72	0.0038	R	MQKEITALAPSTMK	I			Cmpd 337, AutoMSn(516.9489), 17.6 min
7	CL1711.Contig2_GsL3-Total-RNA	CL1711.Contig2_GsL3-Total-RNA	731	51490	38	18	9	5	15.4		10140	1	0	0	782.908	1563.8	2	1563.8	0.0021	1	35.9	0.37	R	MQKEITALAPSTMK	I	Oxidation (M)	0.20000000000000.0	Cmpd 299, AutoMSn(782.9083), 16.7 min
7	CL1711.Contig2_GsL3-Total-RNA	CL1711.Contig2_GsL3-Total-RNA	731	51490	38	18	9	5	15.4		10142	1	0	0	782.91	1563.81	2	1563.8	0.0051	1	44.97	0.045	R	MQKEITALAPSTMK	I	Oxidation (M)	0.20000000000000.0	Cmpd 302, AutoMSn(782.9098), 16.8 min
7	CL1711.Contig2_GsL3-Total-RNA	CL1711.Contig2_GsL3-Total-RNA	731	51490	38	18	9	5	15.4		10147	1	0	0	782.914	1563.81	2	1563.8	0.0127	1	60.82	0.0012	R	MQKEITALAPSTMK	I	Oxidation (M)	0.00000000000020.0	Cmpd 279, AutoMSn(782.9137), 16.3 min
7	CL1711.Contig2_GsL3-Total-RNA	CL1711.Contig2_GsL3-Total-RNA	731	51490	38	18	9	5	15.4		10148	1	0	0	522.279	1563.81	3	1563.8	0.0144	1	20.87	12	R	MQKEITALAPSTMK	I	Oxidation (M)	0.20000000000000.0	Cmpd 216, AutoMSn(522.2788), 16.7 min
7	CL1711.Contig2_GsL3-Total-RNA	CL1711.Contig2_GsL3-Total-RNA	731	51490	38	18	9	5	15.4		10149	1	0	0	782.915	1563.82	2	1563.8	0.015	1	54.24	0.0054	R	MQKEITALAPSTMK	I	Oxidation (M)	0.00000000000020.0	Cmpd 275, AutoMSn(782.9148), 16.2 min
7	CL1711.Contig2_GsL3-Total-RNA	CL1711.Contig2_GsL3-Total-RNA	731	51490	38	18	9	5	15.4		10151	1	0	0	522.281	1563.82	3	1563.8	0.02	1	29.97	1.5	R	MQKEITALAPSTMK	I	Oxidation (M)	0.00000000000020.0	Cmpd 274, AutoMSn(522.2806), 16.2 min
7	CL1711.Contig2_GsL3-Total-RNA	CL1711.Contig2_GsL3-Total-RNA	731	51490	38	18	9	5	15.4		10152	1	0	0	522.281	1563.82	3	1563.8	0.0201	1	28.94	1.8	R	MQKEITALAPSTMK	I	Oxidation (M)	0.00000000000020.0	Cmpd 277, AutoMSn(522.2807), 16.2 min
7	CL1711.Contig2_GsL3-Total-RNA	CL1711.Contig2_GsL3-Total-RNA	731	51490	38	18	9	5	15.4		10249	8	0	0	527.612	1579.82	3	1579.79	0.0201	1	10.89	120	R	MQKEITALAPSTMK	I	2 Oxidation (M)	0.20000000000020.0	Cmpd 236, AutoMSn(527.6123), 15.3 min
7	CL1711.Contig2_GsL3-Total-RNA	CL1711.Contig2_GsL3-Total-RNA	731	51490	38	18	9	5	15.4		11632	1	0	0	895.954	1789.89	2	1789.88	0.0086	0	86.88	2.4e-06	K	SYELPDGQVITIGNER	F			Cmpd 604, AutoMSn(895.9539), 23.6 min
7	CL1711.Contig2_GsL3-Total-RNA	CL1711.Contig2_GsL3-Total-RNA	731	51490	38	18	9	5	15.4		11633	1	0	0	895.955	1789.89	2	1789.88	0.0098	0	96.05	2.9e-07	K	SYELPDGQVITIGNER	F			Cmpd 601, AutoMSn(895.9545), 23.5 min
7	CL1711.Contig2_GsL3-Total-RNA	CL1711.Contig2_GsL3-Total-RNA	731	51490	38	18	9	5	15.4		11634	1	0	0	597.641	1789.9	3	1789.88	0.0173	0	51.89	0.0076	K	SYELPDGQVITIGNER	F			Cmpd 602, AutoMSn(597.6413), 23.5 min
7	CL1711.Contig2_GsL3-Total-RNA	CL1711.Contig2_GsL3-Total-RNA	731	51490	38	18	9	5	15.4		11635	1	0	0	597.641	1789.9	3	1789.88	0.0176	0	42.1	0.072	K	SYELPDGQVITIGNER	F			Cmpd 608, AutoMSn(597.6413), 23.6 min
7	CL1711.Contig2_GsL3-Total-RNA	CL1711.Contig2_GsL3-Total-RNA	731	51490	38	18	9	5	15.4		11636	1	0	0	597.641	1789.9	3	1789.88	0.0181	0	49.99	0.012	K	SYELPDGQVITIGNER	F			Cmpd 605, AutoMSn(597.6415), 23.6 min
7	CL1711.Contig2_GsL3-Total-RNA	CL1711.Contig2_GsL3-Total-RNA	731	51490	38	18	9	5	15.4		14375	1	0	0	850.737	2549.19	3	2549.17	0.0224	0	78.77	9e-06	K	LCYVALDFEQEMATAASSSSLEK	S	Carbamidomethyl (C)	0.01000000000000000000000.0	Cmpd 795, AutoMSn(850.7369), 27.8 min
7	CL1711.Contig2_GsL3-Total-RNA	CL1711.Contig2_GsL3-Total-RNA	731	51490	38	18	9	5	15.4		14376	1	0	0	850.738	2549.19	3	2549.17	0.0257	0	75.54	1.9e-05	K	LCYVALDFEQEMATAASSSSLEK	S	Carbamidomethyl (C)	0.01000000000000000000000.0	Cmpd 785, AutoMSn(850.7380), 27.6 min
7	CL1711.Contig2_GsL3-Total-RNA	CL1711.Contig2_GsL3-Total-RNA	731	51490	38	18	9	5	15.4		14447	1	0	0	1283.59	2565.17	2	2565.16	0.0132	0	18.84	8.9	K	LCYVALDFEQEMATAASSSSLEK	S	Carbamidomethyl (C); Oxidation (M)	0.01000000000200000000000.0	Cmpd 648, AutoMSn(1283.5946), 24.5 min
7	CL1711.Contig2_GsL3-Total-RNA	CL1711.Contig2_GsL3-Total-RNA	731	51490	38	18	9	5	15.4		14448	1	0	0	856.069	2565.18	3	2565.16	0.0229	0	105.51	1.9e-08	K	LCYVALDFEQEMATAASSSSLEK	S	Carbamidomethyl (C); Oxidation (M)	0.01000000000200000000000.0	Cmpd 647, AutoMSn(856.0687), 24.5 min
7	CL1711.Contig2_GsL3-Total-RNA	CL1711.Contig2_GsL3-Total-RNA	731	51490	38	18	9	5	15.4		14449	1	0	0	856.069	2565.19	3	2565.16	0.0252	0	105.24	2e-08	K	LCYVALDFEQEMATAASSSSLEK	S	Carbamidomethyl (C); Oxidation (M)	0.01000000000200000000000.0	Cmpd 644, AutoMSn(856.0695), 24.4 min	emPAI	1.21
8	Unigene19421_GsL3-Total-RNA	Unigene19421_GsL3-Total-RNA	719	10846	58	30	10	5	71.6		2786	1	0	0	400.771	799.527	2	799.528	-0.001	1	21.79	15	K	RGILTLK	Y			Cmpd 254, AutoMSn(400.7707), 15.7 min
8	Unigene19421_GsL3-Total-RNA	Unigene19421_GsL3-Total-RNA	719	10846	58	30	10	5	71.6		4386	2	0	0	488.729	975.443	2	975.441	0.0022	0	40.01	0.24	K	AGFAGDDAPR	A			Cmpd 133, AutoMSn(488.7289), 14.5 min
8	Unigene19421_GsL3-Total-RNA	Unigene19421_GsL3-Total-RNA	719	10846	58	30	10	5	71.6		4388	1	0	0	488.73	975.446	2	975.441	0.0046	0	54.43	0.0086	K	AGFAGDDAPR	A			Cmpd 135, AutoMSn(488.7301), 14.5 min
8	Unigene19421_GsL3-Total-RNA	Unigene19421_GsL3-Total-RNA	719	10846	58	30	10	5	71.6		4389	1	0	0	488.731	975.447	2	975.441	0.0064	0	68.42	0.00034	K	AGFAGDDAPR	A			Cmpd 136, AutoMSn(488.7310), 14.3 min
8	Unigene19421_GsL3-Total-RNA	Unigene19421_GsL3-Total-RNA	719	10846	58	30	10	5	71.6		4390	2	0	0	488.731	975.447	2	975.441	0.0064	0	27.4	4.3	K	AGFAGDDAPR	A			Cmpd 163, AutoMSn(488.7310), 14.5 min
8	Unigene19421_GsL3-Total-RNA	Unigene19421_GsL3-Total-RNA	719	10846	58	30	10	5	71.6		4391	1	0	0	488.731	975.448	2	975.441	0.0067	0	60.89	0.0019	K	AGFAGDDAPR	A			Cmpd 167, AutoMSn(488.7311), 14.4 min
8	Unigene19421_GsL3-Total-RNA	Unigene19421_GsL3-Total-RNA	719	10846	58	30	10	5	71.6		4392	1	0	0	488.731	975.448	2	975.441	0.0072	0	60	0.0024	K	AGFAGDDAPR	A			Cmpd 155, AutoMSn(488.7314), 14.4 min
8	Unigene19421_GsL3-Total-RNA	Unigene19421_GsL3-Total-RNA	719	10846	58	30	10	5	71.6		4393	1	0	0	488.731	975.448	2	975.441	0.0074	0	46.94	0.048	K	AGFAGDDAPR	A			Cmpd 121, AutoMSn(488.7315), 14.3 min
8	Unigene19421_GsL3-Total-RNA	Unigene19421_GsL3-Total-RNA	719	10846	58	30	10	5	71.6		4394	1	0	0	488.731	975.448	2	975.441	0.0075	0	44.43	0.086	K	AGFAGDDAPR	A			Cmpd 194, AutoMSn(488.7315), 14.4 min
8	Unigene19421_GsL3-Total-RNA	Unigene19421_GsL3-Total-RNA	719	10846	58	30	10	5	71.6		4395	1	0	0	488.732	975.449	2	975.441	0.0082	0	79.81	2.5e-05	K	AGFAGDDAPR	A			Cmpd 190, AutoMSn(488.7319), 14.3 min
8	Unigene19421_GsL3-Total-RNA	Unigene19421_GsL3-Total-RNA	719	10846	58	30	10	5	71.6		4396	1	0	0	488.732	975.45	2	975.441	0.0086	0	21.57	17	K	AGFAGDDAPR	A			Cmpd 198, AutoMSn(488.7321), 14.5 min
8	Unigene19421_GsL3-Total-RNA	Unigene19421_GsL3-Total-RNA	719	10846	58	30	10	5	71.6		4397	1	0	0	488.732	975.45	2	975.441	0.0091	0	68.47	0.00034	K	AGFAGDDAPR	A			Cmpd 138, AutoMSn(488.7323), 14.4 min
8	Unigene19421_GsL3-Total-RNA	Unigene19421_GsL3-Total-RNA	719	10846	58	30	10	5	71.6		4398	1	0	0	488.732	975.45	2	975.441	0.0091	0	47.58	0.041	K	AGFAGDDAPR	A			Cmpd 160, AutoMSn(488.7323), 14.4 min
8	Unigene19421_GsL3-Total-RNA	Unigene19421_GsL3-Total-RNA	719	10846	58	30	10	5	71.6		4399	1	0	0	488.733	975.45	2	975.441	0.0094	0	56.64	0.0051	K	AGFAGDDAPR	A			Cmpd 197, AutoMSn(488.7325), 14.5 min
8	Unigene19421_GsL3-Total-RNA	Unigene19421_GsL3-Total-RNA	719	10846	58	30	10	5	71.6		4400	1	0	0	488.733	975.451	2	975.441	0.0095	0	68.65	0.00032	K	AGFAGDDAPR	A			Cmpd 140, AutoMSn(488.7325), 14.4 min
8	Unigene19421_GsL3-Total-RNA	Unigene19421_GsL3-Total-RNA	719	10846	58	30	10	5	71.6		4401	1	0	0	488.733	975.451	2	975.441	0.0096	0	59.61	0.0026	K	AGFAGDDAPR	A			Cmpd 127, AutoMSn(488.7326), 14.5 min
8	Unigene19421_GsL3-Total-RNA	Unigene19421_GsL3-Total-RNA	719	10846	58	30	10	5	71.6		4402	1	0	0	488.733	975.452	2	975.441	0.0108	0	64.29	0.00088	K	AGFAGDDAPR	A			Cmpd 124, AutoMSn(488.7332), 14.4 min
8	Unigene19421_GsL3-Total-RNA	Unigene19421_GsL3-Total-RNA	719	10846	58	30	10	5	71.6		4403	2	0	0	488.734	975.453	2	975.441	0.0116	0	34.65	0.81	K	AGFAGDDAPR	A			Cmpd 161, AutoMSn(488.7336), 14.6 min
8	Unigene19421_GsL3-Total-RNA	Unigene19421_GsL3-Total-RNA	719	10846	58	30	10	5	71.6		4404	1	0	0	488.734	975.453	2	975.441	0.0124	0	79.81	2.5e-05	K	AGFAGDDAPR	A			Cmpd 193, AutoMSn(488.7340), 14.4 min
8	Unigene19421_GsL3-Total-RNA	Unigene19421_GsL3-Total-RNA	719	10846	58	30	10	5	71.6		4405	1	0	0	488.736	975.456	2	975.441	0.0154	0	79.81	2.5e-05	K	AGFAGDDAPR	A			Cmpd 196, AutoMSn(488.7355), 14.4 min
8	Unigene19421_GsL3-Total-RNA	Unigene19421_GsL3-Total-RNA	719	10846	58	30	10	5	71.6		6452	1	0	0	586.293	1170.57	2	1170.56	0.0086	0	47.57	0.033	R	HQGVMVGMGQK	D			Cmpd 175, AutoMSn(586.2935), 14.0 min
8	Unigene19421_GsL3-Total-RNA	Unigene19421_GsL3-Total-RNA	719	10846	58	30	10	5	71.6		6453	1	0	0	586.295	1170.57	2	1170.56	0.0109	0	31.76	1.3	R	HQGVMVGMGQK	D			Cmpd 178, AutoMSn(586.2946), 14.0 min
8	Unigene19421_GsL3-Total-RNA	Unigene19421_GsL3-Total-RNA	719	10846	58	30	10	5	71.6		6580	1	0	0	594.292	1186.57	2	1186.56	0.0103	0	14	76	R	HQGVMVGMGQK	D	Oxidation (M)	0.00000002000.0	Cmpd 76, AutoMSn(594.2918), 11.7 min
8	Unigene19421_GsL3-Total-RNA	Unigene19421_GsL3-Total-RNA	719	10846	58	30	10	5	71.6		6581	2	0	0	594.292	1186.57	2	1186.56	0.0112	0	13.8	79	R	HQGVMVGMGQK	D	Oxidation (M)	0.00000002000.0	Cmpd 74, AutoMSn(594.2922), 11.7 min
8	Unigene19421_GsL3-Total-RNA	Unigene19421_GsL3-Total-RNA	719	10846	58	30	10	5	71.6		6583	1	0	0	594.293	1186.57	2	1186.56	0.0126	0	19.22	23	R	HQGVMVGMGQK	D	Oxidation (M)	0.00002000000.0	Cmpd 121, AutoMSn(594.2929), 12.7 min
8	Unigene19421_GsL3-Total-RNA	Unigene19421_GsL3-Total-RNA	719	10846	58	30	10	5	71.6		6660	1	0	0	599.769	1197.52	2	1197.52	0.0088	0	51.51	0.014	K	DSYVGDEAQSK	R			Cmpd 149, AutoMSn(599.7692), 13.4 min
8	Unigene19421_GsL3-Total-RNA	Unigene19421_GsL3-Total-RNA	719	10846	58	30	10	5	71.6		6661	1	0	0	599.77	1197.53	2	1197.52	0.0116	0	58.26	0.0029	K	DSYVGDEAQSK	R			Cmpd 154, AutoMSn(599.7705), 13.5 min
8	Unigene19421_GsL3-Total-RNA	Unigene19421_GsL3-Total-RNA	719	10846	58	30	10	5	71.6		6662	1	0	0	599.771	1197.53	2	1197.52	0.0124	0	57.16	0.0037	K	DSYVGDEAQSK	R			Cmpd 151, AutoMSn(599.7709), 13.4 min
8	Unigene19421_GsL3-Total-RNA	Unigene19421_GsL3-Total-RNA	719	10846	58	30	10	5	71.6		6664	1	0	0	400.24	1197.7	3	1197.7	0.0016	0	49.95	0.02	R	AVFPSIVGRPR	H			Cmpd 333, AutoMSn(400.2405), 18.7 min
8	Unigene19421_GsL3-Total-RNA	Unigene19421_GsL3-Total-RNA	719	10846	58	30	10	5	71.6		6665	1	0	0	599.858	1197.7	2	1197.7	0.0032	0	14.29	75	R	AVFPSIVGRPR	H			Cmpd 353, AutoMSn(599.8580), 18.7 min
8	Unigene19421_GsL3-Total-RNA	Unigene19421_GsL3-Total-RNA	719	10846	58	30	10	5	71.6		6666	10	0	0	599.858	1197.7	2	1197.7	0.0032	0	4.89	650	R	AVFPSIVGRPR	H			Cmpd 347, AutoMSn(599.8580), 18.6 min
8	Unigene19421_GsL3-Total-RNA	Unigene19421_GsL3-Total-RNA	719	10846	58	30	10	5	71.6		6667	1	0	0	599.858	1197.7	2	1197.7	0.0032	0	17.13	39	R	AVFPSIVGRPR	H			Cmpd 356, AutoMSn(599.8580), 18.6 min
8	Unigene19421_GsL3-Total-RNA	Unigene19421_GsL3-Total-RNA	719	10846	58	30	10	5	71.6		6668	1	0	0	400.241	1197.7	3	1197.7	0.0032	0	57.05	0.004	R	AVFPSIVGRPR	H			Cmpd 307, AutoMSn(400.2411), 18.5 min
8	Unigene19421_GsL3-Total-RNA	Unigene19421_GsL3-Total-RNA	719	10846	58	30	10	5	71.6		6669	1	0	0	599.858	1197.7	2	1197.7	0.0033	0	16.38	46	R	AVFPSIVGRPR	H			Cmpd 332, AutoMSn(599.8580), 18.7 min
8	Unigene19421_GsL3-Total-RNA	Unigene19421_GsL3-Total-RNA	719	10846	58	30	10	5	71.6		6670	5	0	0	599.858	1197.7	2	1197.7	0.0039	0	0.25	1900	R	AVFPSIVGRPR	H			Cmpd 384, AutoMSn(599.8583), 18.7 min
8	Unigene19421_GsL3-Total-RNA	Unigene19421_GsL3-Total-RNA	719	10846	58	30	10	5	71.6		6671	1	0	0	400.242	1197.7	3	1197.7	0.0048	0	51.37	0.015	R	AVFPSIVGRPR	H			Cmpd 310, AutoMSn(400.2416), 18.6 min
8	Unigene19421_GsL3-Total-RNA	Unigene19421_GsL3-Total-RNA	719	10846	58	30	10	5	71.6		6672	1	0	0	599.859	1197.7	2	1197.7	0.0052	0	16.93	41	R	AVFPSIVGRPR	H			Cmpd 330, AutoMSn(599.8590), 18.7 min
8	Unigene19421_GsL3-Total-RNA	Unigene19421_GsL3-Total-RNA	719	10846	58	30	10	5	71.6		6673	1	0	0	599.86	1197.71	2	1197.7	0.0069	0	37.43	0.37	R	AVFPSIVGRPR	H			Cmpd 351, AutoMSn(599.8598), 18.5 min
8	Unigene19421_GsL3-Total-RNA	Unigene19421_GsL3-Total-RNA	719	10846	58	30	10	5	71.6		6674	3	0	0	599.86	1197.71	2	1197.7	0.0074	0	17.86	33	R	AVFPSIVGRPR	H			Cmpd 354, AutoMSn(599.8601), 18.6 min
8	Unigene19421_GsL3-Total-RNA	Unigene19421_GsL3-Total-RNA	719	10846	58	30	10	5	71.6		6675	8	0	0	599.86	1197.71	2	1197.7	0.0075	0	1.03	1600	R	AVFPSIVGRPR	H			Cmpd 381, AutoMSn(599.8601), 18.6 min
8	Unigene19421_GsL3-Total-RNA	Unigene19421_GsL3-Total-RNA	719	10846	58	30	10	5	71.6		6676	1	0	0	400.243	1197.71	3	1197.7	0.009	0	50.34	0.019	R	AVFPSIVGRPR	H			Cmpd 331, AutoMSn(400.2430), 18.7 min
8	Unigene19421_GsL3-Total-RNA	Unigene19421_GsL3-Total-RNA	719	10846	58	30	10	5	71.6		6677	1	0	0	400.243	1197.71	3	1197.7	0.0092	0	49.23	0.024	R	AVFPSIVGRPR	H			Cmpd 358, AutoMSn(400.2431), 18.7 min
8	Unigene19421_GsL3-Total-RNA	Unigene19421_GsL3-Total-RNA	719	10846	58	30	10	5	71.6		6680	1	0	0	400.244	1197.71	3	1197.7	0.0113	0	59.44	0.0023	R	AVFPSIVGRPR	H			Cmpd 389, AutoMSn(400.2438), 18.7 min
8	Unigene19421_GsL3-Total-RNA	Unigene19421_GsL3-Total-RNA	719	10846	58	30	10	5	71.6		6681	5	0	0	599.863	1197.71	2	1197.7	0.0135	0	8.45	290	R	AVFPSIVGRPR	H			Cmpd 309, AutoMSn(599.8631), 18.6 min
8	Unigene19421_GsL3-Total-RNA	Unigene19421_GsL3-Total-RNA	719	10846	58	30	10	5	71.6		6682	1	0	0	599.864	1197.71	2	1197.7	0.0146	0	35.03	0.65	R	AVFPSIVGRPR	H			Cmpd 380, AutoMSn(599.8637), 18.5 min
8	Unigene19421_GsL3-Total-RNA	Unigene19421_GsL3-Total-RNA	719	10846	58	30	10	5	71.6		6683	1	0	0	599.864	1197.71	2	1197.7	0.0161	0	28.35	3	R	AVFPSIVGRPR	H			Cmpd 385, AutoMSn(599.8644), 18.7 min
8	Unigene19421_GsL3-Total-RNA	Unigene19421_GsL3-Total-RNA	719	10846	58	30	10	5	71.6		6684	1	0	0	599.865	1197.72	2	1197.7	0.0181	0	18.02	33	R	AVFPSIVGRPR	H			Cmpd 383, AutoMSn(599.8655), 18.6 min
8	Unigene19421_GsL3-Total-RNA	Unigene19421_GsL3-Total-RNA	719	10846	58	30	10	5	71.6		6751	2	0	0	602.288	1202.56	2	1202.55	0.0078	0	10.32	180	R	HQGVMVGMGQK	D	2 Oxidation (M)	0.00002002000.0	Cmpd 2, AutoMSn(602.2880), 10.1 min
8	Unigene19421_GsL3-Total-RNA	Unigene19421_GsL3-Total-RNA	719	10846	58	30	10	5	71.6		6766	2	1	1	602.821	1203.63	2	1203.58	0.0435	0	14.18	74	-	ESFCPIPTITP	-			Cmpd 328, AutoMSn(602.8213), 17.4 min
8	Unigene19421_GsL3-Total-RNA	Unigene19421_GsL3-Total-RNA	719	10846	58	30	10	5	71.6		8371	1	0	0	677.82	1353.63	2	1353.62	0.0103	1	66.81	0.00035	K	DSYVGDEAQSKR	G			Cmpd 101, AutoMSn(677.8204), 12.3 min
8	Unigene19421_GsL3-Total-RNA	Unigene19421_GsL3-Total-RNA	719	10846	58	30	10	5	71.6		8372	1	0	0	452.216	1353.63	3	1353.62	0.0108	1	75.75	4.4e-05	K	DSYVGDEAQSKR	G			Cmpd 100, AutoMSn(452.2162), 12.3 min
8	Unigene19421_GsL3-Total-RNA	Unigene19421_GsL3-Total-RNA	719	10846	58	30	10	5	71.6		8373	1	0	0	677.822	1353.63	2	1353.62	0.0124	1	70.19	0.00016	K	DSYVGDEAQSKR	G			Cmpd 104, AutoMSn(677.8215), 12.3 min
8	Unigene19421_GsL3-Total-RNA	Unigene19421_GsL3-Total-RNA	719	10846	58	30	10	5	71.6		8374	1	0	0	677.822	1353.63	2	1353.62	0.0142	1	57.97	0.0027	K	DSYVGDEAQSKR	G			Cmpd 107, AutoMSn(677.8224), 12.4 min
8	Unigene19421_GsL3-Total-RNA	Unigene19421_GsL3-Total-RNA	719	10846	58	30	10	5	71.6		8375	1	0	0	452.218	1353.63	3	1353.62	0.0154	1	81.33	1.2e-05	K	DSYVGDEAQSKR	G			Cmpd 103, AutoMSn(452.2177), 12.3 min
8	Unigene19421_GsL3-Total-RNA	Unigene19421_GsL3-Total-RNA	719	10846	58	30	10	5	71.6		8376	1	0	0	452.219	1353.63	3	1353.62	0.0188	1	81.16	1.3e-05	K	DSYVGDEAQSKR	G			Cmpd 106, AutoMSn(452.2189), 12.4 min
8	Unigene19421_GsL3-Total-RNA	Unigene19421_GsL3-Total-RNA	719	10846	58	30	10	5	71.6		10506	1	1	1	815.35	1628.69	2	1628.97	-0.2835	0	15.79	42	R	VLCFLLLLADLAIR	V	Carbamidomethyl (C)	0.00100000000000.0	Cmpd 265, AutoMSn(815.3499), 16.2 min
8	Unigene19421_GsL3-Total-RNA	Unigene19421_GsL3-Total-RNA	719	10846	58	30	10	5	71.6		12912	5	1	1	687.679	2060.01	3	2060.11	-0.0992	1	12.9	50	-	LIMVLACARQALLVMMPR	V	2 Oxidation (M)	0.000000000000002200.0	Cmpd 1126, AutoMSn(687.6786), 36.4 min
8	Unigene19421_GsL3-Total-RNA	Unigene19421_GsL3-Total-RNA	719	10846	58	30	10	5	71.6		14124	2	1	1	1209.6	2417.18	2	2417.06	0.1209	1	8.13	110	-	STTKMCDEEVAALVIDNGSGMCK	A	Oxidation (M)	0.00002000000000000000000.0	Cmpd 553, AutoMSn(1209.5968), 23.9 min	emPAI	4.75
9	Unigene18725_GsL3-Total-RNA	Unigene18725_GsL3-Total-RNA	682	72439	61	19	22	8	37.8		1362	1	1	0	566.426	565.418	1	565.359	0.0596	0	19	28	-	ALHII	-			Cmpd 788, AutoMSn(566.4257), 28.0 min
9	Unigene18725_GsL3-Total-RNA	Unigene18725_GsL3-Total-RNA	682	72439	61	19	22	8	37.8		1363	1	1	0	566.426	565.419	1	565.359	0.0599	0	19.35	25	-	ALHII	-			Cmpd 787, AutoMSn(566.4259), 27.9 min
9	Unigene18725_GsL3-Total-RNA	Unigene18725_GsL3-Total-RNA	682	72439	61	19	22	8	37.8		1364	1	1	0	566.426	565.419	1	565.359	0.06	0	18.98	28	-	ALHII	-			Cmpd 791, AutoMSn(566.4260), 28.0 min
9	Unigene18725_GsL3-Total-RNA	Unigene18725_GsL3-Total-RNA	682	72439	61	19	22	8	37.8		2574	3	1	1	380.221	758.428	2	758.429	-0.0007	0	26.02	6.3	R	LSDGIVR	L			Cmpd 221, AutoMSn(380.2213), 15.0 min
9	Unigene18725_GsL3-Total-RNA	Unigene18725_GsL3-Total-RNA	682	72439	61	19	22	8	37.8		2575	1	1	1	380.222	758.429	2	758.429	0.0002	0	38.71	0.34	R	LSDGIVR	L			Cmpd 225, AutoMSn(380.2217), 15.0 min
9	Unigene18725_GsL3-Total-RNA	Unigene18725_GsL3-Total-RNA	682	72439	61	19	22	8	37.8		2576	3	1	1	380.222	758.43	2	758.429	0.0011	0	25.8	6.6	R	LSDGIVR	L			Cmpd 217, AutoMSn(380.2222), 14.9 min
9	Unigene18725_GsL3-Total-RNA	Unigene18725_GsL3-Total-RNA	682	72439	61	19	22	8	37.8		3582	1	1	1	444.261	886.507	2	886.503	0.0048	0	24.14	8.9	R	WTLAQLR	Q			Cmpd 481, AutoMSn(444.2609), 20.8 min
9	Unigene18725_GsL3-Total-RNA	Unigene18725_GsL3-Total-RNA	682	72439	61	19	22	8	37.8		3583	1	1	1	444.261	886.508	2	886.503	0.0055	0	23.45	10	R	WTLAQLR	Q			Cmpd 478, AutoMSn(444.2612), 20.7 min
9	Unigene18725_GsL3-Total-RNA	Unigene18725_GsL3-Total-RNA	682	72439	61	19	22	8	37.8		4137	1	1	1	475.731	949.447	2	949.444	0.0034	0	29.69	2.5	K	GMTGFGQPR	W			Cmpd 255, AutoMSn(475.7310), 15.7 min
9	Unigene18725_GsL3-Total-RNA	Unigene18725_GsL3-Total-RNA	682	72439	61	19	22	8	37.8		5052	1	1	1	518.769	1035.52	2	1035.52	0.0056	0	50.38	0.02	K	LMTNFGTPR	N			Cmpd 358, AutoMSn(518.7686), 18.1 min
9	Unigene18725_GsL3-Total-RNA	Unigene18725_GsL3-Total-RNA	682	72439	61	19	22	8	37.8		5053	1	1	1	518.769	1035.52	2	1035.52	0.0061	0	49.65	0.024	K	LMTNFGTPR	N			Cmpd 361, AutoMSn(518.7689), 18.1 min
9	Unigene18725_GsL3-Total-RNA	Unigene18725_GsL3-Total-RNA	682	72439	61	19	22	8	37.8		5054	1	1	1	518.77	1035.53	2	1035.52	0.0094	0	43.99	0.088	K	LMTNFGTPR	N			Cmpd 355, AutoMSn(518.7705), 18.0 min
9	Unigene18725_GsL3-Total-RNA	Unigene18725_GsL3-Total-RNA	682	72439	61	19	22	8	37.8		5241	1	1	1	526.768	1051.52	2	1051.51	0.0091	0	32.13	1.3	K	LMTNFGTPR	N	Oxidation (M)	0.020000000.0	Cmpd 293, AutoMSn(526.7678), 16.6 min
9	Unigene18725_GsL3-Total-RNA	Unigene18725_GsL3-Total-RNA	682	72439	61	19	22	8	37.8		5242	1	1	1	526.768	1051.52	2	1051.51	0.0099	0	44.26	0.081	K	LMTNFGTPR	N	Oxidation (M)	0.020000000.0	Cmpd 290, AutoMSn(526.7683), 16.5 min
9	Unigene18725_GsL3-Total-RNA	Unigene18725_GsL3-Total-RNA	682	72439	61	19	22	8	37.8		8316	1	1	1	451.566	1351.68	3	1351.67	0.0039	1	19.58	19	R	LQAGTNKYDSQK	G			Cmpd 59, AutoMSn(451.5663), 11.4 min
9	Unigene18725_GsL3-Total-RNA	Unigene18725_GsL3-Total-RNA	682	72439	61	19	22	8	37.8		8317	5	1	1	676.848	1351.68	2	1351.67	0.0078	1	13.05	84	R	LQAGTNKYDSQK	G			Cmpd 49, AutoMSn(676.8478), 11.1 min
9	Unigene18725_GsL3-Total-RNA	Unigene18725_GsL3-Total-RNA	682	72439	61	19	22	8	37.8		8318	3	1	1	676.848	1351.68	2	1351.67	0.0085	1	4.6	580	R	LQAGTNKYDSQK	G			Cmpd 52, AutoMSn(676.8481), 11.2 min
9	Unigene18725_GsL3-Total-RNA	Unigene18725_GsL3-Total-RNA	682	72439	61	19	22	8	37.8		8713	5	1	1	695.876	1389.74	2	1389.65	0.0879	1	6.02	430	R	CDSNLLVPDCRR	T			Cmpd 176, AutoMSn(695.8758), 14.6 min
9	Unigene18725_GsL3-Total-RNA	Unigene18725_GsL3-Total-RNA	682	72439	61	19	22	8	37.8		8753	1	1	1	697.859	1393.7	2	1393.69	0.0087	1	25.6	4.4	R	LQSGTNKFESQR	G			Cmpd 110, AutoMSn(697.8591), 12.5 min
9	Unigene18725_GsL3-Total-RNA	Unigene18725_GsL3-Total-RNA	682	72439	61	19	22	8	37.8		8754	4	1	1	697.859	1393.7	2	1393.69	0.0088	1	13.16	78	R	LQSGTNKFESQR	G			Cmpd 113, AutoMSn(697.8592), 12.6 min
9	Unigene18725_GsL3-Total-RNA	Unigene18725_GsL3-Total-RNA	682	72439	61	19	22	8	37.8		8755	1	1	1	465.577	1393.71	3	1393.69	0.0143	1	31.85	1	R	LQSGTNKFESQR	G			Cmpd 110, AutoMSn(465.5770), 12.5 min
9	Unigene18725_GsL3-Total-RNA	Unigene18725_GsL3-Total-RNA	682	72439	61	19	22	8	37.8		8756	1	1	1	465.578	1393.71	3	1393.69	0.0173	1	76.25	3.8e-05	R	LQSGTNKFESQR	G			Cmpd 109, AutoMSn(465.5780), 12.5 min
9	Unigene18725_GsL3-Total-RNA	Unigene18725_GsL3-Total-RNA	682	72439	61	19	22	8	37.8		8757	1	1	1	465.578	1393.71	3	1393.69	0.0176	1	68.15	0.00025	R	LQSGTNKFESQR	G			Cmpd 112, AutoMSn(465.5781), 12.5 min
9	Unigene18725_GsL3-Total-RNA	Unigene18725_GsL3-Total-RNA	682	72439	61	19	22	8	37.8		9602	1	1	1	750.871	1499.73	2	1499.72	0.0081	0	48.28	0.022	R	FASQQGMTGFGTIR	N			Cmpd 452, AutoMSn(750.8709), 20.1 min
9	Unigene18725_GsL3-Total-RNA	Unigene18725_GsL3-Total-RNA	682	72439	61	19	22	8	37.8		9603	1	1	1	750.875	1499.73	2	1499.72	0.0156	0	44.95	0.046	R	FASQQGMTGFGTIR	N			Cmpd 456, AutoMSn(750.8746), 20.2 min
9	Unigene18725_GsL3-Total-RNA	Unigene18725_GsL3-Total-RNA	682	72439	61	19	22	8	37.8		9734	1	1	1	758.867	1515.72	2	1515.71	0.005	0	46.87	0.031	R	FASQQGMTGFGTIR	N	Oxidation (M)	0.00000020000000.0	Cmpd 362, AutoMSn(758.8668), 18.1 min
9	Unigene18725_GsL3-Total-RNA	Unigene18725_GsL3-Total-RNA	682	72439	61	19	22	8	37.8		9735	1	1	1	758.869	1515.72	2	1515.71	0.0092	0	40.22	0.14	R	FASQQGMTGFGTIR	N	Oxidation (M)	0.00000020000000.0	Cmpd 364, AutoMSn(758.8689), 18.2 min
9	Unigene18725_GsL3-Total-RNA	Unigene18725_GsL3-Total-RNA	682	72439	61	19	22	8	37.8		10258	8	1	1	791.9	1581.79	2	1581.8	-0.0187	1	6.05	350	R	HFILFEAMCKTVK	C	Oxidation (M)	0.0000000200000.0	Cmpd 498, AutoMSn(791.9003), 22.8 min
9	Unigene18725_GsL3-Total-RNA	Unigene18725_GsL3-Total-RNA	682	72439	61	19	22	8	37.8		10307	3	1	1	797.502	1592.99	2	1593.75	-0.7569	0	3.55	930	K	YVCSQVLTSSNHSVA	-			Cmpd 1189, AutoMSn(797.5017), 37.0 min
9	Unigene18725_GsL3-Total-RNA	Unigene18725_GsL3-Total-RNA	682	72439	61	19	22	8	37.8		10400	10	1	1	535.943	1604.81	3	1604.9	-0.0886	1	5.95	350	R	TVPIALHRLAHCFK	-			Cmpd 226, AutoMSn(535.9435), 16.7 min
9	Unigene18725_GsL3-Total-RNA	Unigene18725_GsL3-Total-RNA	682	72439	61	19	22	8	37.8		10512	1	1	1	815.41	1628.81	2	1628.79	0.0103	0	58.09	0.0022	R	WEVLDPSISWQNR	K			Cmpd 673, AutoMSn(815.4098), 25.1 min
9	Unigene18725_GsL3-Total-RNA	Unigene18725_GsL3-Total-RNA	682	72439	61	19	22	8	37.8		10513	1	1	1	815.413	1628.81	2	1628.79	0.0159	0	44.48	0.05	R	WEVLDPSISWQNR	K			Cmpd 672, AutoMSn(815.4126), 25.1 min
9	Unigene18725_GsL3-Total-RNA	Unigene18725_GsL3-Total-RNA	682	72439	61	19	22	8	37.8		11379	1	1	1	879.454	1756.89	2	1756.89	0.0047	1	21.57	9.2	R	WEVLDPSISWQNRK	S			Cmpd 542, AutoMSn(879.4544), 22.2 min
9	Unigene18725_GsL3-Total-RNA	Unigene18725_GsL3-Total-RNA	682	72439	61	19	22	8	37.8		11380	7	1	1	879.456	1756.9	2	1756.89	0.0076	1	10.98	110	R	WEVLDPSISWQNRK	S			Cmpd 545, AutoMSn(879.4559), 22.2 min
9	Unigene18725_GsL3-Total-RNA	Unigene18725_GsL3-Total-RNA	682	72439	61	19	22	8	37.8		11381	1	1	1	586.641	1756.9	3	1756.89	0.013	1	35.33	0.39	R	WEVLDPSISWQNRK	S			Cmpd 538, AutoMSn(586.6415), 22.1 min
9	Unigene18725_GsL3-Total-RNA	Unigene18725_GsL3-Total-RNA	682	72439	61	19	22	8	37.8		11382	1	1	1	586.643	1756.91	3	1756.89	0.0173	1	66.88	0.00027	R	WEVLDPSISWQNRK	S			Cmpd 541, AutoMSn(586.6429), 22.1 min
9	Unigene18725_GsL3-Total-RNA	Unigene18725_GsL3-Total-RNA	682	72439	61	19	22	8	37.8		11383	1	1	1	586.644	1756.91	3	1756.89	0.0203	1	62.03	0.00084	R	WEVLDPSISWQNRK	S			Cmpd 544, AutoMSn(586.6439), 22.2 min
9	Unigene18725_GsL3-Total-RNA	Unigene18725_GsL3-Total-RNA	682	72439	61	19	22	8	37.8		11445	2	1	1	883.989	1765.96	2	1765.96	0.0061	1	9.78	140	R	VKAENLQEVPEEILR	R			Cmpd 495, AutoMSn(883.9890), 21.1 min
9	Unigene18725_GsL3-Total-RNA	Unigene18725_GsL3-Total-RNA	682	72439	61	19	22	8	37.8		11446	1	1	1	883.989	1765.96	2	1765.96	0.0061	1	16.21	33	R	VKAENLQEVPEEILR	R			Cmpd 491, AutoMSn(883.9890), 21.0 min
9	Unigene18725_GsL3-Total-RNA	Unigene18725_GsL3-Total-RNA	682	72439	61	19	22	8	37.8		11447	1	1	1	883.989	1765.96	2	1765.96	0.0062	1	19.96	14	R	VKAENLQEVPEEILR	R			Cmpd 489, AutoMSn(883.9890), 21.0 min
9	Unigene18725_GsL3-Total-RNA	Unigene18725_GsL3-Total-RNA	682	72439	61	19	22	8	37.8		11448	1	1	1	589.664	1765.97	3	1765.96	0.0136	1	14.77	46	R	VKAENLQEVPEEILR	R			Cmpd 485, AutoMSn(589.6643), 20.9 min
9	Unigene18725_GsL3-Total-RNA	Unigene18725_GsL3-Total-RNA	682	72439	61	19	22	8	37.8		11449	1	1	1	589.666	1765.98	3	1765.96	0.02	1	30.68	1.2	R	VKAENLQEVPEEILR	R			Cmpd 488, AutoMSn(589.6664), 20.9 min
9	Unigene18725_GsL3-Total-RNA	Unigene18725_GsL3-Total-RNA	682	72439	61	19	22	8	37.8		11450	1	1	1	589.667	1765.98	3	1765.96	0.0231	1	39.12	0.17	R	VKAENLQEVPEEILR	R			Cmpd 490, AutoMSn(589.6674), 21.0 min
9	Unigene18725_GsL3-Total-RNA	Unigene18725_GsL3-Total-RNA	682	72439	61	19	22	8	37.8		12105	1	1	1	622.017	1863.03	3	1863.01	0.0196	1	63.74	0.00054	R	VNTAPTDLPALPEEKIR	L			Cmpd 459, AutoMSn(622.0172), 20.3 min
9	Unigene18725_GsL3-Total-RNA	Unigene18725_GsL3-Total-RNA	682	72439	61	19	22	8	37.8		12106	1	1	1	622.018	1863.03	3	1863.01	0.0216	1	25.62	3.5	R	VNTAPTDLPALPEEKIR	L			Cmpd 461, AutoMSn(622.0179), 20.3 min
9	Unigene18725_GsL3-Total-RNA	Unigene18725_GsL3-Total-RNA	682	72439	61	19	22	8	37.8		12458	1	1	1	649.332	1944.97	3	1944.95	0.0199	1	17.93	17	R	SETIIPSQAGWNKGDSQK	G			Cmpd 338, AutoMSn(649.3320), 17.6 min
9	Unigene18725_GsL3-Total-RNA	Unigene18725_GsL3-Total-RNA	682	72439	61	19	22	8	37.8		12820	1	1	1	677.343	2029.01	3	2028.99	0.0223	1	28.25	1.5	R	QTDGIIPSQAGWNKGDSQK	L			Cmpd 347, AutoMSn(677.3435), 17.8 min
9	Unigene18725_GsL3-Total-RNA	Unigene18725_GsL3-Total-RNA	682	72439	61	19	22	8	37.8		12821	1	1	1	677.345	2029.01	3	2028.99	0.0274	1	59.74	0.0011	R	QTDGIIPSQAGWNKGDSQK	L			Cmpd 344, AutoMSn(677.3453), 17.7 min
9	Unigene18725_GsL3-Total-RNA	Unigene18725_GsL3-Total-RNA	682	72439	61	19	22	8	37.8		12879	1	1	1	684.041	2049.1	3	2049.07	0.0274	1	27.84	1.7	R	EGIRVNTAPTDLPALPEEK	I			Cmpd 493, AutoMSn(684.0411), 21.1 min
9	Unigene18725_GsL3-Total-RNA	Unigene18725_GsL3-Total-RNA	682	72439	61	19	22	8	37.8		12880	1	1	1	684.041	2049.1	3	2049.07	0.0277	1	29.52	1.2	R	EGIRVNTAPTDLPALPEEK	I			Cmpd 496, AutoMSn(684.0412), 21.1 min
9	Unigene18725_GsL3-Total-RNA	Unigene18725_GsL3-Total-RNA	682	72439	61	19	22	8	37.8		12881	3	1	1	684.041	2049.1	3	2049.07	0.0277	1	9.33	120	R	EGIRVNTAPTDLPALPEEK	I			Cmpd 499, AutoMSn(684.0413), 21.2 min
9	Unigene18725_GsL3-Total-RNA	Unigene18725_GsL3-Total-RNA	682	72439	61	19	22	8	37.8		12926	1	1	1	1032.01	2062	2	2061.99	0.0072	1	10.49	84	R	IWELEYPEEAEASLDRL	-			Cmpd 787, AutoMSn(1032.0056), 27.7 min
9	Unigene18725_GsL3-Total-RNA	Unigene18725_GsL3-Total-RNA	682	72439	61	19	22	8	37.8		12927	1	1	1	1032.01	2062	2	2061.99	0.0098	1	83.7	4e-06	R	IWELEYPEEAEASLDRL	-			Cmpd 790, AutoMSn(1032.0069), 27.7 min
9	Unigene18725_GsL3-Total-RNA	Unigene18725_GsL3-Total-RNA	682	72439	61	19	22	8	37.8		12928	1	1	1	1032.01	2062	2	2061.99	0.0109	1	74.47	3.4e-05	R	IWELEYPEEAEASLDRL	-			Cmpd 787, AutoMSn(1032.0074), 27.7 min
9	Unigene18725_GsL3-Total-RNA	Unigene18725_GsL3-Total-RNA	682	72439	61	19	22	8	37.8		12929	1	1	1	1032.01	2062	2	2061.99	0.0142	1	11.49	67	R	IWELEYPEEAEASLDRL	-			Cmpd 760, AutoMSn(1032.0091), 27.7 min
9	Unigene18725_GsL3-Total-RNA	Unigene18725_GsL3-Total-RNA	682	72439	61	19	22	8	37.8		12931	1	1	1	688.344	2062.01	3	2061.99	0.0202	1	81.78	6.2e-06	R	IWELEYPEEAEASLDRL	-			Cmpd 788, AutoMSn(688.3438), 27.7 min
9	Unigene18725_GsL3-Total-RNA	Unigene18725_GsL3-Total-RNA	682	72439	61	19	22	8	37.8		12932	1	1	1	688.344	2062.01	3	2061.99	0.0208	1	80.09	9.2e-06	R	IWELEYPEEAEASLDRL	-			Cmpd 794, AutoMSn(688.3440), 27.8 min
9	Unigene18725_GsL3-Total-RNA	Unigene18725_GsL3-Total-RNA	682	72439	61	19	22	8	37.8		12933	1	1	1	688.345	2062.01	3	2061.99	0.0228	1	98.74	1.3e-07	R	IWELEYPEEAEASLDRL	-			Cmpd 791, AutoMSn(688.3447), 27.7 min
9	Unigene18725_GsL3-Total-RNA	Unigene18725_GsL3-Total-RNA	682	72439	61	19	22	8	37.8		12936	1	1	1	1032.22	2062.43	2	2061.99	0.4378	1	85.37	5.4e-06	R	IWELEYPEEAEASLDRL	-			Cmpd 786, AutoMSn(1032.2209), 27.6 min
9	Unigene18725_GsL3-Total-RNA	Unigene18725_GsL3-Total-RNA	682	72439	61	19	22	8	37.8		14612	1	1	1	890.756	2669.25	3	2669.25	-0.0066	1	12.84	33	R	NTMAQPGEAQPNATMEAQVAGKGQPK	R	Oxidation (M)	0.00000000000000200000000000.0	Cmpd 1161, AutoMSn(890.7563), 39.3 min
9	Unigene18725_GsL3-Total-RNA	Unigene18725_GsL3-Total-RNA	682	72439	61	19	22	8	37.8		14918	1	1	1	970.469	2908.39	3	2908.58	-0.1969	0	8.01	83	R	SMIFLYFLILCFLLLLFASNLCVR	Y	Carbamidomethyl (C)	0.000000000000000000000100.0	Cmpd 524, AutoMSn(970.4690), 23.8 min	emPAI	0.76
10	CL6285.Contig1_GsL3-Total-RNA	CL6285.Contig1_GsL3-Total-RNA	641	34906	47	17	16	8	58.6		2464	1	1	0	369.206	736.397	2	736.394	0.0029	0	26.65	6	R	CGLLFK	A	Carbamidomethyl (C)	0.100000.0	Cmpd 357, AutoMSn(369.2058), 18.8 min
10	CL6285.Contig1_GsL3-Total-RNA	CL6285.Contig1_GsL3-Total-RNA	641	34906	47	17	16	8	58.6		4245	1	1	1	481.76	961.506	2	961.498	0.0075	0	34.71	0.8	K	ATAYPANVR	D			Cmpd 144, AutoMSn(481.7601), 14.1 min
10	CL6285.Contig1_GsL3-Total-RNA	CL6285.Contig1_GsL3-Total-RNA	641	34906	47	17	16	8	58.6		4246	1	1	1	481.761	961.508	2	961.498	0.0095	0	30.29	2.2	K	ATAYPANVR	D			Cmpd 147, AutoMSn(481.7611), 14.1 min
10	CL6285.Contig1_GsL3-Total-RNA	CL6285.Contig1_GsL3-Total-RNA	641	34906	47	17	16	8	58.6		5894	1	1	1	558.264	1114.51	2	1114.5	0.0095	0	44.71	0.064	K	GSNVYNYGGGK	L			Cmpd 132, AutoMSn(558.2642), 13.8 min
10	CL6285.Contig1_GsL3-Total-RNA	CL6285.Contig1_GsL3-Total-RNA	641	34906	47	17	16	8	58.6		5895	1	1	1	558.265	1114.51	2	1114.5	0.0104	0	56.59	0.0041	K	GSNVYNYGGGK	L			Cmpd 135, AutoMSn(558.2646), 13.9 min
10	CL6285.Contig1_GsL3-Total-RNA	CL6285.Contig1_GsL3-Total-RNA	641	34906	47	17	16	8	58.6		7347	8	1	1	1256.65	1255.64	1	1255.64	-0.0035	0	12.41	100	K	IDGVQYVFTSK	K			Cmpd 467, AutoMSn(1256.6487), 21.3 min
10	CL6285.Contig1_GsL3-Total-RNA	CL6285.Contig1_GsL3-Total-RNA	641	34906	47	17	16	8	58.6		7348	1	1	1	628.834	1255.65	2	1255.64	0.0083	0	30.05	1.7	K	IDGVQYVFTSK	K			Cmpd 430, AutoMSn(628.8339), 21.3 min
10	CL6285.Contig1_GsL3-Total-RNA	CL6285.Contig1_GsL3-Total-RNA	641	34906	47	17	16	8	58.6		7349	1	1	1	628.835	1255.66	2	1255.64	0.0109	0	62.28	0.001	K	IDGVQYVFTSK	K			Cmpd 462, AutoMSn(628.8352), 21.2 min
10	CL6285.Contig1_GsL3-Total-RNA	CL6285.Contig1_GsL3-Total-RNA	641	34906	47	17	16	8	58.6		7350	4	1	1	628.835	1255.66	2	1255.64	0.0115	0	4.04	690	K	IDGVQYVFTSK	K			Cmpd 433, AutoMSn(628.8354), 21.4 min
10	CL6285.Contig1_GsL3-Total-RNA	CL6285.Contig1_GsL3-Total-RNA	641	34906	47	17	16	8	58.6		7351	1	1	1	628.836	1255.66	2	1255.64	0.0128	0	54.9	0.0057	K	IDGVQYVFTSK	K			Cmpd 468, AutoMSn(628.8361), 21.3 min
10	CL6285.Contig1_GsL3-Total-RNA	CL6285.Contig1_GsL3-Total-RNA	641	34906	47	17	16	8	58.6		7352	1	1	1	628.836	1255.66	2	1255.64	0.0129	0	52.77	0.0093	K	IDGVQYVFTSK	K			Cmpd 465, AutoMSn(628.8362), 21.2 min
10	CL6285.Contig1_GsL3-Total-RNA	CL6285.Contig1_GsL3-Total-RNA	641	34906	47	17	16	8	58.6		8012	1	1	1	660.34	1318.67	2	1318.66	0.0108	0	25.47	4.7	K	CVIDGITTAANGK	T	Carbamidomethyl (C)	0.1000000000000.0	Cmpd 355, AutoMSn(660.3403), 18.8 min
10	CL6285.Contig1_GsL3-Total-RNA	CL6285.Contig1_GsL3-Total-RNA	641	34906	47	17	16	8	58.6		8669	1	1	1	462.259	1383.75	3	1383.74	0.0144	1	47.96	0.026	K	IDGVQYVFTSKK	V			Cmpd 345, AutoMSn(462.2587), 18.6 min
10	CL6285.Contig1_GsL3-Total-RNA	CL6285.Contig1_GsL3-Total-RNA	641	34906	47	17	16	8	58.6		8670	1	1	1	462.26	1383.76	3	1383.74	0.0172	1	59.34	0.0019	K	IDGVQYVFTSKK	V			Cmpd 343, AutoMSn(462.2596), 18.5 min
10	CL6285.Contig1_GsL3-Total-RNA	CL6285.Contig1_GsL3-Total-RNA	641	34906	47	17	16	8	58.6		8671	1	1	1	462.26	1383.76	3	1383.74	0.018	1	43.73	0.068	K	IDGVQYVFTSKK	V			Cmpd 349, AutoMSn(462.2599), 18.6 min
10	CL6285.Contig1_GsL3-Total-RNA	CL6285.Contig1_GsL3-Total-RNA	641	34906	47	17	16	8	58.6		8717	1	1	1	464.58	1390.72	3	1390.7	0.0197	1	49.19	0.021	K	ATAYPANVRDWK	G			Cmpd 255, AutoMSn(464.5803), 16.5 min
10	CL6285.Contig1_GsL3-Total-RNA	CL6285.Contig1_GsL3-Total-RNA	641	34906	47	17	16	8	58.6		8718	1	1	1	464.581	1390.72	3	1390.7	0.0205	1	40.4	0.16	K	ATAYPANVRDWK	G			Cmpd 252, AutoMSn(464.5806), 16.5 min
10	CL6285.Contig1_GsL3-Total-RNA	CL6285.Contig1_GsL3-Total-RNA	641	34906	47	17	16	8	58.6		10611	3	1	1	824.471	1646.93	2	1646.8	0.1282	1	7.05	290	K	VWLKSMVYSMCLR	R	2 Oxidation (M)	0.0000020002000.0	Cmpd 1167, AutoMSn(824.4705), 37.4 min
10	CL6285.Contig1_GsL3-Total-RNA	CL6285.Contig1_GsL3-Total-RNA	641	34906	47	17	16	8	58.6		11451	1	1	1	589.971	1766.89	3	1766.86	0.0278	1	14.2	46	K	TYIFKGSNVYNYGGGK	L			Cmpd 332, AutoMSn(589.9708), 18.2 min
10	CL6285.Contig1_GsL3-Total-RNA	CL6285.Contig1_GsL3-Total-RNA	641	34906	47	17	16	8	58.6		11452	1	1	1	589.971	1766.89	3	1766.86	0.0295	1	42.82	0.063	K	TYIFKGSNVYNYGGGK	L			Cmpd 328, AutoMSn(589.9714), 18.2 min
10	CL6285.Contig1_GsL3-Total-RNA	CL6285.Contig1_GsL3-Total-RNA	641	34906	47	17	16	8	58.6		11453	1	1	1	589.972	1766.89	3	1766.86	0.032	1	52.33	0.007	K	TYIFKGSNVYNYGGGK	L			Cmpd 326, AutoMSn(589.9722), 18.1 min
10	CL6285.Contig1_GsL3-Total-RNA	CL6285.Contig1_GsL3-Total-RNA	641	34906	47	17	16	8	58.6		11942	1	1	1	917.984	1833.95	2	1833.95	0.007	0	97.71	2e-07	K	VTVALSDYDQVALLDGR	N			Cmpd 641, AutoMSn(917.9844), 25.1 min
10	CL6285.Contig1_GsL3-Total-RNA	CL6285.Contig1_GsL3-Total-RNA	641	34906	47	17	16	8	58.6		11943	1	1	1	917.987	1833.96	2	1833.95	0.0119	0	87.64	2e-06	K	VTVALSDYDQVALLDGR	N			Cmpd 645, AutoMSn(917.9868), 25.3 min
10	CL6285.Contig1_GsL3-Total-RNA	CL6285.Contig1_GsL3-Total-RNA	641	34906	47	17	16	8	58.6		11944	1	1	1	917.987	1833.96	2	1833.95	0.0131	0	107.03	2.3e-08	K	VTVALSDYDQVALLDGR	N			Cmpd 642, AutoMSn(917.9875), 25.2 min
10	CL6285.Contig1_GsL3-Total-RNA	CL6285.Contig1_GsL3-Total-RNA	641	34906	47	17	16	8	58.6		11945	1	1	1	917.992	1833.97	2	1833.95	0.023	0	15.3	35	K	VTVALSDYDQVALLDGR	N			Cmpd 604, AutoMSn(917.9924), 25.3 min
10	CL6285.Contig1_GsL3-Total-RNA	CL6285.Contig1_GsL3-Total-RNA	641	34906	47	17	16	8	58.6		11946	1	1	1	612.335	1833.98	3	1833.95	0.0357	0	42.01	0.077	K	VTVALSDYDQVALLDGR	N			Cmpd 644, AutoMSn(612.3349), 25.2 min
10	CL6285.Contig1_GsL3-Total-RNA	CL6285.Contig1_GsL3-Total-RNA	641	34906	47	17	16	8	58.6		12453	2	1	1	648.98	1943.92	3	1943.89	0.0227	1	11.62	78	R	GNLYCPGDLFTNRFDR	C	Carbamidomethyl (C)	0.0000100000000000.0	Cmpd 483, AutoMSn(648.9798), 22.4 min
10	CL6285.Contig1_GsL3-Total-RNA	CL6285.Contig1_GsL3-Total-RNA	641	34906	47	17	16	8	58.6		12454	2	1	1	648.98	1943.92	3	1943.89	0.0238	1	11.72	76	R	GNLYCPGDLFTNRFDR	C	Carbamidomethyl (C)	0.0000100000000000.0	Cmpd 486, AutoMSn(648.9801), 22.5 min
10	CL6285.Contig1_GsL3-Total-RNA	CL6285.Contig1_GsL3-Total-RNA	641	34906	47	17	16	8	58.6		12455	2	1	1	648.981	1943.92	3	1943.89	0.0269	1	24.94	3.6	R	GNLYCPGDLFTNRFDR	C	Carbamidomethyl (C)	0.0000100000000000.0	Cmpd 516, AutoMSn(648.9812), 22.4 min
10	CL6285.Contig1_GsL3-Total-RNA	CL6285.Contig1_GsL3-Total-RNA	641	34906	47	17	16	8	58.6		12456	2	1	1	648.981	1943.92	3	1943.89	0.0272	1	25.69	3	R	GNLYCPGDLFTNRFDR	C	Carbamidomethyl (C)	0.0000100000000000.0	Cmpd 519, AutoMSn(648.9813), 22.4 min
10	CL6285.Contig1_GsL3-Total-RNA	CL6285.Contig1_GsL3-Total-RNA	641	34906	47	17	16	8	58.6		12457	1	1	1	648.981	1943.92	3	1943.89	0.0272	1	35.2	0.34	R	GNLYCPGDLFTNRFDR	C	Carbamidomethyl (C)	0.0000100000000000.0	Cmpd 522, AutoMSn(648.9813), 22.5 min
10	CL6285.Contig1_GsL3-Total-RNA	CL6285.Contig1_GsL3-Total-RNA	641	34906	47	17	16	8	58.6		13788	1	1	1	763.05	2286.13	3	2286.1	0.0241	1	85.97	2e-06	R	NLYTYSLQGNKFTANEGNPR	Q			Cmpd 378, AutoMSn(763.0496), 19.3 min
10	CL6285.Contig1_GsL3-Total-RNA	CL6285.Contig1_GsL3-Total-RNA	641	34906	47	17	16	8	58.6		13789	1	1	1	763.051	2286.13	3	2286.1	0.027	1	68.4	0.00011	R	NLYTYSLQGNKFTANEGNPR	Q			Cmpd 377, AutoMSn(763.0506), 19.2 min
10	CL6285.Contig1_GsL3-Total-RNA	CL6285.Contig1_GsL3-Total-RNA	641	34906	47	17	16	8	58.6		13791	1	1	1	763.051	2286.13	3	2286.1	0.0282	1	70.44	7.2e-05	R	NLYTYSLQGNKFTANEGNPR	Q			Cmpd 382, AutoMSn(763.0510), 19.4 min
10	CL6285.Contig1_GsL3-Total-RNA	CL6285.Contig1_GsL3-Total-RNA	641	34906	47	17	16	8	58.6		14236	1	1	1	822.115	2463.32	3	2463.3	0.0241	0	20.76	6.8	R	SVSFVPTGAIYLPALQYHMITR	G			Cmpd 724, AutoMSn(822.1148), 27.0 min
10	CL6285.Contig1_GsL3-Total-RNA	CL6285.Contig1_GsL3-Total-RNA	641	34906	47	17	16	8	58.6		14237	1	1	1	822.115	2463.32	3	2463.3	0.0262	0	50.6	0.0071	R	SVSFVPTGAIYLPALQYHMITR	G			Cmpd 725, AutoMSn(822.1155), 27.1 min
10	CL6285.Contig1_GsL3-Total-RNA	CL6285.Contig1_GsL3-Total-RNA	641	34906	47	17	16	8	58.6		14238	1	1	1	822.117	2463.33	3	2463.3	0.0297	0	37.64	0.14	R	SVSFVPTGAIYLPALQYHMITR	G			Cmpd 728, AutoMSn(822.1167), 27.1 min
10	CL6285.Contig1_GsL3-Total-RNA	CL6285.Contig1_GsL3-Total-RNA	641	34906	47	17	16	8	58.6		14267	1	1	1	827.444	2479.31	3	2479.29	0.0178	0	15.08	25	R	SVSFVPTGAIYLPALQYHMITR	G	Oxidation (M)	0.0000000000000000002000.0	Cmpd 641, AutoMSn(827.4443), 26.1 min
10	CL6285.Contig1_GsL3-Total-RNA	CL6285.Contig1_GsL3-Total-RNA	641	34906	47	17	16	8	58.6		14270	1	1	1	827.447	2479.32	3	2479.29	0.0273	0	44.64	0.028	R	SVSFVPTGAIYLPALQYHMITR	G	Oxidation (M)	0.0000000000000000002000.0	Cmpd 677, AutoMSn(827.4475), 26.0 min
10	CL6285.Contig1_GsL3-Total-RNA	CL6285.Contig1_GsL3-Total-RNA	641	34906	47	17	16	8	58.6		14271	1	1	1	827.449	2479.32	3	2479.29	0.0313	0	45.69	0.022	R	SVSFVPTGAIYLPALQYHMITR	G	Oxidation (M)	0.0000000000000000002000.0	Cmpd 680, AutoMSn(827.4488), 26.1 min
10	CL6285.Contig1_GsL3-Total-RNA	CL6285.Contig1_GsL3-Total-RNA	641	34906	47	17	16	8	58.6		14272	1	1	1	827.449	2479.33	3	2479.29	0.0329	0	35.06	0.25	R	SVSFVPTGAIYLPALQYHMITR	G	Oxidation (M)	0.0000000000000000002000.0	Cmpd 683, AutoMSn(827.4494), 26.1 min
10	CL6285.Contig1_GsL3-Total-RNA	CL6285.Contig1_GsL3-Total-RNA	641	34906	47	17	16	8	58.6		14322	1	1	1	1262.09	2522.17	2	2522.16	0.0125	1	25.66	1.9	K	VYQLDEAGREDGQGSPISELISC	-	Carbamidomethyl (C)	0.00000000000000000000001.0	Cmpd 667, AutoMSn(1262.0933), 25.8 min
10	CL6285.Contig1_GsL3-Total-RNA	CL6285.Contig1_GsL3-Total-RNA	641	34906	47	17	16	8	58.6		14327	1	1	1	841.738	2522.19	3	2522.16	0.0315	1	25.83	1.8	K	VYQLDEAGREDGQGSPISELISC	-	Carbamidomethyl (C)	0.00000000000000000000001.0	Cmpd 665, AutoMSn(841.7376), 25.7 min
10	CL6285.Contig1_GsL3-Total-RNA	CL6285.Contig1_GsL3-Total-RNA	641	34906	47	17	16	8	58.6		14328	1	1	1	841.739	2522.2	3	2522.16	0.0359	1	23.09	3.4	K	VYQLDEAGREDGQGSPISELISC	-	Carbamidomethyl (C)	0.00000000000000000000001.0	Cmpd 626, AutoMSn(841.7391), 25.7 min
10	CL6285.Contig1_GsL3-Total-RNA	CL6285.Contig1_GsL3-Total-RNA	641	34906	47	17	16	8	58.6		14329	1	1	1	841.742	2522.2	3	2522.16	0.0445	1	29.48	0.76	K	VYQLDEAGREDGQGSPISELISC	-	Carbamidomethyl (C)	0.00000000000000000000001.0	Cmpd 664, AutoMSn(841.7419), 25.7 min
10	CL6285.Contig1_GsL3-Total-RNA	CL6285.Contig1_GsL3-Total-RNA	641	34906	47	17	16	8	58.6		14553	10	1	1	880.46	2638.36	3	2638.37	-0.0062	1	6.25	160	R	LLLKLGTTHSMICYTLAHFFEK	T	Carbamidomethyl (C); Oxidation (M)	0.0000000000201000000000.0	Cmpd 402, AutoMSn(880.4602), 20.5 min
10	CL6285.Contig1_GsL3-Total-RNA	CL6285.Contig1_GsL3-Total-RNA	641	34906	47	17	16	8	58.6		14691	4	1	1	908.155	2721.44	3	2721.31	0.1281	1	4.46	250	-	QGGSDDHTPIPLEALANTRMLNEAR	G	Oxidation (M)	0.0000000000000000000200000.0	Cmpd 863, AutoMSn(908.1546), 29.3 min	emPAI	2.87
11	CL1262.Contig3_GsL3-Total-RNA	CL1262.Contig3_GsL3-Total-RNA	621	31485	33	19	11	6	40		2205	3	1	0	693.324	692.316	1	692.316	0	0	8.2	430	K	SGLCVSA	-	Carbamidomethyl (C)	0.0001000.0	Cmpd 279, AutoMSn(693.3236), 17.5 min
11	CL1262.Contig3_GsL3-Total-RNA	CL1262.Contig3_GsL3-Total-RNA	621	31485	33	19	11	6	40		2206	2	1	0	693.324	692.317	1	692.316	0.0005	0	14.99	90	K	SGLCVSA	-	Carbamidomethyl (C)	0.0001000.0	Cmpd 325, AutoMSn(693.3241), 17.5 min
11	CL1262.Contig3_GsL3-Total-RNA	CL1262.Contig3_GsL3-Total-RNA	621	31485	33	19	11	6	40		3908	5	1	1	459.271	916.528	2	916.513	0.015	1	21.34	17	R	LSWKLDR	L			Cmpd 78, AutoMSn(459.2713), 11.7 min
11	CL1262.Contig3_GsL3-Total-RNA	CL1262.Contig3_GsL3-Total-RNA	621	31485	33	19	11	6	40		9598	9	1	0	750.411	1498.81	2	1498.75	0.0582	1	5.61	430	R	GQCAGIHMGLRTGAK	F			Cmpd 674, AutoMSn(750.4112), 26.1 min
11	CL1262.Contig3_GsL3-Total-RNA	CL1262.Contig3_GsL3-Total-RNA	621	31485	33	19	11	6	40		11778	1	1	1	902.928	1803.84	2	1803.83	0.0131	0	44.44	0.042	R	GNWIGEAVMEVGPACSK	C	Carbamidomethyl (C)	0.00000000000000100.0	Cmpd 626, AutoMSn(902.9280), 24.2 min
11	CL1262.Contig3_GsL3-Total-RNA	CL1262.Contig3_GsL3-Total-RNA	621	31485	33	19	11	6	40		11779	1	1	1	902.93	1803.84	2	1803.83	0.0164	0	48.97	0.015	R	GNWIGEAVMEVGPACSK	C	Carbamidomethyl (C)	0.00000000000000100.0	Cmpd 621, AutoMSn(902.9297), 24.1 min
11	CL1262.Contig3_GsL3-Total-RNA	CL1262.Contig3_GsL3-Total-RNA	621	31485	33	19	11	6	40		11780	1	1	1	602.295	1803.86	3	1803.83	0.0352	0	19.21	14	R	GNWIGEAVMEVGPACSK	C	Carbamidomethyl (C)	0.00000000000000100.0	Cmpd 627, AutoMSn(602.2951), 24.3 min
11	CL1262.Contig3_GsL3-Total-RNA	CL1262.Contig3_GsL3-Total-RNA	621	31485	33	19	11	6	40		11878	1	1	1	910.923	1819.83	2	1819.82	0.0073	0	31.05	0.89	R	GNWIGEAVMEVGPACSK	C	Carbamidomethyl (C); Oxidation (M)	0.00000000200000100.0	Cmpd 562, AutoMSn(910.9226), 22.8 min
11	CL1262.Contig3_GsL3-Total-RNA	CL1262.Contig3_GsL3-Total-RNA	621	31485	33	19	11	6	40		11879	1	1	1	910.925	1819.84	2	1819.82	0.0121	0	43.88	0.046	R	GNWIGEAVMEVGPACSK	C	Carbamidomethyl (C); Oxidation (M)	0.00000000200000100.0	Cmpd 560, AutoMSn(910.9250), 22.8 min
11	CL1262.Contig3_GsL3-Total-RNA	CL1262.Contig3_GsL3-Total-RNA	621	31485	33	19	11	6	40		11880	1	1	1	607.62	1819.84	3	1819.82	0.0165	0	31.67	0.76	R	GNWIGEAVMEVGPACSK	C	Carbamidomethyl (C); Oxidation (M)	0.00000000200000100.0	Cmpd 563, AutoMSn(607.6205), 22.8 min
11	CL1262.Contig3_GsL3-Total-RNA	CL1262.Contig3_GsL3-Total-RNA	621	31485	33	19	11	6	40		11881	1	1	1	607.621	1819.84	3	1819.82	0.0183	0	41.38	0.081	R	GNWIGEAVMEVGPACSK	C	Carbamidomethyl (C); Oxidation (M)	0.00000000200000100.0	Cmpd 558, AutoMSn(607.6212), 22.7 min
11	CL1262.Contig3_GsL3-Total-RNA	CL1262.Contig3_GsL3-Total-RNA	621	31485	33	19	11	6	40		12526	1	1	0	981.455	1960.9	2	1960.88	0.0116	0	41.36	0.081	R	SENLYWEYGLPNYDAK	K			Cmpd 637, AutoMSn(981.4552), 24.5 min
11	CL1262.Contig3_GsL3-Total-RNA	CL1262.Contig3_GsL3-Total-RNA	621	31485	33	19	11	6	40		12527	1	1	0	981.456	1960.9	2	1960.88	0.0137	0	64.33	0.00041	R	SENLYWEYGLPNYDAK	K			Cmpd 634, AutoMSn(981.4563), 24.4 min
11	CL1262.Contig3_GsL3-Total-RNA	CL1262.Contig3_GsL3-Total-RNA	621	31485	33	19	11	6	40		12528	1	1	0	981.457	1960.9	2	1960.88	0.015	0	61.11	0.00085	R	SENLYWEYGLPNYDAK	K			Cmpd 632, AutoMSn(981.4569), 24.4 min
11	CL1262.Contig3_GsL3-Total-RNA	CL1262.Contig3_GsL3-Total-RNA	621	31485	33	19	11	6	40		12529	1	1	0	654.643	1960.91	3	1960.88	0.0219	0	35.63	0.3	R	SENLYWEYGLPNYDAK	K			Cmpd 635, AutoMSn(654.6426), 24.4 min
11	CL1262.Contig3_GsL3-Total-RNA	CL1262.Contig3_GsL3-Total-RNA	621	31485	33	19	11	6	40		12530	1	1	0	654.645	1960.91	3	1960.88	0.0282	0	46.59	0.024	R	SENLYWEYGLPNYDAK	K			Cmpd 631, AutoMSn(654.6448), 24.4 min
11	CL1262.Contig3_GsL3-Total-RNA	CL1262.Contig3_GsL3-Total-RNA	621	31485	33	19	11	6	40		13090	1	1	0	697.344	2089.01	3	2088.98	0.0305	1	61.03	0.00073	R	SENLYWEYGLPNYDAKK	T			Cmpd 523, AutoMSn(697.3438), 22.0 min
11	CL1262.Contig3_GsL3-Total-RNA	CL1262.Contig3_GsL3-Total-RNA	621	31485	33	19	11	6	40		13091	1	1	0	697.344	2089.01	3	2088.98	0.0316	1	45.39	0.027	R	SENLYWEYGLPNYDAKK	T			Cmpd 522, AutoMSn(697.3442), 21.9 min
11	CL1262.Contig3_GsL3-Total-RNA	CL1262.Contig3_GsL3-Total-RNA	621	31485	33	19	11	6	40		13092	1	1	0	697.349	2089.02	3	2088.98	0.0454	1	56.28	0.0022	R	SENLYWEYGLPNYDAKK	T			Cmpd 519, AutoMSn(697.3488), 21.8 min
11	CL1262.Contig3_GsL3-Total-RNA	CL1262.Contig3_GsL3-Total-RNA	621	31485	33	19	11	6	40		13304	4	1	0	717.086	2148.24	3	2147.91	0.3276	1	10.34	120	R	FSLRSSLCECSVEQYCAHS	-			Cmpd 327, AutoMSn(717.0856), 17.3 min
11	CL1262.Contig3_GsL3-Total-RNA	CL1262.Contig3_GsL3-Total-RNA	621	31485	33	19	11	6	40		14184	1	1	1	817.349	2449.02	3	2449	0.0218	0	63.36	0.00045	K	TDCSYPYSGQNMAYVVCQYK	V	2 Carbamidomethyl (C); Oxidation (M)	0.00100000000200001000.0	Cmpd 442, AutoMSn(817.3487), 20.1 min
11	CL1262.Contig3_GsL3-Total-RNA	CL1262.Contig3_GsL3-Total-RNA	621	31485	33	19	11	6	40		14185	1	1	1	817.352	2449.03	3	2449	0.0309	0	42.64	0.051	K	TDCSYPYSGQNMAYVVCQYK	V	2 Carbamidomethyl (C); Oxidation (M)	0.00100000000200001000.0	Cmpd 445, AutoMSn(817.3517), 20.2 min
11	CL1262.Contig3_GsL3-Total-RNA	CL1262.Contig3_GsL3-Total-RNA	621	31485	33	19	11	6	40		14619	1	1	0	891.424	2671.25	3	2671.23	0.018	0	54.25	0.0022	K	KPSVGGGDLPDVGNINCGGQMSDEIR	T	Carbamidomethyl (C)	0.00000000000000001000000000.0	Cmpd 467, AutoMSn(891.4243), 20.7 min
11	CL1262.Contig3_GsL3-Total-RNA	CL1262.Contig3_GsL3-Total-RNA	621	31485	33	19	11	6	40		14620	1	1	0	891.428	2671.26	3	2671.23	0.0308	0	52.33	0.0034	K	KPSVGGGDLPDVGNINCGGQMSDEIR	T	Carbamidomethyl (C)	0.00000000000000001000000000.0	Cmpd 469, AutoMSn(891.4286), 20.7 min
11	CL1262.Contig3_GsL3-Total-RNA	CL1262.Contig3_GsL3-Total-RNA	621	31485	33	19	11	6	40		14621	1	1	0	891.429	2671.26	3	2671.23	0.0308	0	40.36	0.054	K	KPSVGGGDLPDVGNINCGGQMSDEIR	T	Carbamidomethyl (C)	0.00000000000000001000000000.0	Cmpd 473, AutoMSn(891.4286), 20.8 min
11	CL1262.Contig3_GsL3-Total-RNA	CL1262.Contig3_GsL3-Total-RNA	621	31485	33	19	11	6	40		14643	1	1	0	896.76	2687.26	3	2687.23	0.031	0	49.51	0.0062	K	KPSVGGGDLPDVGNINCGGQMSDEIR	T	Carbamidomethyl (C); Oxidation (M)	0.00000000000000001000200000.0	Cmpd 418, AutoMSn(896.7602), 19.6 min
11	CL1262.Contig3_GsL3-Total-RNA	CL1262.Contig3_GsL3-Total-RNA	621	31485	33	19	11	6	40		14644	1	1	0	896.761	2687.26	3	2687.23	0.034	0	56.71	0.0012	K	KPSVGGGDLPDVGNINCGGQMSDEIR	T	Carbamidomethyl (C); Oxidation (M)	0.00000000000000001000200000.0	Cmpd 415, AutoMSn(896.7613), 19.5 min
11	CL1262.Contig3_GsL3-Total-RNA	CL1262.Contig3_GsL3-Total-RNA	621	31485	33	19	11	6	40		14646	1	1	1	897.08	2688.22	3	2688.18	0.0415	1	8.42	91	K	TDCSYPYSGQNMAYVVCQYKVR	G	2 Carbamidomethyl (C)	0.0010000000000000100000.0	Cmpd 509, AutoMSn(897.0801), 21.6 min
11	CL1262.Contig3_GsL3-Total-RNA	CL1262.Contig3_GsL3-Total-RNA	621	31485	33	19	11	6	40		14954	1	1	0	989.797	2966.37	3	2966.37	-0.001	0	13.38	23	R	MVTWGSVPVQSGANVQAFTWDCELER	S	Carbamidomethyl (C)	0.00000000000000000000010000.0	Cmpd 745, AutoMSn(989.7967), 27.4 min
11	CL1262.Contig3_GsL3-Total-RNA	CL1262.Contig3_GsL3-Total-RNA	621	31485	33	19	11	6	40		14956	1	1	0	989.805	2966.39	3	2966.37	0.0251	0	67.23	9.3e-05	R	MVTWGSVPVQSGANVQAFTWDCELER	S	Carbamidomethyl (C)	0.00000000000000000000010000.0	Cmpd 764, AutoMSn(989.8053), 27.4 min
11	CL1262.Contig3_GsL3-Total-RNA	CL1262.Contig3_GsL3-Total-RNA	621	31485	33	19	11	6	40		14977	1	1	0	995.138	2982.39	3	2982.36	0.0274	0	35.92	0.13	R	MVTWGSVPVQSGANVQAFTWDCELER	S	Carbamidomethyl (C); Oxidation (M)	0.20000000000000000000010000.0	Cmpd 720, AutoMSn(995.1378), 26.8 min
11	CL1262.Contig3_GsL3-Total-RNA	CL1262.Contig3_GsL3-Total-RNA	621	31485	33	19	11	6	40		14978	1	1	0	995.138	2982.39	3	2982.36	0.0293	0	81.52	3.6e-06	R	MVTWGSVPVQSGANVQAFTWDCELER	S	Carbamidomethyl (C); Oxidation (M)	0.20000000000000000000010000.0	Cmpd 740, AutoMSn(995.1384), 26.9 min
11	CL1262.Contig3_GsL3-Total-RNA	CL1262.Contig3_GsL3-Total-RNA	621	31485	33	19	11	6	40		14979	1	1	0	995.139	2982.39	3	2982.36	0.0301	0	62.2	0.00031	R	MVTWGSVPVQSGANVQAFTWDCELER	S	Carbamidomethyl (C); Oxidation (M)	0.20000000000000000000010000.0	Cmpd 734, AutoMSn(995.1387), 26.7 min	emPAI	2.23
12	CL1711.Contig5_GsL3-Total-RNA	CL1711.Contig5_GsL3-Total-RNA	612	7582	39	19	9	5	65.7		2747	1	0	0	398.24	794.465	2	794.465	-0.0003	0	41.49	0.18	K	IIAPPER	K			Cmpd 228, AutoMSn(398.2396), 15.1 min
12	CL1711.Contig5_GsL3-Total-RNA	CL1711.Contig5_GsL3-Total-RNA	612	7582	39	19	9	5	65.7		2748	1	0	0	398.24	794.466	2	794.465	0.0012	0	29.15	3.2	K	IIAPPER	K			Cmpd 233, AutoMSn(398.2404), 15.2 min
12	CL1711.Contig5_GsL3-Total-RNA	CL1711.Contig5_GsL3-Total-RNA	612	7582	39	19	9	5	65.7		3937	1	0	0	462.29	922.565	2	922.56	0.0048	1	34.43	0.87	K	IIAPPERK	-			Cmpd 136, AutoMSn(462.2897), 13.1 min
12	CL1711.Contig5_GsL3-Total-RNA	CL1711.Contig5_GsL3-Total-RNA	612	7582	39	19	9	5	65.7		3938	1	0	0	462.29	922.565	2	922.56	0.005	1	29.69	2.6	K	IIAPPERK	-			Cmpd 133, AutoMSn(462.2898), 13.0 min
12	CL1711.Contig5_GsL3-Total-RNA	CL1711.Contig5_GsL3-Total-RNA	612	7582	39	19	9	5	65.7		5056	1	0	0	518.832	1035.65	2	1035.64	0.005	1	43.58	0.11	K	IKIIAPPER	K			Cmpd 288, AutoMSn(518.8318), 16.5 min
12	CL1711.Contig5_GsL3-Total-RNA	CL1711.Contig5_GsL3-Total-RNA	612	7582	39	19	9	5	65.7		6303	1	0	0	1161.61	1160.61	1	1160.61	-0.0054	0	14.5	71	K	EITALAPSTMK	I			Cmpd 402, AutoMSn(1161.6130), 19.0 min
12	CL1711.Contig5_GsL3-Total-RNA	CL1711.Contig5_GsL3-Total-RNA	612	7582	39	19	9	5	65.7		6304	1	0	0	581.315	1160.62	2	1160.61	0.004	0	26.22	4.8	K	EITALAPSTMK	I			Cmpd 394, AutoMSn(581.3148), 18.9 min
12	CL1711.Contig5_GsL3-Total-RNA	CL1711.Contig5_GsL3-Total-RNA	612	7582	39	19	9	5	65.7		6305	1	0	0	581.317	1160.62	2	1160.61	0.0094	0	56.18	0.0048	K	EITALAPSTMK	I			Cmpd 395, AutoMSn(581.3175), 18.9 min
12	CL1711.Contig5_GsL3-Total-RNA	CL1711.Contig5_GsL3-Total-RNA	612	7582	39	19	9	5	65.7		6306	1	0	0	581.318	1160.62	2	1160.61	0.0095	0	40.82	0.17	K	EITALAPSTMK	I			Cmpd 397, AutoMSn(581.3176), 18.9 min
12	CL1711.Contig5_GsL3-Total-RNA	CL1711.Contig5_GsL3-Total-RNA	612	7582	39	19	9	5	65.7		6307	1	0	0	581.318	1160.62	2	1160.61	0.0101	0	39.81	0.21	K	EITALAPSTMK	I			Cmpd 400, AutoMSn(581.3179), 19.0 min
12	CL1711.Contig5_GsL3-Total-RNA	CL1711.Contig5_GsL3-Total-RNA	612	7582	39	19	9	5	65.7		6499	10	1	1	588.829	1175.64	2	1175.62	0.028	0	0.34	1800	R	CIQALLTVCR	R	Carbamidomethyl (C)	0.1000000000.0	Cmpd 414, AutoMSn(588.8290), 19.3 min
12	CL1711.Contig5_GsL3-Total-RNA	CL1711.Contig5_GsL3-Total-RNA	612	7582	39	19	9	5	65.7		6504	1	0	0	589.314	1176.61	2	1176.61	0.0081	0	51.57	0.014	K	EITALAPSTMK	I	Oxidation (M)	0.00000000020.0	Cmpd 310, AutoMSn(589.3143), 17.0 min
12	CL1711.Contig5_GsL3-Total-RNA	CL1711.Contig5_GsL3-Total-RNA	612	7582	39	19	9	5	65.7		6505	1	0	0	589.316	1176.62	2	1176.61	0.012	0	48.18	0.031	K	EITALAPSTMK	I	Oxidation (M)	0.00000000020.0	Cmpd 314, AutoMSn(589.3163), 17.1 min
12	CL1711.Contig5_GsL3-Total-RNA	CL1711.Contig5_GsL3-Total-RNA	612	7582	39	19	9	5	65.7		8937	1	0	0	709.902	1417.79	2	1417.79	0.0045	1	35.1	0.53	K	EITALAPSTMKIK	I	Oxidation (M)	0.0000000002000.0	Cmpd 305, AutoMSn(709.9021), 16.9 min
12	CL1711.Contig5_GsL3-Total-RNA	CL1711.Contig5_GsL3-Total-RNA	612	7582	39	19	9	5	65.7		8938	1	0	0	709.904	1417.79	2	1417.79	0.0091	1	16.89	35	K	EITALAPSTMKIK	I	Oxidation (M)	0.0000000002000.0	Cmpd 309, AutoMSn(709.9043), 16.9 min
12	CL1711.Contig5_GsL3-Total-RNA	CL1711.Contig5_GsL3-Total-RNA	612	7582	39	19	9	5	65.7		8939	1	0	0	473.606	1417.8	3	1417.79	0.0111	1	50.43	0.016	K	EITALAPSTMKIK	I	Oxidation (M)	0.0000000002000.0	Cmpd 307, AutoMSn(473.6060), 16.9 min
12	CL1711.Contig5_GsL3-Total-RNA	CL1711.Contig5_GsL3-Total-RNA	612	7582	39	19	9	5	65.7		8940	1	0	0	473.606	1417.8	3	1417.79	0.0124	1	35.05	0.54	K	EITALAPSTMKIK	I	Oxidation (M)	0.0000000002000.0	Cmpd 304, AutoMSn(473.6064), 16.8 min
12	CL1711.Contig5_GsL3-Total-RNA	CL1711.Contig5_GsL3-Total-RNA	612	7582	39	19	9	5	65.7		9989	1	0	0	516.945	1547.81	3	1547.81	0.0094	1	46.58	0.031	R	MQKEITALAPSTMK	I			Cmpd 336, AutoMSn(516.9454), 17.5 min
12	CL1711.Contig5_GsL3-Total-RNA	CL1711.Contig5_GsL3-Total-RNA	612	7582	39	19	9	5	65.7		9990	1	0	0	516.949	1547.82	3	1547.81	0.0195	1	54.19	0.0055	R	MQKEITALAPSTMK	I			Cmpd 340, AutoMSn(516.9488), 17.6 min
12	CL1711.Contig5_GsL3-Total-RNA	CL1711.Contig5_GsL3-Total-RNA	612	7582	39	19	9	5	65.7		9991	1	0	0	516.949	1547.82	3	1547.81	0.0198	1	55.72	0.0038	R	MQKEITALAPSTMK	I			Cmpd 337, AutoMSn(516.9489), 17.6 min
12	CL1711.Contig5_GsL3-Total-RNA	CL1711.Contig5_GsL3-Total-RNA	612	7582	39	19	9	5	65.7		10140	1	0	0	782.908	1563.8	2	1563.8	0.0021	1	35.9	0.37	R	MQKEITALAPSTMK	I	Oxidation (M)	0.20000000000000.0	Cmpd 299, AutoMSn(782.9083), 16.7 min
12	CL1711.Contig5_GsL3-Total-RNA	CL1711.Contig5_GsL3-Total-RNA	612	7582	39	19	9	5	65.7		10142	1	0	0	782.91	1563.81	2	1563.8	0.0051	1	44.97	0.045	R	MQKEITALAPSTMK	I	Oxidation (M)	0.20000000000000.0	Cmpd 302, AutoMSn(782.9098), 16.8 min
12	CL1711.Contig5_GsL3-Total-RNA	CL1711.Contig5_GsL3-Total-RNA	612	7582	39	19	9	5	65.7		10147	1	0	0	782.914	1563.81	2	1563.8	0.0127	1	60.82	0.0012	R	MQKEITALAPSTMK	I	Oxidation (M)	0.00000000000020.0	Cmpd 279, AutoMSn(782.9137), 16.3 min
12	CL1711.Contig5_GsL3-Total-RNA	CL1711.Contig5_GsL3-Total-RNA	612	7582	39	19	9	5	65.7		10148	1	0	0	522.279	1563.81	3	1563.8	0.0144	1	20.87	12	R	MQKEITALAPSTMK	I	Oxidation (M)	0.20000000000000.0	Cmpd 216, AutoMSn(522.2788), 16.7 min
12	CL1711.Contig5_GsL3-Total-RNA	CL1711.Contig5_GsL3-Total-RNA	612	7582	39	19	9	5	65.7		10149	1	0	0	782.915	1563.82	2	1563.8	0.015	1	54.24	0.0054	R	MQKEITALAPSTMK	I	Oxidation (M)	0.00000000000020.0	Cmpd 275, AutoMSn(782.9148), 16.2 min
12	CL1711.Contig5_GsL3-Total-RNA	CL1711.Contig5_GsL3-Total-RNA	612	7582	39	19	9	5	65.7		10151	1	0	0	522.281	1563.82	3	1563.8	0.02	1	29.97	1.5	R	MQKEITALAPSTMK	I	Oxidation (M)	0.00000000000020.0	Cmpd 274, AutoMSn(522.2806), 16.2 min
12	CL1711.Contig5_GsL3-Total-RNA	CL1711.Contig5_GsL3-Total-RNA	612	7582	39	19	9	5	65.7		10152	1	0	0	522.281	1563.82	3	1563.8	0.0201	1	28.94	1.8	R	MQKEITALAPSTMK	I	Oxidation (M)	0.00000000000020.0	Cmpd 277, AutoMSn(522.2807), 16.2 min
12	CL1711.Contig5_GsL3-Total-RNA	CL1711.Contig5_GsL3-Total-RNA	612	7582	39	19	9	5	65.7		10249	8	0	0	527.612	1579.82	3	1579.79	0.0201	1	10.89	120	R	MQKEITALAPSTMK	I	2 Oxidation (M)	0.20000000000020.0	Cmpd 236, AutoMSn(527.6123), 15.3 min
12	CL1711.Contig5_GsL3-Total-RNA	CL1711.Contig5_GsL3-Total-RNA	612	7582	39	19	9	5	65.7		13534	1	0	0	1107.53	2213.05	2	2213.04	0.005	0	59.71	0.0009	K	DLYANNVLSGGSTMYPGIADR	M			Cmpd 695, AutoMSn(1107.5309), 25.6 min
12	CL1711.Contig5_GsL3-Total-RNA	CL1711.Contig5_GsL3-Total-RNA	612	7582	39	19	9	5	65.7		13535	1	0	0	1107.53	2213.05	2	2213.04	0.0075	0	69.28	0.0001	K	DLYANNVLSGGSTMYPGIADR	M			Cmpd 692, AutoMSn(1107.5321), 25.5 min
12	CL1711.Contig5_GsL3-Total-RNA	CL1711.Contig5_GsL3-Total-RNA	612	7582	39	19	9	5	65.7		13537	1	0	0	1107.53	2213.05	2	2213.04	0.009	0	57.41	0.0015	K	DLYANNVLSGGSTMYPGIADR	M			Cmpd 690, AutoMSn(1107.5329), 25.5 min
12	CL1711.Contig5_GsL3-Total-RNA	CL1711.Contig5_GsL3-Total-RNA	612	7582	39	19	9	5	65.7		13538	1	0	0	738.695	2213.06	3	2213.04	0.0204	0	65.48	0.00024	K	DLYANNVLSGGSTMYPGIADR	M			Cmpd 694, AutoMSn(738.6948), 25.6 min
12	CL1711.Contig5_GsL3-Total-RNA	CL1711.Contig5_GsL3-Total-RNA	612	7582	39	19	9	5	65.7		13539	1	0	0	738.696	2213.07	3	2213.04	0.0236	0	52.38	0.0048	K	DLYANNVLSGGSTMYPGIADR	M			Cmpd 688, AutoMSn(738.6959), 25.4 min
12	CL1711.Contig5_GsL3-Total-RNA	CL1711.Contig5_GsL3-Total-RNA	612	7582	39	19	9	5	65.7		13594	1	0	0	1115.53	2229.05	2	2229.04	0.0084	0	54.57	0.0029	K	DLYANNVLSGGSTMYPGIADR	M	Oxidation (M)	0.000000000000020000000.0	Cmpd 635, AutoMSn(1115.5300), 24.2 min
12	CL1711.Contig5_GsL3-Total-RNA	CL1711.Contig5_GsL3-Total-RNA	612	7582	39	19	9	5	65.7		13597	1	0	0	744.026	2229.06	3	2229.04	0.0187	0	78.6	1.1e-05	K	DLYANNVLSGGSTMYPGIADR	M	Oxidation (M)	0.000000000000020000000.0	Cmpd 629, AutoMSn(744.0259), 24.1 min
12	CL1711.Contig5_GsL3-Total-RNA	CL1711.Contig5_GsL3-Total-RNA	612	7582	39	19	9	5	65.7		13599	1	0	0	744.028	2229.06	3	2229.04	0.0256	0	59.66	0.00089	K	DLYANNVLSGGSTMYPGIADR	M	Oxidation (M)	0.000000000000020000000.0	Cmpd 632, AutoMSn(744.0282), 24.2 min
12	CL1711.Contig5_GsL3-Total-RNA	CL1711.Contig5_GsL3-Total-RNA	612	7582	39	19	9	5	65.7		13600	1	0	0	744.03	2229.07	3	2229.04	0.0301	0	9.42	94	K	DLYANNVLSGGSTMYPGIADR	M	Oxidation (M)	0.000000000000020000000.0	Cmpd 590, AutoMSn(744.0297), 24.2 min
12	CL1711.Contig5_GsL3-Total-RNA	CL1711.Contig5_GsL3-Total-RNA	612	7582	39	19	9	5	65.7		13915	1	0	0	781.392	2341.15	3	2341.14	0.0163	1	38.74	0.11	R	KDLYANNVLSGGSTMYPGIADR	M			Cmpd 523, AutoMSn(781.3918), 21.7 min
12	CL1711.Contig5_GsL3-Total-RNA	CL1711.Contig5_GsL3-Total-RNA	612	7582	39	19	9	5	65.7		13916	1	0	0	781.392	2341.15	3	2341.14	0.0167	1	47.05	0.016	R	KDLYANNVLSGGSTMYPGIADR	M			Cmpd 521, AutoMSn(781.3919), 21.7 min	emPAI	192.44
13	CL3958.Contig4_GsL3-Total-RNA	CL3958.Contig4_GsL3-Total-RNA	570	44355	32	10	9	4	30.3		3371	1	1	0	432.22	862.426	2	862.422	0.0041	0	40.44	0.23	R	LMDEAIR	E	Oxidation (M)	0.0200000.0	Cmpd 137, AutoMSn(432.2203), 13.9 min
13	CL3958.Contig4_GsL3-Total-RNA	CL3958.Contig4_GsL3-Total-RNA	570	44355	32	10	9	4	30.3		3372	1	1	0	432.22	862.426	2	862.422	0.0045	0	31.04	2	R	LMDEAIR	E	Oxidation (M)	0.0200000.0	Cmpd 138, AutoMSn(432.2204), 13.9 min
13	CL3958.Contig4_GsL3-Total-RNA	CL3958.Contig4_GsL3-Total-RNA	570	44355	32	10	9	4	30.3		3373	1	1	0	432.221	862.427	2	862.422	0.0049	0	41.05	0.2	R	LMDEAIR	E	Oxidation (M)	0.0200000.0	Cmpd 141, AutoMSn(432.2206), 14.0 min
13	CL3958.Contig4_GsL3-Total-RNA	CL3958.Contig4_GsL3-Total-RNA	570	44355	32	10	9	4	30.3		4047	1	1	0	470.78	939.546	2	939.539	0.0068	0	23.12	10	R	SIPIQSAPK	K			Cmpd 193, AutoMSn(470.7801), 15.6 min
13	CL3958.Contig4_GsL3-Total-RNA	CL3958.Contig4_GsL3-Total-RNA	570	44355	32	10	9	4	30.3		4048	1	1	0	470.78	939.546	2	939.539	0.0074	0	24.41	7.7	R	SIPIQSAPK	K			Cmpd 213, AutoMSn(470.7804), 15.6 min
13	CL3958.Contig4_GsL3-Total-RNA	CL3958.Contig4_GsL3-Total-RNA	570	44355	32	10	9	4	30.3		4049	1	1	0	470.781	939.548	2	939.539	0.0088	0	23.52	9.4	R	SIPIQSAPK	K			Cmpd 196, AutoMSn(470.7811), 15.7 min
13	CL3958.Contig4_GsL3-Total-RNA	CL3958.Contig4_GsL3-Total-RNA	570	44355	32	10	9	4	30.3		4050	2	1	0	470.781	939.548	2	939.539	0.0089	0	17.15	41	R	SIPIQSAPK	K			Cmpd 217, AutoMSn(470.7812), 15.7 min
13	CL3958.Contig4_GsL3-Total-RNA	CL3958.Contig4_GsL3-Total-RNA	570	44355	32	10	9	4	30.3		6910	10	1	0	611.361	1220.71	2	1220.67	0.0404	1	3.87	840	K	FTEHPVVHKK	-			Cmpd 954, AutoMSn(611.3608), 31.5 min
13	CL3958.Contig4_GsL3-Total-RNA	CL3958.Contig4_GsL3-Total-RNA	570	44355	32	10	9	4	30.3		6926	1	1	0	611.78	1221.55	2	1221.53	0.0148	0	56.19	0.0045	R	YYPMASMFGR	L			Cmpd 525, AutoMSn(611.7802), 22.6 min
13	CL3958.Contig4_GsL3-Total-RNA	CL3958.Contig4_GsL3-Total-RNA	570	44355	32	10	9	4	30.3		6927	1	1	0	611.78	1221.55	2	1221.53	0.0149	0	42.04	0.12	R	YYPMASMFGR	L			Cmpd 520, AutoMSn(611.7802), 22.5 min
13	CL3958.Contig4_GsL3-Total-RNA	CL3958.Contig4_GsL3-Total-RNA	570	44355	32	10	9	4	30.3		6928	1	1	0	611.781	1221.55	2	1221.53	0.0172	0	41.31	0.14	R	YYPMASMFGR	L			Cmpd 523, AutoMSn(611.7814), 22.5 min
13	CL3958.Contig4_GsL3-Total-RNA	CL3958.Contig4_GsL3-Total-RNA	570	44355	32	10	9	4	30.3		7126	1	1	0	619.775	1237.54	2	1237.53	0.0101	0	16.04	45	R	YYPMASMFGR	L	Oxidation (M)	0.0000002000.0	Cmpd 390, AutoMSn(619.7753), 19.6 min
13	CL3958.Contig4_GsL3-Total-RNA	CL3958.Contig4_GsL3-Total-RNA	570	44355	32	10	9	4	30.3		7127	1	1	0	619.776	1237.54	2	1237.53	0.0115	0	35.33	0.53	R	YYPMASMFGR	L	Oxidation (M)	0.0000002000.0	Cmpd 387, AutoMSn(619.7760), 19.5 min
13	CL3958.Contig4_GsL3-Total-RNA	CL3958.Contig4_GsL3-Total-RNA	570	44355	32	10	9	4	30.3		7128	1	1	0	619.777	1237.54	2	1237.53	0.0126	0	25.94	4.6	R	YYPMASMFGR	L	Oxidation (M)	0.0000002000.0	Cmpd 385, AutoMSn(619.7766), 19.4 min
13	CL3958.Contig4_GsL3-Total-RNA	CL3958.Contig4_GsL3-Total-RNA	570	44355	32	10	9	4	30.3		7312	1	1	0	627.774	1253.53	2	1253.52	0.0132	0	21.41	13	R	YYPMASMFGR	L	2 Oxidation (M)	0.0002002000.0	Cmpd 300, AutoMSn(627.7743), 17.5 min
13	CL3958.Contig4_GsL3-Total-RNA	CL3958.Contig4_GsL3-Total-RNA	570	44355	32	10	9	4	30.3		7313	1	1	0	627.775	1253.54	2	1253.52	0.0154	0	20.96	14	R	YYPMASMFGR	L	2 Oxidation (M)	0.0002002000.0	Cmpd 298, AutoMSn(627.7755), 17.5 min
13	CL3958.Contig4_GsL3-Total-RNA	CL3958.Contig4_GsL3-Total-RNA	570	44355	32	10	9	4	30.3		7314	1	1	0	627.777	1253.54	2	1253.52	0.0175	0	32.16	1.1	R	YYPMASMFGR	L	2 Oxidation (M)	0.0002002000.0	Cmpd 304, AutoMSn(627.7765), 17.6 min
13	CL3958.Contig4_GsL3-Total-RNA	CL3958.Contig4_GsL3-Total-RNA	570	44355	32	10	9	4	30.3		7323	1	1	0	627.823	1253.63	2	1253.52	0.11	0	7.31	320	R	YYPMASMFGR	L	2 Oxidation (M)	0.0002002000.0	Cmpd 259, AutoMSn(627.8227), 16.0 min
13	CL3958.Contig4_GsL3-Total-RNA	CL3958.Contig4_GsL3-Total-RNA	570	44355	32	10	9	4	30.3		10091	1	1	0	520.598	1558.77	3	1558.75	0.0222	1	19.61	16	R	SDQDGTVERHFIR	K			Cmpd 177, AutoMSn(520.5976), 14.8 min
13	CL3958.Contig4_GsL3-Total-RNA	CL3958.Contig4_GsL3-Total-RNA	570	44355	32	10	9	4	30.3		10218	1	1	0	525.942	1574.81	3	1574.78	0.0257	1	52.66	0.0076	R	DNELIVEGHHKER	S			Cmpd 86, AutoMSn(525.9425), 12.7 min
13	CL3958.Contig4_GsL3-Total-RNA	CL3958.Contig4_GsL3-Total-RNA	570	44355	32	10	9	4	30.3		10219	1	1	0	525.945	1574.81	3	1574.78	0.0338	1	55.02	0.0045	R	DNELIVEGHHKER	S			Cmpd 81, AutoMSn(525.9452), 12.6 min
13	CL3958.Contig4_GsL3-Total-RNA	CL3958.Contig4_GsL3-Total-RNA	570	44355	32	10	9	4	30.3		10220	1	1	0	525.962	1574.86	3	1574.78	0.0824	1	44.44	0.053	R	DNELIVEGHHKER	S			Cmpd 80, AutoMSn(525.9614), 12.6 min
13	CL3958.Contig4_GsL3-Total-RNA	CL3958.Contig4_GsL3-Total-RNA	570	44355	32	10	9	4	30.3		13967	1	1	0	788.783	2363.33	3	2363.31	0.0215	0	77.18	1.9e-05	K	GAKPENIVSQLTDQGILSVVAPK	M			Cmpd 673, AutoMSn(788.7831), 26.4 min
13	CL3958.Contig4_GsL3-Total-RNA	CL3958.Contig4_GsL3-Total-RNA	570	44355	32	10	9	4	30.3		13968	1	1	0	788.784	2363.33	3	2363.31	0.025	0	68.14	0.00016	K	GAKPENIVSQLTDQGILSVVAPK	M			Cmpd 670, AutoMSn(788.7843), 26.3 min
13	CL3958.Contig4_GsL3-Total-RNA	CL3958.Contig4_GsL3-Total-RNA	570	44355	32	10	9	4	30.3		13969	1	1	0	788.786	2363.34	3	2363.31	0.0299	0	153.98	4.2e-13	K	GAKPENIVSQLTDQGILSVVAPK	M			Cmpd 692, AutoMSn(788.7859), 26.3 min
13	CL3958.Contig4_GsL3-Total-RNA	CL3958.Contig4_GsL3-Total-RNA	570	44355	32	10	9	4	30.3		13970	1	1	0	788.786	2363.34	3	2363.31	0.0301	0	42.14	0.064	K	GAKPENIVSQLTDQGILSVVAPK	M			Cmpd 669, AutoMSn(788.7860), 26.3 min
13	CL3958.Contig4_GsL3-Total-RNA	CL3958.Contig4_GsL3-Total-RNA	570	44355	32	10	9	4	30.3		13971	1	1	0	788.787	2363.34	3	2363.31	0.0332	0	114.13	4.1e-09	K	GAKPENIVSQLTDQGILSVVAPK	M			Cmpd 689, AutoMSn(788.7870), 26.3 min
13	CL3958.Contig4_GsL3-Total-RNA	CL3958.Contig4_GsL3-Total-RNA	570	44355	32	10	9	4	30.3		13972	1	1	0	788.787	2363.34	3	2363.31	0.0345	0	108.76	1.4e-08	K	GAKPENIVSQLTDQGILSVVAPK	M			Cmpd 686, AutoMSn(788.7874), 26.2 min
13	CL3958.Contig4_GsL3-Total-RNA	CL3958.Contig4_GsL3-Total-RNA	570	44355	32	10	9	4	30.3		14067	4	1	0	798.781	2393.32	3	2393.07	0.2525	1	6.98	190	K	FESLHCADMSSWWLTPRDR	D	Carbamidomethyl (C)	0.0000010000000000000.0	Cmpd 755, AutoMSn(798.7808), 27.2 min
13	CL3958.Contig4_GsL3-Total-RNA	CL3958.Contig4_GsL3-Total-RNA	570	44355	32	10	9	4	30.3		14541	1	1	0	878.098	2631.27	3	2631.25	0.026	0	34.7	0.21	R	DIAPYWIDQPMLQECNIGNAVGK	V	Carbamidomethyl (C)	0.00000000000000100000000.0	Cmpd 778, AutoMSn(878.0980), 28.2 min
13	CL3958.Contig4_GsL3-Total-RNA	CL3958.Contig4_GsL3-Total-RNA	570	44355	32	10	9	4	30.3		14542	1	1	0	878.098	2631.27	3	2631.25	0.0263	0	30.27	0.58	R	DIAPYWIDQPMLQECNIGNAVGK	V	Carbamidomethyl (C)	0.00000000000000100000000.0	Cmpd 781, AutoMSn(878.0981), 28.3 min
13	CL3958.Contig4_GsL3-Total-RNA	CL3958.Contig4_GsL3-Total-RNA	570	44355	32	10	9	4	30.3		14567	1	1	0	883.434	2647.28	3	2647.24	0.038	0	51.68	0.0043	R	DIAPYWIDQPMLQECNIGNAVGK	V	Carbamidomethyl (C); Oxidation (M)	0.00000000002000100000000.0	Cmpd 715, AutoMSn(883.4336), 26.8 min	emPAI	0.71
14	CL7325.Contig4_GsL3-Total-RNA	CL7325.Contig4_GsL3-Total-RNA	557	37181	42	17	10	2	36.2		3990	2	1	0	465.587	929.16	2	929.606	-0.4461	1	9.55	480	R	RFLLVLAV	-			Cmpd 239, AutoMSn(465.5873), 16.2 min
14	CL7325.Contig4_GsL3-Total-RNA	CL7325.Contig4_GsL3-Total-RNA	557	37181	42	17	10	2	36.2		5910	1	1	0	558.797	1115.58	2	1115.57	0.0065	0	45.58	0.054	R	GPPGPPGVPGER	G			Cmpd 217, AutoMSn(558.7967), 16.4 min
14	CL7325.Contig4_GsL3-Total-RNA	CL7325.Contig4_GsL3-Total-RNA	557	37181	42	17	10	2	36.2		5911	1	1	0	558.798	1115.58	2	1115.57	0.0082	0	71.04	0.00015	R	GPPGPPGVPGER	G			Cmpd 272, AutoMSn(558.7975), 16.4 min
14	CL7325.Contig4_GsL3-Total-RNA	CL7325.Contig4_GsL3-Total-RNA	557	37181	42	17	10	2	36.2		5912	1	1	0	558.798	1115.58	2	1115.57	0.0083	0	60.16	0.0019	R	GPPGPPGVPGER	G			Cmpd 287, AutoMSn(558.7976), 16.4 min
14	CL7325.Contig4_GsL3-Total-RNA	CL7325.Contig4_GsL3-Total-RNA	557	37181	42	17	10	2	36.2		5913	1	1	0	558.798	1115.58	2	1115.57	0.0085	0	58.31	0.0029	R	GPPGPPGVPGER	G			Cmpd 283, AutoMSn(558.7977), 16.4 min
14	CL7325.Contig4_GsL3-Total-RNA	CL7325.Contig4_GsL3-Total-RNA	557	37181	42	17	10	2	36.2		5914	1	1	0	558.798	1115.58	2	1115.57	0.0091	0	31.15	1.5	R	GPPGPPGVPGER	G			Cmpd 223, AutoMSn(558.7980), 16.5 min
14	CL7325.Contig4_GsL3-Total-RNA	CL7325.Contig4_GsL3-Total-RNA	557	37181	42	17	10	2	36.2		5915	1	1	0	558.798	1115.58	2	1115.57	0.0101	0	74.45	7e-05	R	GPPGPPGVPGER	G			Cmpd 220, AutoMSn(558.7985), 16.5 min
14	CL7325.Contig4_GsL3-Total-RNA	CL7325.Contig4_GsL3-Total-RNA	557	37181	42	17	10	2	36.2		5916	1	1	0	558.799	1115.58	2	1115.57	0.0103	0	67.52	0.00034	R	GPPGPPGVPGER	G			Cmpd 288, AutoMSn(558.7986), 16.4 min
14	CL7325.Contig4_GsL3-Total-RNA	CL7325.Contig4_GsL3-Total-RNA	557	37181	42	17	10	2	36.2		5917	1	1	0	558.799	1115.58	2	1115.57	0.0111	0	51.84	0.013	R	GPPGPPGVPGER	G			Cmpd 291, AutoMSn(558.7990), 16.5 min
14	CL7325.Contig4_GsL3-Total-RNA	CL7325.Contig4_GsL3-Total-RNA	557	37181	42	17	10	2	36.2		5918	4	1	0	558.799	1115.58	2	1115.57	0.0117	0	6.37	450	R	GPPGPPGVPGER	G			Cmpd 298, AutoMSn(558.7993), 16.7 min
14	CL7325.Contig4_GsL3-Total-RNA	CL7325.Contig4_GsL3-Total-RNA	557	37181	42	17	10	2	36.2		5919	1	1	0	558.8	1115.59	2	1115.57	0.0133	0	68.25	0.00029	R	GPPGPPGVPGER	G			Cmpd 287, AutoMSn(558.8001), 16.5 min
14	CL7325.Contig4_GsL3-Total-RNA	CL7325.Contig4_GsL3-Total-RNA	557	37181	42	17	10	2	36.2		5920	1	1	0	558.801	1115.59	2	1115.57	0.0144	0	58.3	0.0029	R	GPPGPPGVPGER	G			Cmpd 278, AutoMSn(558.8007), 16.5 min
14	CL7325.Contig4_GsL3-Total-RNA	CL7325.Contig4_GsL3-Total-RNA	557	37181	42	17	10	2	36.2		5921	1	1	0	558.801	1115.59	2	1115.57	0.0147	0	65.43	0.00056	R	GPPGPPGVPGER	G			Cmpd 275, AutoMSn(558.8008), 16.4 min
14	CL7325.Contig4_GsL3-Total-RNA	CL7325.Contig4_GsL3-Total-RNA	557	37181	42	17	10	2	36.2		6439	1	1	0	585.306	1168.6	2	1168.59	0.009	0	26.06	4.8	R	DGPPGPPGPPGPK	G			Cmpd 280, AutoMSn(585.3056), 16.5 min
14	CL7325.Contig4_GsL3-Total-RNA	CL7325.Contig4_GsL3-Total-RNA	557	37181	42	17	10	2	36.2		6440	1	1	0	585.306	1168.6	2	1168.59	0.0092	0	30.2	1.9	R	DGPPGPPGPPGPK	G			Cmpd 281, AutoMSn(585.3057), 16.6 min
14	CL7325.Contig4_GsL3-Total-RNA	CL7325.Contig4_GsL3-Total-RNA	557	37181	42	17	10	2	36.2		6441	1	1	0	585.306	1168.6	2	1168.59	0.0095	0	17.93	31	R	DGPPGPPGPPGPK	G			Cmpd 277, AutoMSn(585.3059), 16.4 min
14	CL7325.Contig4_GsL3-Total-RNA	CL7325.Contig4_GsL3-Total-RNA	557	37181	42	17	10	2	36.2		6938	1	1	0	612.794	1223.57	2	1223.57	0.0019	0	38.83	0.25	K	MGPPGPPGQSGSR	G			Cmpd 144, AutoMSn(612.7941), 14.7 min
14	CL7325.Contig4_GsL3-Total-RNA	CL7325.Contig4_GsL3-Total-RNA	557	37181	42	17	10	2	36.2		6939	1	1	0	612.795	1223.58	2	1223.57	0.004	0	42.68	0.1	K	MGPPGPPGQSGSR	G			Cmpd 147, AutoMSn(612.7951), 14.8 min
14	CL7325.Contig4_GsL3-Total-RNA	CL7325.Contig4_GsL3-Total-RNA	557	37181	42	17	10	2	36.2		6940	1	1	0	612.797	1223.58	2	1223.57	0.0086	0	40.45	0.17	K	MGPPGPPGQSGSR	G			Cmpd 201, AutoMSn(612.7974), 14.7 min
14	CL7325.Contig4_GsL3-Total-RNA	CL7325.Contig4_GsL3-Total-RNA	557	37181	42	17	10	2	36.2		6941	1	1	0	612.798	1223.58	2	1223.57	0.0094	0	55.49	0.0053	K	MGPPGPPGQSGSR	G			Cmpd 205, AutoMSn(612.7978), 14.7 min
14	CL7325.Contig4_GsL3-Total-RNA	CL7325.Contig4_GsL3-Total-RNA	557	37181	42	17	10	2	36.2		6942	1	1	0	612.798	1223.58	2	1223.57	0.0094	0	35.5	0.53	K	MGPPGPPGQSGSR	G			Cmpd 204, AutoMSn(612.7978), 14.6 min
14	CL7325.Contig4_GsL3-Total-RNA	CL7325.Contig4_GsL3-Total-RNA	557	37181	42	17	10	2	36.2		6943	1	1	0	612.799	1223.58	2	1223.57	0.0116	0	51.01	0.015	K	MGPPGPPGQSGSR	G			Cmpd 211, AutoMSn(612.7989), 14.8 min
14	CL7325.Contig4_GsL3-Total-RNA	CL7325.Contig4_GsL3-Total-RNA	557	37181	42	17	10	2	36.2		6944	1	1	0	612.799	1223.58	2	1223.57	0.012	0	51.19	0.014	K	MGPPGPPGQSGSR	G			Cmpd 208, AutoMSn(612.7992), 14.7 min
14	CL7325.Contig4_GsL3-Total-RNA	CL7325.Contig4_GsL3-Total-RNA	557	37181	42	17	10	2	36.2		6945	1	1	0	612.799	1223.58	2	1223.57	0.0124	0	32.97	0.95	K	MGPPGPPGQSGSR	G			Cmpd 152, AutoMSn(612.7993), 14.9 min
14	CL7325.Contig4_GsL3-Total-RNA	CL7325.Contig4_GsL3-Total-RNA	557	37181	42	17	10	2	36.2		6946	1	1	0	612.8	1223.58	2	1223.57	0.013	0	33.61	0.82	K	MGPPGPPGQSGSR	G			Cmpd 209, AutoMSn(612.7996), 14.8 min
14	CL7325.Contig4_GsL3-Total-RNA	CL7325.Contig4_GsL3-Total-RNA	557	37181	42	17	10	2	36.2		6947	1	1	0	612.8	1223.59	2	1223.57	0.0139	0	66.7	0.0004	K	MGPPGPPGQSGSR	G			Cmpd 206, AutoMSn(612.8001), 14.7 min
14	CL7325.Contig4_GsL3-Total-RNA	CL7325.Contig4_GsL3-Total-RNA	557	37181	42	17	10	2	36.2		7150	1	1	0	620.795	1239.57	2	1239.57	0.0082	0	61.54	0.0013	K	MGPPGPPGQSGSR	G	Oxidation (M)	0.2000000000000.0	Cmpd 72, AutoMSn(620.7947), 13.1 min
14	CL7325.Contig4_GsL3-Total-RNA	CL7325.Contig4_GsL3-Total-RNA	557	37181	42	17	10	2	36.2		7151	1	1	0	620.795	1239.58	2	1239.57	0.0088	0	33.07	0.9	K	MGPPGPPGQSGSR	G	Oxidation (M)	0.2000000000000.0	Cmpd 75, AutoMSn(620.7950), 13.1 min
14	CL7325.Contig4_GsL3-Total-RNA	CL7325.Contig4_GsL3-Total-RNA	557	37181	42	17	10	2	36.2		7152	1	1	0	620.797	1239.58	2	1239.57	0.0122	0	53.75	0.0077	K	MGPPGPPGQSGSR	G	Oxidation (M)	0.2000000000000.0	Cmpd 137, AutoMSn(620.7967), 13.1 min
14	CL7325.Contig4_GsL3-Total-RNA	CL7325.Contig4_GsL3-Total-RNA	557	37181	42	17	10	2	36.2		7153	1	1	0	620.797	1239.58	2	1239.57	0.0123	0	49.71	0.02	K	MGPPGPPGQSGSR	G	Oxidation (M)	0.2000000000000.0	Cmpd 133, AutoMSn(620.7967), 13.1 min
14	CL7325.Contig4_GsL3-Total-RNA	CL7325.Contig4_GsL3-Total-RNA	557	37181	42	17	10	2	36.2		7154	1	1	0	620.798	1239.58	2	1239.57	0.0158	0	27.34	3.4	K	MGPPGPPGQSGSR	G	Oxidation (M)	0.2000000000000.0	Cmpd 139, AutoMSn(620.7985), 13.2 min
14	CL7325.Contig4_GsL3-Total-RNA	CL7325.Contig4_GsL3-Total-RNA	557	37181	42	17	10	2	36.2		7155	1	1	0	620.8	1239.58	2	1239.57	0.018	0	35.54	0.51	K	MGPPGPPGQSGSR	G	Oxidation (M)	0.2000000000000.0	Cmpd 126, AutoMSn(620.7996), 13.1 min
14	CL7325.Contig4_GsL3-Total-RNA	CL7325.Contig4_GsL3-Total-RNA	557	37181	42	17	10	2	36.2		8267	5	1	0	674.375	1346.74	2	1346.81	-0.0785	1	7.62	290	R	ALLEVRVVHGVR	V			Cmpd 538, AutoMSn(674.3753), 22.1 min
14	CL7325.Contig4_GsL3-Total-RNA	CL7325.Contig4_GsL3-Total-RNA	557	37181	42	17	10	2	36.2		8890	1	1	0	708.852	1415.69	2	1415.68	0.0098	0	30.69	1.3	K	GPDGLPGPDGQPGPR	G			Cmpd 339, AutoMSn(708.8519), 17.8 min
14	CL7325.Contig4_GsL3-Total-RNA	CL7325.Contig4_GsL3-Total-RNA	557	37181	42	17	10	2	36.2		8891	1	1	0	708.854	1415.69	2	1415.68	0.0137	0	23.07	7.7	K	GPDGLPGPDGQPGPR	G			Cmpd 336, AutoMSn(708.8538), 17.8 min
14	CL7325.Contig4_GsL3-Total-RNA	CL7325.Contig4_GsL3-Total-RNA	557	37181	42	17	10	2	36.2		12515	4	1	0	978.779	1955.54	2	1955.9	-0.3542	0	5.65	570	-	ELSGMHNVCFHESTIPR	V			Cmpd 626, AutoMSn(978.7793), 24.8 min
14	CL7325.Contig4_GsL3-Total-RNA	CL7325.Contig4_GsL3-Total-RNA	557	37181	42	17	10	2	36.2		13194	2	1	0	704.362	2110.07	3	2110.02	0.0419	0	5.08	300	R	GPPGPPGPPGPPGPPGAPGPDGER	G			Cmpd 577, AutoMSn(704.3623), 22.9 min
14	CL7325.Contig4_GsL3-Total-RNA	CL7325.Contig4_GsL3-Total-RNA	557	37181	42	17	10	2	36.2		14193	5	1	0	1229.08	2456.15	2	2456.13	0.0152	1	6.27	190	-	GPPGPAGNDGMPGKMGPPGPPGQSGSR	G			Cmpd 1098, AutoMSn(1229.0811), 34.9 min
14	CL7325.Contig4_GsL3-Total-RNA	CL7325.Contig4_GsL3-Total-RNA	557	37181	42	17	10	2	36.2		14454	8	1	0	856.434	2566.28	3	2566.26	0.0245	1	4.77	220	R	DGPPGPPGPPGPKGPDGLPGPDGQPGPR	G			Cmpd 363, AutoMSn(856.4343), 19.6 min
14	CL7325.Contig4_GsL3-Total-RNA	CL7325.Contig4_GsL3-Total-RNA	557	37181	42	17	10	2	36.2		14455	1	1	0	856.436	2566.28	3	2566.26	0.0282	1	10.82	56	R	DGPPGPPGPPGPKGPDGLPGPDGQPGPR	G			Cmpd 421, AutoMSn(856.4355), 19.7 min
14	CL7325.Contig4_GsL3-Total-RNA	CL7325.Contig4_GsL3-Total-RNA	557	37181	42	17	10	2	36.2		14456	1	1	0	856.436	2566.29	3	2566.26	0.0289	1	15.71	18	R	DGPPGPPGPPGPKGPDGLPGPDGQPGPR	G			Cmpd 418, AutoMSn(856.4358), 19.6 min
14	CL7325.Contig4_GsL3-Total-RNA	CL7325.Contig4_GsL3-Total-RNA	557	37181	42	17	10	2	36.2		14457	1	1	0	856.437	2566.29	3	2566.26	0.0322	1	21.26	5.1	R	DGPPGPPGPPGPKGPDGLPGPDGQPGPR	G			Cmpd 424, AutoMSn(856.4368), 19.8 min	emPAI	0.57
15	Unigene17138_GsL3-Total-RNA	Unigene17138_GsL3-Total-RNA	548	42791	22	11	11	4	29.1		3568	1	1	0	443.281	884.548	2	884.544	0.0034	1	54.2	0.0085	R	GAVIIEKR	K			Cmpd 120, AutoMSn(443.2812), 12.9 min
15	Unigene17138_GsL3-Total-RNA	Unigene17138_GsL3-Total-RNA	548	42791	22	11	11	4	29.1		3569	4	1	0	443.282	884.549	2	884.544	0.0052	1	17.38	41	R	GAVIIEKR	K			Cmpd 123, AutoMSn(443.2820), 13.0 min
15	Unigene17138_GsL3-Total-RNA	Unigene17138_GsL3-Total-RNA	548	42791	22	11	11	4	29.1		4041	1	1	1	313.856	938.545	3	938.548	-0.003	1	13.43	100	R	LKHLCLR	D	Carbamidomethyl (C)	0.0000100.0	Cmpd 115, AutoMSn(313.8557), 12.8 min
15	Unigene17138_GsL3-Total-RNA	Unigene17138_GsL3-Total-RNA	548	42791	22	11	11	4	29.1		4286	1	1	0	486.3	970.585	2	970.581	0.0035	1	46.47	0.05	R	KDLLAANVK	I			Cmpd 202, AutoMSn(486.2996), 14.8 min
15	Unigene17138_GsL3-Total-RNA	Unigene17138_GsL3-Total-RNA	548	42791	22	11	11	4	29.1		4557	7	1	1	494.517	987.02	2	987.419	-0.3991	1	5.35	1300	-	RASHQGTEC	-			Cmpd 206, AutoMSn(494.5173), 14.7 min
15	Unigene17138_GsL3-Total-RNA	Unigene17138_GsL3-Total-RNA	548	42791	22	11	11	4	29.1		7253	1	1	1	417.892	1250.65	3	1250.64	0.0087	1	34.55	0.65	K	IPAKNFSAMTR	L	Oxidation (M)	0.00000000200.0	Cmpd 151, AutoMSn(417.8916), 13.6 min
15	Unigene17138_GsL3-Total-RNA	Unigene17138_GsL3-Total-RNA	548	42791	22	11	11	4	29.1		10048	1	1	1	517.615	1549.82	3	1549.81	0.0136	0	63.92	0.00063	K	SQGTALANYAKPTTK	V			Cmpd 213, AutoMSn(517.6151), 15.0 min
15	Unigene17138_GsL3-Total-RNA	Unigene17138_GsL3-Total-RNA	548	42791	22	11	11	4	29.1		10049	1	1	1	517.617	1549.83	3	1549.81	0.0202	0	46.38	0.036	K	SQGTALANYAKPTTK	V			Cmpd 218, AutoMSn(517.6173), 15.1 min
15	Unigene17138_GsL3-Total-RNA	Unigene17138_GsL3-Total-RNA	548	42791	22	11	11	4	29.1		10050	1	1	1	517.617	1549.83	3	1549.81	0.0206	0	90.7	1.3e-06	K	SQGTALANYAKPTTK	V			Cmpd 214, AutoMSn(517.6175), 15.0 min
15	Unigene17138_GsL3-Total-RNA	Unigene17138_GsL3-Total-RNA	548	42791	22	11	11	4	29.1		11360	1	1	1	877.488	1752.96	2	1752.96	0.0062	0	85.44	3.9e-06	K	VLVVGNPANTNALICAK	Y	Carbamidomethyl (C)	0.00000000000000100.0	Cmpd 525, AutoMSn(877.4882), 22.0 min
15	Unigene17138_GsL3-Total-RNA	Unigene17138_GsL3-Total-RNA	548	42791	22	11	11	4	29.1		11361	1	1	1	877.49	1752.97	2	1752.96	0.0099	0	106.25	3.3e-08	K	VLVVGNPANTNALICAK	Y	Carbamidomethyl (C)	0.00000000000000100.0	Cmpd 529, AutoMSn(877.4900), 22.1 min
15	Unigene17138_GsL3-Total-RNA	Unigene17138_GsL3-Total-RNA	548	42791	22	11	11	4	29.1		11362	1	1	1	877.49	1752.97	2	1752.96	0.0099	0	102.99	6.9e-08	K	VLVVGNPANTNALICAK	Y	Carbamidomethyl (C)	0.00000000000000100.0	Cmpd 527, AutoMSn(877.4900), 22.0 min
15	Unigene17138_GsL3-Total-RNA	Unigene17138_GsL3-Total-RNA	548	42791	22	11	11	4	29.1		11363	1	1	1	585.33	1752.97	3	1752.96	0.0138	0	87.45	2.5e-06	K	VLVVGNPANTNALICAK	Y	Carbamidomethyl (C)	0.00000000000000100.0	Cmpd 526, AutoMSn(585.3304), 22.0 min
15	Unigene17138_GsL3-Total-RNA	Unigene17138_GsL3-Total-RNA	548	42791	22	11	11	4	29.1		11364	1	1	1	585.332	1752.97	3	1752.96	0.0182	0	70.39	0.00013	K	VLVVGNPANTNALICAK	Y	Carbamidomethyl (C)	0.00000000000000100.0	Cmpd 524, AutoMSn(585.3319), 22.0 min
15	Unigene17138_GsL3-Total-RNA	Unigene17138_GsL3-Total-RNA	548	42791	22	11	11	4	29.1		11365	1	1	1	585.332	1752.97	3	1752.96	0.0188	0	99.98	1.4e-07	K	VLVVGNPANTNALICAK	Y	Carbamidomethyl (C)	0.00000000000000100.0	Cmpd 530, AutoMSn(585.3321), 22.1 min
15	Unigene17138_GsL3-Total-RNA	Unigene17138_GsL3-Total-RNA	548	42791	22	11	11	4	29.1		12151	1	1	1	625.317	1872.93	3	1872.91	0.0212	0	19.29	13	K	AAFTDIDYAFLVGAMPR	K	Oxidation (M)	0.00000000000000200.0	Cmpd 781, AutoMSn(625.3170), 27.7 min
15	Unigene17138_GsL3-Total-RNA	Unigene17138_GsL3-Total-RNA	548	42791	22	11	11	4	29.1		12153	1	1	1	625.321	1872.94	3	1872.91	0.0333	0	18.62	15	K	AAFTDIDYAFLVGAMPR	K	Oxidation (M)	0.00000000000000200.0	Cmpd 783, AutoMSn(625.3210), 27.8 min
15	Unigene17138_GsL3-Total-RNA	Unigene17138_GsL3-Total-RNA	548	42791	22	11	11	4	29.1		12321	2	1	1	638.659	1912.95	3	1912.94	0.0113	0	21.26	8.4	K	NVIIWGNHSSTQFPDAK	H			Cmpd 429, AutoMSn(638.6587), 19.8 min
15	Unigene17138_GsL3-Total-RNA	Unigene17138_GsL3-Total-RNA	548	42791	22	11	11	4	29.1		12322	1	1	1	638.662	1912.96	3	1912.94	0.0207	0	27.91	1.8	K	NVIIWGNHSSTQFPDAK	H			Cmpd 432, AutoMSn(638.6619), 19.9 min
15	Unigene17138_GsL3-Total-RNA	Unigene17138_GsL3-Total-RNA	548	42791	22	11	11	4	29.1		12324	1	1	1	638.663	1912.97	3	1912.94	0.0248	0	22.14	6.9	K	NVIIWGNHSSTQFPDAK	H			Cmpd 434, AutoMSn(638.6633), 19.9 min
15	Unigene17138_GsL3-Total-RNA	Unigene17138_GsL3-Total-RNA	548	42791	22	11	11	4	29.1		6799	10	1	1	604.37	2413.45	4	2414.03	-0.5831	0	13.72	220	K	IVQAESLNDFPFAMFDCHWE	-	Oxidation (M)	0.00000000000002000000.0	Cmpd 1081, AutoMSn(604.3702), 34.4 min
15	Unigene17138_GsL3-Total-RNA	Unigene17138_GsL3-Total-RNA	548	42791	22	11	11	4	29.1		14677	1	1	1	904.804	2711.39	3	2711.37	0.0242	1	14.89	19	K	SGVGVGDVKNVIIWGNHSSTQFPDAK	H			Cmpd 518, AutoMSn(904.8043), 21.8 min	emPAI	0.61
16	CL7325.Contig1_GsL3-Total-RNA	CL7325.Contig1_GsL3-Total-RNA	515	32625	50	15	11	2	36.1		2667	2	1	0	390.207	778.4	2	778.368	0.032	0	28.5	4.2	R	MAVEWK	G	Oxidation (M)	0.200000.0	Cmpd 225, AutoMSn(390.2074), 15.9 min
16	CL7325.Contig1_GsL3-Total-RNA	CL7325.Contig1_GsL3-Total-RNA	515	32625	50	15	11	2	36.1		3990	2	0	0	465.587	929.16	2	929.606	-0.4461	1	9.55	480	R	RFLLVLAV	-			Cmpd 239, AutoMSn(465.5873), 16.2 min
16	CL7325.Contig1_GsL3-Total-RNA	CL7325.Contig1_GsL3-Total-RNA	515	32625	50	15	11	2	36.1		5251	2	1	0	1054.53	1053.52	1	1053.56	-0.0331	1	4.02	810	K	HDSKLVEAR	R			Cmpd 792, AutoMSn(1054.5309), 27.9 min
16	CL7325.Contig1_GsL3-Total-RNA	CL7325.Contig1_GsL3-Total-RNA	515	32625	50	15	11	2	36.1		6150	1	1	0	573.784	1145.55	2	1145.55	0.0063	0	25.18	5.9	R	GPPGPPGEPGER	G			Cmpd 129, AutoMSn(573.7837), 14.4 min
16	CL7325.Contig1_GsL3-Total-RNA	CL7325.Contig1_GsL3-Total-RNA	515	32625	50	15	11	2	36.1		6151	1	1	0	573.784	1145.55	2	1145.55	0.007	0	37.05	0.38	R	GPPGPPGEPGER	G			Cmpd 132, AutoMSn(573.7840), 14.4 min
16	CL7325.Contig1_GsL3-Total-RNA	CL7325.Contig1_GsL3-Total-RNA	515	32625	50	15	11	2	36.1		6152	1	1	0	573.785	1145.55	2	1145.55	0.0083	0	62.19	0.0012	R	GPPGPPGEPGER	G			Cmpd 180, AutoMSn(573.7847), 14.3 min
16	CL7325.Contig1_GsL3-Total-RNA	CL7325.Contig1_GsL3-Total-RNA	515	32625	50	15	11	2	36.1		6153	1	1	0	573.785	1145.56	2	1145.55	0.0084	0	55.3	0.0057	R	GPPGPPGEPGER	G			Cmpd 192, AutoMSn(573.7848), 14.4 min
16	CL7325.Contig1_GsL3-Total-RNA	CL7325.Contig1_GsL3-Total-RNA	515	32625	50	15	11	2	36.1		6154	1	1	0	573.786	1145.56	2	1145.55	0.0103	0	56.03	0.0048	R	GPPGPPGEPGER	G			Cmpd 186, AutoMSn(573.7857), 14.4 min
16	CL7325.Contig1_GsL3-Total-RNA	CL7325.Contig1_GsL3-Total-RNA	515	32625	50	15	11	2	36.1		6155	1	1	0	573.786	1145.56	2	1145.55	0.0115	0	28.31	2.8	R	GPPGPPGEPGER	G			Cmpd 196, AutoMSn(573.7863), 14.4 min
16	CL7325.Contig1_GsL3-Total-RNA	CL7325.Contig1_GsL3-Total-RNA	515	32625	50	15	11	2	36.1		6156	1	1	0	573.786	1145.56	2	1145.55	0.0116	0	62.31	0.0011	R	GPPGPPGEPGER	G			Cmpd 192, AutoMSn(573.7864), 14.3 min
16	CL7325.Contig1_GsL3-Total-RNA	CL7325.Contig1_GsL3-Total-RNA	515	32625	50	15	11	2	36.1		6157	1	1	0	573.786	1145.56	2	1145.55	0.0117	0	50.01	0.019	R	GPPGPPGEPGER	G			Cmpd 183, AutoMSn(573.7864), 14.3 min
16	CL7325.Contig1_GsL3-Total-RNA	CL7325.Contig1_GsL3-Total-RNA	515	32625	50	15	11	2	36.1		6158	1	1	0	573.786	1145.56	2	1145.55	0.0118	0	61.89	0.0012	R	GPPGPPGEPGER	G			Cmpd 198, AutoMSn(573.7864), 14.4 min
16	CL7325.Contig1_GsL3-Total-RNA	CL7325.Contig1_GsL3-Total-RNA	515	32625	50	15	11	2	36.1		6159	1	1	0	573.787	1145.56	2	1145.55	0.012	0	37.04	0.38	R	GPPGPPGEPGER	G			Cmpd 193, AutoMSn(573.7866), 14.4 min
16	CL7325.Contig1_GsL3-Total-RNA	CL7325.Contig1_GsL3-Total-RNA	515	32625	50	15	11	2	36.1		6160	1	1	0	573.787	1145.56	2	1145.55	0.0121	0	59.37	0.0022	R	GPPGPPGEPGER	G			Cmpd 195, AutoMSn(573.7866), 14.4 min
16	CL7325.Contig1_GsL3-Total-RNA	CL7325.Contig1_GsL3-Total-RNA	515	32625	50	15	11	2	36.1		6161	1	1	0	573.787	1145.56	2	1145.55	0.0135	0	60.16	0.0019	R	GPPGPPGEPGER	G			Cmpd 126, AutoMSn(573.7873), 14.3 min
16	CL7325.Contig1_GsL3-Total-RNA	CL7325.Contig1_GsL3-Total-RNA	515	32625	50	15	11	2	36.1		6938	1	0	0	612.794	1223.57	2	1223.57	0.0019	0	38.83	0.25	K	MGPPGPPGQSGSR	G			Cmpd 144, AutoMSn(612.7941), 14.7 min
16	CL7325.Contig1_GsL3-Total-RNA	CL7325.Contig1_GsL3-Total-RNA	515	32625	50	15	11	2	36.1		6939	1	0	0	612.795	1223.58	2	1223.57	0.004	0	42.68	0.1	K	MGPPGPPGQSGSR	G			Cmpd 147, AutoMSn(612.7951), 14.8 min
16	CL7325.Contig1_GsL3-Total-RNA	CL7325.Contig1_GsL3-Total-RNA	515	32625	50	15	11	2	36.1		6940	1	0	0	612.797	1223.58	2	1223.57	0.0086	0	40.45	0.17	K	MGPPGPPGQSGSR	G			Cmpd 201, AutoMSn(612.7974), 14.7 min
16	CL7325.Contig1_GsL3-Total-RNA	CL7325.Contig1_GsL3-Total-RNA	515	32625	50	15	11	2	36.1		6941	1	0	0	612.798	1223.58	2	1223.57	0.0094	0	55.49	0.0053	K	MGPPGPPGQSGSR	G			Cmpd 205, AutoMSn(612.7978), 14.7 min
16	CL7325.Contig1_GsL3-Total-RNA	CL7325.Contig1_GsL3-Total-RNA	515	32625	50	15	11	2	36.1		6942	1	0	0	612.798	1223.58	2	1223.57	0.0094	0	35.5	0.53	K	MGPPGPPGQSGSR	G			Cmpd 204, AutoMSn(612.7978), 14.6 min
16	CL7325.Contig1_GsL3-Total-RNA	CL7325.Contig1_GsL3-Total-RNA	515	32625	50	15	11	2	36.1		6943	1	0	0	612.799	1223.58	2	1223.57	0.0116	0	51.01	0.015	K	MGPPGPPGQSGSR	G			Cmpd 211, AutoMSn(612.7989), 14.8 min
16	CL7325.Contig1_GsL3-Total-RNA	CL7325.Contig1_GsL3-Total-RNA	515	32625	50	15	11	2	36.1		6944	1	0	0	612.799	1223.58	2	1223.57	0.012	0	51.19	0.014	K	MGPPGPPGQSGSR	G			Cmpd 208, AutoMSn(612.7992), 14.7 min
16	CL7325.Contig1_GsL3-Total-RNA	CL7325.Contig1_GsL3-Total-RNA	515	32625	50	15	11	2	36.1		6945	1	0	0	612.799	1223.58	2	1223.57	0.0124	0	32.97	0.95	K	MGPPGPPGQSGSR	G			Cmpd 152, AutoMSn(612.7993), 14.9 min
16	CL7325.Contig1_GsL3-Total-RNA	CL7325.Contig1_GsL3-Total-RNA	515	32625	50	15	11	2	36.1		6946	1	0	0	612.8	1223.58	2	1223.57	0.013	0	33.61	0.82	K	MGPPGPPGQSGSR	G			Cmpd 209, AutoMSn(612.7996), 14.8 min
16	CL7325.Contig1_GsL3-Total-RNA	CL7325.Contig1_GsL3-Total-RNA	515	32625	50	15	11	2	36.1		6947	1	0	0	612.8	1223.59	2	1223.57	0.0139	0	66.7	0.0004	K	MGPPGPPGQSGSR	G			Cmpd 206, AutoMSn(612.8001), 14.7 min
16	CL7325.Contig1_GsL3-Total-RNA	CL7325.Contig1_GsL3-Total-RNA	515	32625	50	15	11	2	36.1		7150	1	0	0	620.795	1239.57	2	1239.57	0.0082	0	61.54	0.0013	K	MGPPGPPGQSGSR	G	Oxidation (M)	0.2000000000000.0	Cmpd 72, AutoMSn(620.7947), 13.1 min
16	CL7325.Contig1_GsL3-Total-RNA	CL7325.Contig1_GsL3-Total-RNA	515	32625	50	15	11	2	36.1		7151	1	0	0	620.795	1239.58	2	1239.57	0.0088	0	33.07	0.9	K	MGPPGPPGQSGSR	G	Oxidation (M)	0.2000000000000.0	Cmpd 75, AutoMSn(620.7950), 13.1 min
16	CL7325.Contig1_GsL3-Total-RNA	CL7325.Contig1_GsL3-Total-RNA	515	32625	50	15	11	2	36.1		7152	1	0	0	620.797	1239.58	2	1239.57	0.0122	0	53.75	0.0077	K	MGPPGPPGQSGSR	G	Oxidation (M)	0.2000000000000.0	Cmpd 137, AutoMSn(620.7967), 13.1 min
16	CL7325.Contig1_GsL3-Total-RNA	CL7325.Contig1_GsL3-Total-RNA	515	32625	50	15	11	2	36.1		7153	1	0	0	620.797	1239.58	2	1239.57	0.0123	0	49.71	0.02	K	MGPPGPPGQSGSR	G	Oxidation (M)	0.2000000000000.0	Cmpd 133, AutoMSn(620.7967), 13.1 min
16	CL7325.Contig1_GsL3-Total-RNA	CL7325.Contig1_GsL3-Total-RNA	515	32625	50	15	11	2	36.1		7154	1	0	0	620.798	1239.58	2	1239.57	0.0158	0	27.34	3.4	K	MGPPGPPGQSGSR	G	Oxidation (M)	0.2000000000000.0	Cmpd 139, AutoMSn(620.7985), 13.2 min
16	CL7325.Contig1_GsL3-Total-RNA	CL7325.Contig1_GsL3-Total-RNA	515	32625	50	15	11	2	36.1		7155	1	0	0	620.8	1239.58	2	1239.57	0.018	0	35.54	0.51	K	MGPPGPPGQSGSR	G	Oxidation (M)	0.2000000000000.0	Cmpd 126, AutoMSn(620.7996), 13.1 min
16	CL7325.Contig1_GsL3-Total-RNA	CL7325.Contig1_GsL3-Total-RNA	515	32625	50	15	11	2	36.1		9089	8	1	0	721.42	1440.82	2	1440.71	0.1143	1	6.18	420	R	DEIICIPDKMHK	I			Cmpd 968, AutoMSn(721.4197), 32.7 min
16	CL7325.Contig1_GsL3-Total-RNA	CL7325.Contig1_GsL3-Total-RNA	515	32625	50	15	11	2	36.1		9091	1	1	0	721.426	1440.84	2	1440.71	0.1266	1	17.49	32	R	DEIICIPDKMHK	I			Cmpd 1031, AutoMSn(721.4258), 33.4 min
16	CL7325.Contig1_GsL3-Total-RNA	CL7325.Contig1_GsL3-Total-RNA	515	32625	50	15	11	2	36.1		10702	1	1	0	832.446	1662.88	2	1662.79	0.0834	1	9.35	160	-	QQVGRSTANCPTVMR	F	Oxidation (M)	0.000000000000020.0	Cmpd 620, AutoMSn(832.4455), 24.7 min
16	CL7325.Contig1_GsL3-Total-RNA	CL7325.Contig1_GsL3-Total-RNA	515	32625	50	15	11	2	36.1		10965	1	1	0	567.958	1700.85	3	1700.83	0.021	1	29.4	1.5	R	GPPGPPGEPGERGICPK	Y	Carbamidomethyl (C)	0.00000000000000100.0	Cmpd 246, AutoMSn(567.9578), 15.5 min
16	CL7325.Contig1_GsL3-Total-RNA	CL7325.Contig1_GsL3-Total-RNA	515	32625	50	15	11	2	36.1		10966	1	1	0	567.958	1700.85	3	1700.83	0.0223	1	22.3	7.7	R	GPPGPPGEPGERGICPK	Y	Carbamidomethyl (C)	0.00000000000000100.0	Cmpd 235, AutoMSn(567.9582), 15.5 min
16	CL7325.Contig1_GsL3-Total-RNA	CL7325.Contig1_GsL3-Total-RNA	515	32625	50	15	11	2	36.1		13194	2	0	0	704.362	2110.07	3	2110.02	0.0419	0	5.08	300	R	GPPGPPGPPGPPGPPGAPGPDGER	G			Cmpd 577, AutoMSn(704.3623), 22.9 min
16	CL7325.Contig1_GsL3-Total-RNA	CL7325.Contig1_GsL3-Total-RNA	515	32625	50	15	11	2	36.1		13793	1	1	0	763.725	2288.15	3	2288.13	0.0236	0	18.98	9.9	K	VGPPGPPGKPGPDGQPGADGQPGPR	G			Cmpd 194, AutoMSn(763.7251), 15.9 min
16	CL7325.Contig1_GsL3-Total-RNA	CL7325.Contig1_GsL3-Total-RNA	515	32625	50	15	11	2	36.1		13794	2	1	0	763.725	2288.15	3	2288.13	0.0246	0	7.56	140	K	VGPPGPPGKPGPDGQPGADGQPGPR	G			Cmpd 259, AutoMSn(763.7254), 15.9 min
16	CL7325.Contig1_GsL3-Total-RNA	CL7325.Contig1_GsL3-Total-RNA	515	32625	50	15	11	2	36.1		13795	9	1	0	763.726	2288.16	3	2288.13	0.0253	0	5.41	230	K	VGPPGPPGKPGPDGQPGADGQPGPR	G			Cmpd 201, AutoMSn(763.7257), 16.0 min
16	CL7325.Contig1_GsL3-Total-RNA	CL7325.Contig1_GsL3-Total-RNA	515	32625	50	15	11	2	36.1		13796	1	1	0	763.726	2288.16	3	2288.13	0.028	0	7.62	140	K	VGPPGPPGKPGPDGQPGADGQPGPR	G			Cmpd 256, AutoMSn(763.7265), 15.8 min
16	CL7325.Contig1_GsL3-Total-RNA	CL7325.Contig1_GsL3-Total-RNA	515	32625	50	15	11	2	36.1		13797	1	1	0	763.727	2288.16	3	2288.13	0.0299	0	20.57	6.9	K	VGPPGPPGKPGPDGQPGADGQPGPR	G			Cmpd 197, AutoMSn(763.7272), 15.9 min
16	CL7325.Contig1_GsL3-Total-RNA	CL7325.Contig1_GsL3-Total-RNA	515	32625	50	15	11	2	36.1		13799	3	1	0	763.728	2288.16	3	2288.13	0.0334	0	7.9	130	K	VGPPGPPGKPGPDGQPGADGQPGPR	G			Cmpd 261, AutoMSn(763.7283), 15.8 min
16	CL7325.Contig1_GsL3-Total-RNA	CL7325.Contig1_GsL3-Total-RNA	515	32625	50	15	11	2	36.1		13800	1	1	0	763.729	2288.16	3	2288.13	0.0347	0	11.85	52	K	VGPPGPPGKPGPDGQPGADGQPGPR	G			Cmpd 267, AutoMSn(763.7288), 16.0 min
16	CL7325.Contig1_GsL3-Total-RNA	CL7325.Contig1_GsL3-Total-RNA	515	32625	50	15	11	2	36.1		13801	1	1	0	763.729	2288.16	3	2288.13	0.0351	0	17.72	13	K	VGPPGPPGKPGPDGQPGADGQPGPR	G			Cmpd 254, AutoMSn(763.7289), 16.0 min
16	CL7325.Contig1_GsL3-Total-RNA	CL7325.Contig1_GsL3-Total-RNA	515	32625	50	15	11	2	36.1		13802	1	1	0	763.729	2288.17	3	2288.13	0.0356	0	12.36	46	K	VGPPGPPGKPGPDGQPGADGQPGPR	G			Cmpd 264, AutoMSn(763.7291), 15.9 min
16	CL7325.Contig1_GsL3-Total-RNA	CL7325.Contig1_GsL3-Total-RNA	515	32625	50	15	11	2	36.1		13803	4	1	0	763.729	2288.17	3	2288.13	0.0358	0	8.12	120	K	VGPPGPPGKPGPDGQPGADGQPGPR	G			Cmpd 257, AutoMSn(763.7292), 15.8 min
16	CL7325.Contig1_GsL3-Total-RNA	CL7325.Contig1_GsL3-Total-RNA	515	32625	50	15	11	2	36.1		13804	7	1	0	763.729	2288.17	3	2288.13	0.0359	0	7.39	140	K	VGPPGPPGKPGPDGQPGADGQPGPR	G			Cmpd 251, AutoMSn(763.7292), 15.9 min
16	CL7325.Contig1_GsL3-Total-RNA	CL7325.Contig1_GsL3-Total-RNA	515	32625	50	15	11	2	36.1		13805	1	1	0	763.729	2288.17	3	2288.13	0.0367	0	13.25	38	K	VGPPGPPGKPGPDGQPGADGQPGPR	G			Cmpd 248, AutoMSn(763.7294), 15.8 min
16	CL7325.Contig1_GsL3-Total-RNA	CL7325.Contig1_GsL3-Total-RNA	515	32625	50	15	11	2	36.1		14193	5	0	0	1229.08	2456.15	2	2456.13	0.0152	1	6.27	190	-	GPPGPAGNDGMPGKMGPPGPPGQSGSR	G			Cmpd 1098, AutoMSn(1229.0811), 34.9 min	emPAI	0.51
17	Unigene18798_GsL3-Total-RNA	Unigene18798_GsL3-Total-RNA	507	24935	39	16	11	6	41.3		2432	2	1	0	365.233	728.451	2	728.454	-0.0038	1	22.03	16	R	LEKLAR	K			Cmpd 22, AutoMSn(365.2326), 10.5 min
17	Unigene18798_GsL3-Total-RNA	Unigene18798_GsL3-Total-RNA	507	24935	39	16	11	6	41.3		3929	1	1	1	460.748	919.482	2	919.476	0.0054	0	53.28	0.012	K	FAEGIIDR	H			Cmpd 337, AutoMSn(460.7481), 18.5 min
17	Unigene18798_GsL3-Total-RNA	Unigene18798_GsL3-Total-RNA	507	24935	39	16	11	6	41.3		3930	1	1	1	460.75	919.485	2	919.476	0.0088	0	44.75	0.083	K	FAEGIIDR	H			Cmpd 340, AutoMSn(460.7498), 18.6 min
17	Unigene18798_GsL3-Total-RNA	Unigene18798_GsL3-Total-RNA	507	24935	39	16	11	6	41.3		3931	1	1	1	460.75	919.486	2	919.476	0.0095	0	52.8	0.013	K	FAEGIIDR	H			Cmpd 343, AutoMSn(460.7502), 18.7 min
17	Unigene18798_GsL3-Total-RNA	Unigene18798_GsL3-Total-RNA	507	24935	39	16	11	6	41.3		4382	1	1	1	488.727	975.439	2	975.433	0.0057	0	21.38	17	K	GPIDDATCK	C	Carbamidomethyl (C)	0.000000010.0	Cmpd 111, AutoMSn(488.7267), 13.4 min
17	Unigene18798_GsL3-Total-RNA	Unigene18798_GsL3-Total-RNA	507	24935	39	16	11	6	41.3		4387	3	1	1	488.729	975.444	2	975.433	0.0109	0	8.91	310	K	GPIDDATCK	C	Carbamidomethyl (C)	0.000000010.0	Cmpd 113, AutoMSn(488.7293), 13.5 min
17	Unigene18798_GsL3-Total-RNA	Unigene18798_GsL3-Total-RNA	507	24935	39	16	11	6	41.3		6593	1	1	1	596.292	1190.57	2	1190.56	0.0092	1	48.79	0.025	K	SKGPIDDATCK	C	Carbamidomethyl (C)	0.00000000010.0	Cmpd 47, AutoMSn(596.2919), 12.0 min
17	Unigene18798_GsL3-Total-RNA	Unigene18798_GsL3-Total-RNA	507	24935	39	16	11	6	41.3		6595	1	1	1	397.865	1190.57	3	1190.56	0.0118	1	33.04	0.92	K	SKGPIDDATCK	C	Carbamidomethyl (C)	0.00000000010.0	Cmpd 49, AutoMSn(397.8646), 12.0 min
17	Unigene18798_GsL3-Total-RNA	Unigene18798_GsL3-Total-RNA	507	24935	39	16	11	6	41.3		6596	1	1	1	596.294	1190.57	2	1190.56	0.0138	1	28.15	2.8	K	SKGPIDDATCK	C	Carbamidomethyl (C)	0.00000000010.0	Cmpd 44, AutoMSn(596.2942), 11.9 min
17	Unigene18798_GsL3-Total-RNA	Unigene18798_GsL3-Total-RNA	507	24935	39	16	11	6	41.3		7944	1	1	1	656.872	1311.73	2	1311.72	0.0067	0	34.06	0.72	K	ILMTAVHELASK	A			Cmpd 356, AutoMSn(656.8716), 18.9 min
17	Unigene18798_GsL3-Total-RNA	Unigene18798_GsL3-Total-RNA	507	24935	39	16	11	6	41.3		7945	1	1	1	438.251	1311.73	3	1311.72	0.0079	0	35.68	0.5	K	ILMTAVHELASK	A			Cmpd 360, AutoMSn(438.2506), 19.0 min
17	Unigene18798_GsL3-Total-RNA	Unigene18798_GsL3-Total-RNA	507	24935	39	16	11	6	41.3		7946	1	1	1	656.873	1311.73	2	1311.72	0.0086	0	48.83	0.024	K	ILMTAVHELASK	A			Cmpd 354, AutoMSn(656.8726), 18.9 min
17	Unigene18798_GsL3-Total-RNA	Unigene18798_GsL3-Total-RNA	507	24935	39	16	11	6	41.3		7947	1	1	1	656.874	1311.73	2	1311.72	0.0117	0	52.52	0.01	K	ILMTAVHELASK	A			Cmpd 351, AutoMSn(656.8741), 18.8 min
17	Unigene18798_GsL3-Total-RNA	Unigene18798_GsL3-Total-RNA	507	24935	39	16	11	6	41.3		7948	1	1	1	438.252	1311.73	3	1311.72	0.0127	0	50.01	0.018	K	ILMTAVHELASK	A			Cmpd 357, AutoMSn(438.2522), 18.9 min
17	Unigene18798_GsL3-Total-RNA	Unigene18798_GsL3-Total-RNA	507	24935	39	16	11	6	41.3		8052	1	1	1	664.872	1327.73	2	1327.72	0.0126	0	58.03	0.0028	K	ILMTAVHELASK	A	Oxidation (M)	0.002000000000.0	Cmpd 263, AutoMSn(664.8720), 16.8 min
17	Unigene18798_GsL3-Total-RNA	Unigene18798_GsL3-Total-RNA	507	24935	39	16	11	6	41.3		8054	1	1	1	664.873	1327.73	2	1327.72	0.0144	0	97.25	3.4e-07	K	ILMTAVHELASK	A	Oxidation (M)	0.002000000000.0	Cmpd 260, AutoMSn(664.8730), 16.8 min
17	Unigene18798_GsL3-Total-RNA	Unigene18798_GsL3-Total-RNA	507	24935	39	16	11	6	41.3		8056	1	1	1	443.585	1327.73	3	1327.72	0.0155	0	61.68	0.0012	K	ILMTAVHELASK	A	Oxidation (M)	0.002000000000.0	Cmpd 265, AutoMSn(443.5848), 16.9 min
17	Unigene18798_GsL3-Total-RNA	Unigene18798_GsL3-Total-RNA	507	24935	39	16	11	6	41.3		8058	1	1	1	664.874	1327.73	2	1327.72	0.0157	0	72.64	9.8e-05	K	ILMTAVHELASK	A	Oxidation (M)	0.002000000000.0	Cmpd 266, AutoMSn(664.8736), 16.9 min
17	Unigene18798_GsL3-Total-RNA	Unigene18798_GsL3-Total-RNA	507	24935	39	16	11	6	41.3		8061	1	1	1	443.585	1327.73	3	1327.72	0.0175	0	80.72	1.5e-05	K	ILMTAVHELASK	A	Oxidation (M)	0.002000000000.0	Cmpd 262, AutoMSn(443.5854), 16.8 min
17	Unigene18798_GsL3-Total-RNA	Unigene18798_GsL3-Total-RNA	507	24935	39	16	11	6	41.3		8063	1	1	1	443.586	1327.73	3	1327.72	0.0181	0	66.96	0.00036	K	ILMTAVHELASK	A	Oxidation (M)	0.002000000000.0	Cmpd 259, AutoMSn(443.5856), 16.8 min
17	Unigene18798_GsL3-Total-RNA	Unigene18798_GsL3-Total-RNA	507	24935	39	16	11	6	41.3		8160	1	1	1	669.312	1336.61	2	1336.6	0.0128	0	46.07	0.04	K	GFENATPEDVMK	A			Cmpd 367, AutoMSn(669.3121), 19.2 min
17	Unigene18798_GsL3-Total-RNA	Unigene18798_GsL3-Total-RNA	507	24935	39	16	11	6	41.3		8161	1	1	1	669.314	1336.61	2	1336.6	0.0164	0	40.44	0.15	K	GFENATPEDVMK	A			Cmpd 364, AutoMSn(669.3139), 19.1 min
17	Unigene18798_GsL3-Total-RNA	Unigene18798_GsL3-Total-RNA	507	24935	39	16	11	6	41.3		8325	1	1	1	677.31	1352.61	2	1352.59	0.0139	0	42.99	0.083	K	GFENATPEDVMK	A	Oxidation (M)	0.000000000020.0	Cmpd 244, AutoMSn(677.3101), 16.4 min
17	Unigene18798_GsL3-Total-RNA	Unigene18798_GsL3-Total-RNA	507	24935	39	16	11	6	41.3		8326	1	1	1	677.312	1352.61	2	1352.59	0.0186	0	39.36	0.19	K	GFENATPEDVMK	A	Oxidation (M)	0.000000000020.0	Cmpd 241, AutoMSn(677.3125), 16.4 min
17	Unigene18798_GsL3-Total-RNA	Unigene18798_GsL3-Total-RNA	507	24935	39	16	11	6	41.3		9099	1	1	1	721.901	1441.79	2	1441.78	0.0054	0	32.13	0.97	K	INIELEPSLWTK	F			Cmpd 632, AutoMSn(721.9008), 25.1 min
17	Unigene18798_GsL3-Total-RNA	Unigene18798_GsL3-Total-RNA	507	24935	39	16	11	6	41.3		9100	5	1	1	721.903	1441.79	2	1441.78	0.0102	0	4.94	510	K	INIELEPSLWTK	F			Cmpd 643, AutoMSn(721.9032), 25.4 min
17	Unigene18798_GsL3-Total-RNA	Unigene18798_GsL3-Total-RNA	507	24935	39	16	11	6	41.3		9101	1	1	1	721.904	1441.79	2	1441.78	0.0111	0	59.95	0.0016	K	INIELEPSLWTK	F			Cmpd 636, AutoMSn(721.9037), 25.3 min
17	Unigene18798_GsL3-Total-RNA	Unigene18798_GsL3-Total-RNA	507	24935	39	16	11	6	41.3		9102	1	1	1	721.904	1441.79	2	1441.78	0.0116	0	35.83	0.42	K	INIELEPSLWTK	F			Cmpd 634, AutoMSn(721.9039), 25.2 min
17	Unigene18798_GsL3-Total-RNA	Unigene18798_GsL3-Total-RNA	507	24935	39	16	11	6	41.3		12313	1	1	1	638.31	1911.91	3	1911.88	0.0256	1	34.52	0.39	R	HYFKGFENATPEDVMK	A			Cmpd 349, AutoMSn(638.3100), 18.8 min
17	Unigene18798_GsL3-Total-RNA	Unigene18798_GsL3-Total-RNA	507	24935	39	16	11	6	41.3		12314	1	1	1	638.311	1911.91	3	1911.88	0.0291	1	39.94	0.11	R	HYFKGFENATPEDVMK	A			Cmpd 345, AutoMSn(638.3112), 18.7 min
17	Unigene18798_GsL3-Total-RNA	Unigene18798_GsL3-Total-RNA	507	24935	39	16	11	6	41.3		12315	1	1	1	638.312	1911.91	3	1911.88	0.0315	1	34.52	0.39	R	HYFKGFENATPEDVMK	A			Cmpd 346, AutoMSn(638.3120), 18.7 min
17	Unigene18798_GsL3-Total-RNA	Unigene18798_GsL3-Total-RNA	507	24935	39	16	11	6	41.3		12388	1	1	1	643.641	1927.9	3	1927.88	0.0232	1	20.46	10	R	HYFKGFENATPEDVMK	A	Oxidation (M)	0.0000000000000020.0	Cmpd 264, AutoMSn(643.6408), 16.9 min
17	Unigene18798_GsL3-Total-RNA	Unigene18798_GsL3-Total-RNA	507	24935	39	16	11	6	41.3		12389	1	1	1	643.643	1927.91	3	1927.88	0.0289	1	25.65	3	R	HYFKGFENATPEDVMK	A	Oxidation (M)	0.0000000000000020.0	Cmpd 267, AutoMSn(643.6427), 16.9 min
17	Unigene18798_GsL3-Total-RNA	Unigene18798_GsL3-Total-RNA	507	24935	39	16	11	6	41.3		12390	1	1	1	643.643	1927.91	3	1927.88	0.029	1	21.24	8.3	R	HYFKGFENATPEDVMK	A	Oxidation (M)	0.0000000000000020.0	Cmpd 269, AutoMSn(643.6428), 17.0 min
17	Unigene18798_GsL3-Total-RNA	Unigene18798_GsL3-Total-RNA	507	24935	39	16	11	6	41.3		12883	1	1	1	684.991	2051.95	3	2051.93	0.0263	1	26.64	2.1	K	GFENATPEDVMKADHFTK	Q	Oxidation (M)	0.000000000020000000.0	Cmpd 280, AutoMSn(684.9913), 17.2 min
17	Unigene18798_GsL3-Total-RNA	Unigene18798_GsL3-Total-RNA	507	24935	39	16	11	6	41.3		13134	1	1	1	698.662	2092.96	3	2092.95	0.0184	0	40.77	0.078	K	CWIDTGNQFGTACVSHLK	A	2 Carbamidomethyl (C)	0.100000000000100000.0	Cmpd 447, AutoMSn(698.6621), 21.0 min
17	Unigene18798_GsL3-Total-RNA	Unigene18798_GsL3-Total-RNA	507	24935	39	16	11	6	41.3		13135	1	1	1	698.665	2092.97	3	2092.95	0.0277	0	91.79	6.1e-07	K	CWIDTGNQFGTACVSHLK	A	2 Carbamidomethyl (C)	0.100000000000100000.0	Cmpd 448, AutoMSn(698.6652), 21.0 min
17	Unigene18798_GsL3-Total-RNA	Unigene18798_GsL3-Total-RNA	507	24935	39	16	11	6	41.3		13136	1	1	1	698.666	2092.98	3	2092.95	0.0296	0	58.94	0.0012	K	CWIDTGNQFGTACVSHLK	A	2 Carbamidomethyl (C)	0.100000000000100000.0	Cmpd 451, AutoMSn(698.6658), 21.1 min
17	Unigene18798_GsL3-Total-RNA	Unigene18798_GsL3-Total-RNA	507	24935	39	16	11	6	41.3		14110	6	1	1	802.797	2405.37	3	2405.16	0.2082	1	8.6	150	K	CWIDTGNQFGTACVSHLKALGK	A	Carbamidomethyl (C)	0.1000000000000000000000.0	Cmpd 831, AutoMSn(802.7974), 29.4 min	emPAI	5.48
18	CL3958.Contig2_GsL3-Total-RNA	CL3958.Contig2_GsL3-Total-RNA	500	44897	20	9	8	3	20.2		3652	2	1	0	449.223	896.432	2	896.406	0.0259	0	13.51	97	R	FMDEAIR	E	Oxidation (M)	0.0200000.0	Cmpd 163, AutoMSn(449.2233), 14.9 min
18	CL3958.Contig2_GsL3-Total-RNA	CL3958.Contig2_GsL3-Total-RNA	500	44897	20	9	8	3	20.2		4047	1	0	0	470.78	939.546	2	939.539	0.0068	0	23.12	10	R	SIPIQSAPK	K			Cmpd 193, AutoMSn(470.7801), 15.6 min
18	CL3958.Contig2_GsL3-Total-RNA	CL3958.Contig2_GsL3-Total-RNA	500	44897	20	9	8	3	20.2		4048	1	0	0	470.78	939.546	2	939.539	0.0074	0	24.41	7.7	R	SIPIQSAPK	K			Cmpd 213, AutoMSn(470.7804), 15.6 min
18	CL3958.Contig2_GsL3-Total-RNA	CL3958.Contig2_GsL3-Total-RNA	500	44897	20	9	8	3	20.2		4049	1	0	0	470.781	939.548	2	939.539	0.0088	0	23.52	9.4	R	SIPIQSAPK	K			Cmpd 196, AutoMSn(470.7811), 15.7 min
18	CL3958.Contig2_GsL3-Total-RNA	CL3958.Contig2_GsL3-Total-RNA	500	44897	20	9	8	3	20.2		4050	2	0	0	470.781	939.548	2	939.539	0.0089	0	17.15	41	R	SIPIQSAPK	K			Cmpd 217, AutoMSn(470.7812), 15.7 min
18	CL3958.Contig2_GsL3-Total-RNA	CL3958.Contig2_GsL3-Total-RNA	500	44897	20	9	8	3	20.2		6910	10	0	0	611.361	1220.71	2	1220.67	0.0404	1	3.87	840	K	FTEHPVVHKK	-			Cmpd 954, AutoMSn(611.3608), 31.5 min
18	CL3958.Contig2_GsL3-Total-RNA	CL3958.Contig2_GsL3-Total-RNA	500	44897	20	9	8	3	20.2		7701	1	1	0	646.807	1291.6	2	1291.59	0.0096	0	23.4	8.1	R	YYPMESLFSR	F			Cmpd 597, AutoMSn(646.8074), 24.2 min
18	CL3958.Contig2_GsL3-Total-RNA	CL3958.Contig2_GsL3-Total-RNA	500	44897	20	9	8	3	20.2		7875	1	1	0	654.804	1307.59	2	1307.59	0.0076	0	35.91	0.46	R	YYPMESLFSR	F	Oxidation (M)	0.0002000000.0	Cmpd 438, AutoMSn(654.8039), 20.6 min
18	CL3958.Contig2_GsL3-Total-RNA	CL3958.Contig2_GsL3-Total-RNA	500	44897	20	9	8	3	20.2		7876	1	1	0	654.806	1307.6	2	1307.59	0.0112	0	55.83	0.0047	R	YYPMESLFSR	F	Oxidation (M)	0.0002000000.0	Cmpd 441, AutoMSn(654.8057), 20.7 min
18	CL3958.Contig2_GsL3-Total-RNA	CL3958.Contig2_GsL3-Total-RNA	500	44897	20	9	8	3	20.2		9634	2	1	0	753.431	1504.85	2	1504.79	0.0564	1	14.36	60	-	TRCLSQILSDGITV	-			Cmpd 617, AutoMSn(753.4314), 25.4 min
18	CL3958.Contig2_GsL3-Total-RNA	CL3958.Contig2_GsL3-Total-RNA	500	44897	20	9	8	3	20.2		10091	1	0	0	520.598	1558.77	3	1558.75	0.0222	1	19.61	16	R	SDQDGTVERHFIR	K			Cmpd 177, AutoMSn(520.5976), 14.8 min
18	CL3958.Contig2_GsL3-Total-RNA	CL3958.Contig2_GsL3-Total-RNA	500	44897	20	9	8	3	20.2		10218	1	0	0	525.942	1574.81	3	1574.78	0.0257	1	52.66	0.0076	R	DNELIVEGHHKER	S			Cmpd 86, AutoMSn(525.9425), 12.7 min
18	CL3958.Contig2_GsL3-Total-RNA	CL3958.Contig2_GsL3-Total-RNA	500	44897	20	9	8	3	20.2		10219	1	0	0	525.945	1574.81	3	1574.78	0.0338	1	55.02	0.0045	R	DNELIVEGHHKER	S			Cmpd 81, AutoMSn(525.9452), 12.6 min
18	CL3958.Contig2_GsL3-Total-RNA	CL3958.Contig2_GsL3-Total-RNA	500	44897	20	9	8	3	20.2		10220	1	0	0	525.962	1574.86	3	1574.78	0.0824	1	44.44	0.053	R	DNELIVEGHHKER	S			Cmpd 80, AutoMSn(525.9614), 12.6 min
18	CL3958.Contig2_GsL3-Total-RNA	CL3958.Contig2_GsL3-Total-RNA	500	44897	20	9	8	3	20.2		13967	1	0	0	788.783	2363.33	3	2363.31	0.0215	0	77.18	1.9e-05	K	GAKPENIVSQLTDQGILSVVAPK	M			Cmpd 673, AutoMSn(788.7831), 26.4 min
18	CL3958.Contig2_GsL3-Total-RNA	CL3958.Contig2_GsL3-Total-RNA	500	44897	20	9	8	3	20.2		13968	1	0	0	788.784	2363.33	3	2363.31	0.025	0	68.14	0.00016	K	GAKPENIVSQLTDQGILSVVAPK	M			Cmpd 670, AutoMSn(788.7843), 26.3 min
18	CL3958.Contig2_GsL3-Total-RNA	CL3958.Contig2_GsL3-Total-RNA	500	44897	20	9	8	3	20.2		13969	1	0	0	788.786	2363.34	3	2363.31	0.0299	0	153.98	4.2e-13	K	GAKPENIVSQLTDQGILSVVAPK	M			Cmpd 692, AutoMSn(788.7859), 26.3 min
18	CL3958.Contig2_GsL3-Total-RNA	CL3958.Contig2_GsL3-Total-RNA	500	44897	20	9	8	3	20.2		13970	1	0	0	788.786	2363.34	3	2363.31	0.0301	0	42.14	0.064	K	GAKPENIVSQLTDQGILSVVAPK	M			Cmpd 669, AutoMSn(788.7860), 26.3 min
18	CL3958.Contig2_GsL3-Total-RNA	CL3958.Contig2_GsL3-Total-RNA	500	44897	20	9	8	3	20.2		13971	1	0	0	788.787	2363.34	3	2363.31	0.0332	0	114.13	4.1e-09	K	GAKPENIVSQLTDQGILSVVAPK	M			Cmpd 689, AutoMSn(788.7870), 26.3 min
18	CL3958.Contig2_GsL3-Total-RNA	CL3958.Contig2_GsL3-Total-RNA	500	44897	20	9	8	3	20.2		13972	1	0	0	788.787	2363.34	3	2363.31	0.0345	0	108.76	1.4e-08	K	GAKPENIVSQLTDQGILSVVAPK	M			Cmpd 686, AutoMSn(788.7874), 26.2 min	emPAI	0.35
19	CL1262.Contig2_GsL3-Total-RNA	CL1262.Contig2_GsL3-Total-RNA	494	38016	24	14	9	4	30.6		2205	3	0	0	693.324	692.316	1	692.316	0	0	8.2	430	K	SGLCVSA	-	Carbamidomethyl (C)	0.0001000.0	Cmpd 279, AutoMSn(693.3236), 17.5 min
19	CL1262.Contig2_GsL3-Total-RNA	CL1262.Contig2_GsL3-Total-RNA	494	38016	24	14	9	4	30.6		2206	2	0	0	693.324	692.317	1	692.316	0.0005	0	14.99	90	K	SGLCVSA	-	Carbamidomethyl (C)	0.0001000.0	Cmpd 325, AutoMSn(693.3241), 17.5 min
19	CL1262.Contig2_GsL3-Total-RNA	CL1262.Contig2_GsL3-Total-RNA	494	38016	24	14	9	4	30.6		5956	8	1	0	560.792	1119.57	2	1119.52	0.0532	0	11.48	150	-	SLNCPICTR	L	2 Carbamidomethyl (C)	0.000100100.0	Cmpd 195, AutoMSn(560.7921), 15.0 min
19	CL1262.Contig2_GsL3-Total-RNA	CL1262.Contig2_GsL3-Total-RNA	494	38016	24	14	9	4	30.6		9598	9	0	0	750.411	1498.81	2	1498.75	0.0582	1	5.61	430	R	GQCAGIHMGLRTGAK	F			Cmpd 674, AutoMSn(750.4112), 26.1 min
19	CL1262.Contig2_GsL3-Total-RNA	CL1262.Contig2_GsL3-Total-RNA	494	38016	24	14	9	4	30.6		9614	10	1	0	501.573	1501.7	3	1501.69	0.0073	0	9.17	170	K	SHYVTFFSCLEI	-	Carbamidomethyl (C)	0.000000001000.0	Cmpd 321, AutoMSn(501.5734), 18.1 min
19	CL1262.Contig2_GsL3-Total-RNA	CL1262.Contig2_GsL3-Total-RNA	494	38016	24	14	9	4	30.6		12526	1	0	0	981.455	1960.9	2	1960.88	0.0116	0	41.36	0.081	R	SENLYWEYGLPNYDAK	K			Cmpd 637, AutoMSn(981.4552), 24.5 min
19	CL1262.Contig2_GsL3-Total-RNA	CL1262.Contig2_GsL3-Total-RNA	494	38016	24	14	9	4	30.6		12527	1	0	0	981.456	1960.9	2	1960.88	0.0137	0	64.33	0.00041	R	SENLYWEYGLPNYDAK	K			Cmpd 634, AutoMSn(981.4563), 24.4 min
19	CL1262.Contig2_GsL3-Total-RNA	CL1262.Contig2_GsL3-Total-RNA	494	38016	24	14	9	4	30.6		12528	1	0	0	981.457	1960.9	2	1960.88	0.015	0	61.11	0.00085	R	SENLYWEYGLPNYDAK	K			Cmpd 632, AutoMSn(981.4569), 24.4 min
19	CL1262.Contig2_GsL3-Total-RNA	CL1262.Contig2_GsL3-Total-RNA	494	38016	24	14	9	4	30.6		12529	1	0	0	654.643	1960.91	3	1960.88	0.0219	0	35.63	0.3	R	SENLYWEYGLPNYDAK	K			Cmpd 635, AutoMSn(654.6426), 24.4 min
19	CL1262.Contig2_GsL3-Total-RNA	CL1262.Contig2_GsL3-Total-RNA	494	38016	24	14	9	4	30.6		12530	1	0	0	654.645	1960.91	3	1960.88	0.0282	0	46.59	0.024	R	SENLYWEYGLPNYDAK	K			Cmpd 631, AutoMSn(654.6448), 24.4 min
19	CL1262.Contig2_GsL3-Total-RNA	CL1262.Contig2_GsL3-Total-RNA	494	38016	24	14	9	4	30.6		13090	1	0	0	697.344	2089.01	3	2088.98	0.0305	1	61.03	0.00073	R	SENLYWEYGLPNYDAKK	T			Cmpd 523, AutoMSn(697.3438), 22.0 min
19	CL1262.Contig2_GsL3-Total-RNA	CL1262.Contig2_GsL3-Total-RNA	494	38016	24	14	9	4	30.6		13091	1	0	0	697.344	2089.01	3	2088.98	0.0316	1	45.39	0.027	R	SENLYWEYGLPNYDAKK	T			Cmpd 522, AutoMSn(697.3442), 21.9 min
19	CL1262.Contig2_GsL3-Total-RNA	CL1262.Contig2_GsL3-Total-RNA	494	38016	24	14	9	4	30.6		13092	1	0	0	697.349	2089.02	3	2088.98	0.0454	1	56.28	0.0022	R	SENLYWEYGLPNYDAKK	T			Cmpd 519, AutoMSn(697.3488), 21.8 min
19	CL1262.Contig2_GsL3-Total-RNA	CL1262.Contig2_GsL3-Total-RNA	494	38016	24	14	9	4	30.6		13304	4	0	0	717.086	2148.24	3	2147.91	0.3276	1	10.34	120	R	FSLRSSLCECSVEQYCAHS	-			Cmpd 327, AutoMSn(717.0856), 17.3 min
19	CL1262.Contig2_GsL3-Total-RNA	CL1262.Contig2_GsL3-Total-RNA	494	38016	24	14	9	4	30.6		14619	1	0	0	891.424	2671.25	3	2671.23	0.018	0	54.25	0.0022	K	KPSVGGGDLPDVGNINCGGQMSDEIR	T	Carbamidomethyl (C)	0.00000000000000001000000000.0	Cmpd 467, AutoMSn(891.4243), 20.7 min
19	CL1262.Contig2_GsL3-Total-RNA	CL1262.Contig2_GsL3-Total-RNA	494	38016	24	14	9	4	30.6		14620	1	0	0	891.428	2671.26	3	2671.23	0.0308	0	52.33	0.0034	K	KPSVGGGDLPDVGNINCGGQMSDEIR	T	Carbamidomethyl (C)	0.00000000000000001000000000.0	Cmpd 469, AutoMSn(891.4286), 20.7 min
19	CL1262.Contig2_GsL3-Total-RNA	CL1262.Contig2_GsL3-Total-RNA	494	38016	24	14	9	4	30.6		14621	1	0	0	891.429	2671.26	3	2671.23	0.0308	0	40.36	0.054	K	KPSVGGGDLPDVGNINCGGQMSDEIR	T	Carbamidomethyl (C)	0.00000000000000001000000000.0	Cmpd 473, AutoMSn(891.4286), 20.8 min
19	CL1262.Contig2_GsL3-Total-RNA	CL1262.Contig2_GsL3-Total-RNA	494	38016	24	14	9	4	30.6		14643	1	0	0	896.76	2687.26	3	2687.23	0.031	0	49.51	0.0062	K	KPSVGGGDLPDVGNINCGGQMSDEIR	T	Carbamidomethyl (C); Oxidation (M)	0.00000000000000001000200000.0	Cmpd 418, AutoMSn(896.7602), 19.6 min
19	CL1262.Contig2_GsL3-Total-RNA	CL1262.Contig2_GsL3-Total-RNA	494	38016	24	14	9	4	30.6		14644	1	0	0	896.761	2687.26	3	2687.23	0.034	0	56.71	0.0012	K	KPSVGGGDLPDVGNINCGGQMSDEIR	T	Carbamidomethyl (C); Oxidation (M)	0.00000000000000001000200000.0	Cmpd 415, AutoMSn(896.7613), 19.5 min
19	CL1262.Contig2_GsL3-Total-RNA	CL1262.Contig2_GsL3-Total-RNA	494	38016	24	14	9	4	30.6		14954	1	0	0	989.797	2966.37	3	2966.37	-0.001	0	13.38	23	R	MVTWGSVPVQSGANVQAFTWDCELER	S	Carbamidomethyl (C)	0.00000000000000000000010000.0	Cmpd 745, AutoMSn(989.7967), 27.4 min
19	CL1262.Contig2_GsL3-Total-RNA	CL1262.Contig2_GsL3-Total-RNA	494	38016	24	14	9	4	30.6		14956	1	0	0	989.805	2966.39	3	2966.37	0.0251	0	67.23	9.3e-05	R	MVTWGSVPVQSGANVQAFTWDCELER	S	Carbamidomethyl (C)	0.00000000000000000000010000.0	Cmpd 764, AutoMSn(989.8053), 27.4 min
19	CL1262.Contig2_GsL3-Total-RNA	CL1262.Contig2_GsL3-Total-RNA	494	38016	24	14	9	4	30.6		14977	1	0	0	995.138	2982.39	3	2982.36	0.0274	0	35.92	0.13	R	MVTWGSVPVQSGANVQAFTWDCELER	S	Carbamidomethyl (C); Oxidation (M)	0.20000000000000000000010000.0	Cmpd 720, AutoMSn(995.1378), 26.8 min
19	CL1262.Contig2_GsL3-Total-RNA	CL1262.Contig2_GsL3-Total-RNA	494	38016	24	14	9	4	30.6		14978	1	0	0	995.138	2982.39	3	2982.36	0.0293	0	81.52	3.6e-06	R	MVTWGSVPVQSGANVQAFTWDCELER	S	Carbamidomethyl (C); Oxidation (M)	0.20000000000000000000010000.0	Cmpd 740, AutoMSn(995.1384), 26.9 min
19	CL1262.Contig2_GsL3-Total-RNA	CL1262.Contig2_GsL3-Total-RNA	494	38016	24	14	9	4	30.6		14979	1	0	0	995.139	2982.39	3	2982.36	0.0301	0	62.2	0.00031	R	MVTWGSVPVQSGANVQAFTWDCELER	S	Carbamidomethyl (C); Oxidation (M)	0.20000000000000000000010000.0	Cmpd 734, AutoMSn(995.1387), 26.7 min	emPAI	0.86
20	Unigene18459_GsL3-Total-RNA	Unigene18459_GsL3-Total-RNA	458	91049	61	14	21	6	34.9		3911	1	1	1	459.758	917.501	2	917.497	0.0041	1	19.26	29	K	GDFKNLPK	K			Cmpd 174, AutoMSn(459.7579), 13.9 min
20	Unigene18459_GsL3-Total-RNA	Unigene18459_GsL3-Total-RNA	458	91049	61	14	21	6	34.9		3912	1	1	1	459.758	917.502	2	917.497	0.0046	1	16.78	52	K	GDFKNLPK	K			Cmpd 178, AutoMSn(459.7581), 14.0 min
20	Unigene18459_GsL3-Total-RNA	Unigene18459_GsL3-Total-RNA	458	91049	61	14	21	6	34.9		4026	7	1	1	469.264	936.514	2	936.442	0.0717	1	14.34	88	-	CMIRWR	C	Carbamidomethyl (C); Oxidation (M)	0.120000.0	Cmpd 5, AutoMSn(469.2642), 10.1 min
20	Unigene18459_GsL3-Total-RNA	Unigene18459_GsL3-Total-RNA	458	91049	61	14	21	6	34.9		6712	1	1	0	601.773	1201.53	2	1201.52	0.0126	0	54.34	0.0068	R	AYENNYICR	T	Carbamidomethyl (C)	0.000000010.0	Cmpd 198, AutoMSn(601.7729), 15.7 min
20	Unigene18459_GsL3-Total-RNA	Unigene18459_GsL3-Total-RNA	458	91049	61	14	21	6	34.9		6713	1	1	0	601.773	1201.53	2	1201.52	0.0132	0	56.54	0.0041	R	AYENNYICR	T	Carbamidomethyl (C)	0.000000010.0	Cmpd 256, AutoMSn(601.7731), 15.7 min
20	Unigene18459_GsL3-Total-RNA	Unigene18459_GsL3-Total-RNA	458	91049	61	14	21	6	34.9		6714	1	1	0	601.773	1201.53	2	1201.52	0.0134	0	62.43	0.001	R	AYENNYICR	T	Carbamidomethyl (C)	0.000000010.0	Cmpd 258, AutoMSn(601.7732), 15.8 min
20	Unigene18459_GsL3-Total-RNA	Unigene18459_GsL3-Total-RNA	458	91049	61	14	21	6	34.9		6715	1	1	0	601.773	1201.53	2	1201.52	0.0135	0	38.98	0.23	R	AYENNYICR	T	Carbamidomethyl (C)	0.000000010.0	Cmpd 228, AutoMSn(601.7733), 15.8 min
20	Unigene18459_GsL3-Total-RNA	Unigene18459_GsL3-Total-RNA	458	91049	61	14	21	6	34.9		6716	1	1	0	601.773	1201.53	2	1201.52	0.0137	0	62.47	0.001	R	AYENNYICR	T	Carbamidomethyl (C)	0.000000010.0	Cmpd 225, AutoMSn(601.7734), 15.7 min
20	Unigene18459_GsL3-Total-RNA	Unigene18459_GsL3-Total-RNA	458	91049	61	14	21	6	34.9		6717	1	1	0	601.774	1201.53	2	1201.52	0.0149	0	31.34	1.3	R	AYENNYICR	T	Carbamidomethyl (C)	0.000000010.0	Cmpd 201, AutoMSn(601.7740), 15.8 min
20	Unigene18459_GsL3-Total-RNA	Unigene18459_GsL3-Total-RNA	458	91049	61	14	21	6	34.9		6968	1	1	1	613.309	1224.6	2	1224.6	0.0084	0	56.65	0.0039	R	FVAAAFPSACGK	T	Carbamidomethyl (C)	0.000000000100.0	Cmpd 419, AutoMSn(613.3095), 19.3 min
20	Unigene18459_GsL3-Total-RNA	Unigene18459_GsL3-Total-RNA	458	91049	61	14	21	6	34.9		6969	1	1	1	613.31	1224.61	2	1224.6	0.0101	0	31.01	1.4	R	FVAAAFPSACGK	T	Carbamidomethyl (C)	0.000000000100.0	Cmpd 419, AutoMSn(613.3104), 19.4 min
20	Unigene18459_GsL3-Total-RNA	Unigene18459_GsL3-Total-RNA	458	91049	61	14	21	6	34.9		6970	1	1	1	613.311	1224.61	2	1224.6	0.0109	0	77.89	2.9e-05	R	FVAAAFPSACGK	T	Carbamidomethyl (C)	0.000000000100.0	Cmpd 421, AutoMSn(613.3108), 19.4 min
20	Unigene18459_GsL3-Total-RNA	Unigene18459_GsL3-Total-RNA	458	91049	61	14	21	6	34.9		6971	1	1	1	613.311	1224.61	2	1224.6	0.0111	0	49.93	0.018	R	FVAAAFPSACGK	T	Carbamidomethyl (C)	0.000000000100.0	Cmpd 416, AutoMSn(613.3109), 19.4 min
20	Unigene18459_GsL3-Total-RNA	Unigene18459_GsL3-Total-RNA	458	91049	61	14	21	6	34.9		6972	1	1	1	613.311	1224.61	2	1224.6	0.0118	0	48.64	0.024	R	FVAAAFPSACGK	T	Carbamidomethyl (C)	0.000000000100.0	Cmpd 424, AutoMSn(613.3112), 19.5 min
20	Unigene18459_GsL3-Total-RNA	Unigene18459_GsL3-Total-RNA	458	91049	61	14	21	6	34.9		6973	1	1	1	613.312	1224.61	2	1224.6	0.0126	0	25.87	4.6	R	FVAAAFPSACGK	T	Carbamidomethyl (C)	0.000000000100.0	Cmpd 423, AutoMSn(613.3116), 19.5 min
20	Unigene18459_GsL3-Total-RNA	Unigene18459_GsL3-Total-RNA	458	91049	61	14	21	6	34.9		9125	3	1	1	482.3	1443.88	3	1443.73	0.1441	0	12.85	100	R	DWLHGIFVGACVK	S			Cmpd 1163, AutoMSn(482.2998), 36.3 min
20	Unigene18459_GsL3-Total-RNA	Unigene18459_GsL3-Total-RNA	458	91049	61	14	21	6	34.9		9641	4	1	1	753.475	1504.93	2	1504.86	0.0734	0	3.38	1000	R	IGTTYIVVLVGSQR	-			Cmpd 1164, AutoMSn(753.4746), 36.3 min
20	Unigene18459_GsL3-Total-RNA	Unigene18459_GsL3-Total-RNA	458	91049	61	14	21	6	34.9		9799	1	1	1	763.909	1525.8	2	1525.8	0.0076	0	56.72	0.0031	K	TNLAMLEPAVPGWK	I			Cmpd 674, AutoMSn(763.9092), 25.1 min
20	Unigene18459_GsL3-Total-RNA	Unigene18459_GsL3-Total-RNA	458	91049	61	14	21	6	34.9		9800	1	1	1	763.911	1525.81	2	1525.8	0.0114	0	43.33	0.069	K	TNLAMLEPAVPGWK	I			Cmpd 669, AutoMSn(763.9111), 25.0 min
20	Unigene18459_GsL3-Total-RNA	Unigene18459_GsL3-Total-RNA	458	91049	61	14	21	6	34.9		9951	1	1	1	771.906	1541.8	2	1541.79	0.0071	0	32.63	0.8	K	TNLAMLEPAVPGWK	I	Oxidation (M)	0.00002000000000.0	Cmpd 610, AutoMSn(771.9064), 23.6 min
20	Unigene18459_GsL3-Total-RNA	Unigene18459_GsL3-Total-RNA	458	91049	61	14	21	6	34.9		9952	1	1	1	771.907	1541.8	2	1541.79	0.0084	0	51.49	0.01	K	TNLAMLEPAVPGWK	I	Oxidation (M)	0.00002000000000.0	Cmpd 606, AutoMSn(771.9071), 23.6 min
20	Unigene18459_GsL3-Total-RNA	Unigene18459_GsL3-Total-RNA	458	91049	61	14	21	6	34.9		10429	9	1	1	808.342	1614.67	2	1614.65	0.0167	1	4.2	600	-	GMDGRTYAHYEYH	-	Oxidation (M)	0.0200000000000.0	Cmpd 256, AutoMSn(808.3417), 16.0 min
20	Unigene18459_GsL3-Total-RNA	Unigene18459_GsL3-Total-RNA	458	91049	61	14	21	6	34.9		10919	1	1	1	849.493	1696.97	2	1696.71	0.2606	0	7.31	290	R	LVDGLSSLCPDCMASG	-	2 Carbamidomethyl (C); Oxidation (M)	0.0000000010012000.0	Cmpd 712, AutoMSn(849.4929), 26.6 min
20	Unigene18459_GsL3-Total-RNA	Unigene18459_GsL3-Total-RNA	458	91049	61	14	21	6	34.9		11195	1	1	1	577.289	1728.85	3	1728.83	0.0214	0	37.69	0.22	R	MGHAVLDALGDNDFVR	C			Cmpd 538, AutoMSn(577.2895), 22.0 min
20	Unigene18459_GsL3-Total-RNA	Unigene18459_GsL3-Total-RNA	458	91049	61	14	21	6	34.9		11306	1	1	1	582.621	1744.84	3	1744.82	0.0206	0	20.83	10	R	MGHAVLDALGDNDFVR	C	Oxidation (M)	0.2000000000000000.0	Cmpd 506, AutoMSn(582.6209), 21.3 min
20	Unigene18459_GsL3-Total-RNA	Unigene18459_GsL3-Total-RNA	458	91049	61	14	21	6	34.9		11307	1	1	1	582.622	1744.84	3	1744.82	0.0229	0	23.93	4.9	R	MGHAVLDALGDNDFVR	C	Oxidation (M)	0.2000000000000000.0	Cmpd 509, AutoMSn(582.6217), 21.4 min
20	Unigene18459_GsL3-Total-RNA	Unigene18459_GsL3-Total-RNA	458	91049	61	14	21	6	34.9		11357	6	1	1	877.424	1752.83	2	1752.89	-0.0568	1	1.94	800	R	TACPIRVIIFMQSTT	-	Carbamidomethyl (C); Oxidation (M)	0.001000000020000.0	Cmpd 448, AutoMSn(877.4240), 20.1 min
20	Unigene18459_GsL3-Total-RNA	Unigene18459_GsL3-Total-RNA	458	91049	61	14	21	6	34.9		11948	6	1	1	918.414	1834.81	2	1834.77	0.0401	0	7	250	K	SGLSDQAMAETHCWAR	N	Carbamidomethyl (C); Oxidation (M)	0.0000000200001000.0	Cmpd 684, AutoMSn(918.4137), 27.1 min
20	Unigene18459_GsL3-Total-RNA	Unigene18459_GsL3-Total-RNA	458	91049	61	14	21	6	34.9		11952	2	1	1	918.419	1834.82	2	1834.77	0.0502	0	16.65	26	K	SGLSDQAMAETHCWAR	N	Carbamidomethyl (C); Oxidation (M)	0.0000000200001000.0	Cmpd 720, AutoMSn(918.4187), 27.2 min
20	Unigene18459_GsL3-Total-RNA	Unigene18459_GsL3-Total-RNA	458	91049	61	14	21	6	34.9		12263	3	1	1	948.991	1895.97	2	1895.95	0.0147	0	12.79	58	R	TMFVIPYSMGPVGGPLSK	I	Oxidation (M)	0.020000000000000000.0	Cmpd 724, AutoMSn(948.9909), 26.2 min
20	Unigene18459_GsL3-Total-RNA	Unigene18459_GsL3-Total-RNA	458	91049	61	14	21	6	34.9		12264	1	1	1	948.991	1895.97	2	1895.95	0.0152	0	11.12	85	R	TMFVIPYSMGPVGGPLSK	I	Oxidation (M)	0.020000000000000000.0	Cmpd 720, AutoMSn(948.9912), 26.1 min
20	Unigene18459_GsL3-Total-RNA	Unigene18459_GsL3-Total-RNA	458	91049	61	14	21	6	34.9		12316	1	1	1	956.981	1911.95	2	1911.95	0.0007	0	12.87	56	R	TMFVIPYSMGPVGGPLSK	I	2 Oxidation (M)	0.020000002000000000.0	Cmpd 639, AutoMSn(956.9813), 24.3 min
20	Unigene18459_GsL3-Total-RNA	Unigene18459_GsL3-Total-RNA	458	91049	61	14	21	6	34.9		12317	1	1	1	956.981	1911.95	2	1911.95	0.001	0	11.82	72	R	TMFVIPYSMGPVGGPLSK	I	2 Oxidation (M)	0.020000002000000000.0	Cmpd 643, AutoMSn(956.9815), 24.4 min
20	Unigene18459_GsL3-Total-RNA	Unigene18459_GsL3-Total-RNA	458	91049	61	14	21	6	34.9		12318	1	1	1	638.331	1911.97	3	1911.95	0.0229	0	34.73	0.37	R	TMFVIPYSMGPVGGPLSK	I	2 Oxidation (M)	0.020000002000000000.0	Cmpd 640, AutoMSn(638.3307), 24.3 min
20	Unigene18459_GsL3-Total-RNA	Unigene18459_GsL3-Total-RNA	458	91049	61	14	21	6	34.9		12319	1	1	1	638.332	1911.97	3	1911.95	0.0259	0	45.77	0.029	R	TMFVIPYSMGPVGGPLSK	I	2 Oxidation (M)	0.020000002000000000.0	Cmpd 642, AutoMSn(638.3317), 24.4 min
20	Unigene18459_GsL3-Total-RNA	Unigene18459_GsL3-Total-RNA	458	91049	61	14	21	6	34.9		7648	8	1	1	643.41	1927.21	3	1926.93	0.2774	1	7.75	900	R	CYHPCLRLNTSHITR	I	2 Carbamidomethyl (C)	0.100010000000000.0	Cmpd 1096, AutoMSn(643.4099), 34.7 min
20	Unigene18459_GsL3-Total-RNA	Unigene18459_GsL3-Total-RNA	458	91049	61	14	21	6	34.9		12774	1	1	1	674.129	2019.37	3	2019.94	-0.5749	1	11.12	150	K	NYWLEDMEETRLFFK	S			Cmpd 746, AutoMSn(674.1290), 26.7 min
20	Unigene18459_GsL3-Total-RNA	Unigene18459_GsL3-Total-RNA	458	91049	61	14	21	6	34.9		12780	2	1	1	674.329	2019.97	3	2019.94	0.0258	1	7.17	180	K	NYWLEDMEETRLFFK	S			Cmpd 752, AutoMSn(674.3292), 26.8 min
20	Unigene18459_GsL3-Total-RNA	Unigene18459_GsL3-Total-RNA	458	91049	61	14	21	6	34.9		12987	1	1	1	692.694	2075.06	3	2075.05	0.012	0	52.53	0.0058	R	LYAINPEAGFFGVAPGTSHK	T			Cmpd 606, AutoMSn(692.6938), 23.6 min
20	Unigene18459_GsL3-Total-RNA	Unigene18459_GsL3-Total-RNA	458	91049	61	14	21	6	34.9		12988	1	1	1	692.698	2075.07	3	2075.05	0.0245	0	22.81	5.5	R	LYAINPEAGFFGVAPGTSHK	T			Cmpd 607, AutoMSn(692.6980), 23.6 min
20	Unigene18459_GsL3-Total-RNA	Unigene18459_GsL3-Total-RNA	458	91049	61	14	21	6	34.9		13084	1	1	1	696.694	2087.06	3	2087.04	0.0253	1	22.5	5.6	K	RCEGVEGIAEETPIGFVPK	K	Carbamidomethyl (C)	0.0100000000000000000.0	Cmpd 557, AutoMSn(696.6943), 22.4 min
20	Unigene18459_GsL3-Total-RNA	Unigene18459_GsL3-Total-RNA	458	91049	61	14	21	6	34.9		13897	1	1	1	1166.09	2330.16	2	2330.15	0.005	0	9.06	95	R	SLEELPETEYEVISEVVTHK	L			Cmpd 763, AutoMSn(1166.0862), 27.1 min
20	Unigene18459_GsL3-Total-RNA	Unigene18459_GsL3-Total-RNA	458	91049	61	14	21	6	34.9		13899	6	1	1	777.731	2330.17	3	2330.15	0.0194	0	8.19	120	R	SLEELPETEYEVISEVVTHK	L			Cmpd 711, AutoMSn(777.7314), 27.0 min
20	Unigene18459_GsL3-Total-RNA	Unigene18459_GsL3-Total-RNA	458	91049	61	14	21	6	34.9		13900	5	1	1	777.732	2330.17	3	2330.15	0.02	0	9.29	91	R	SLEELPETEYEVISEVVTHK	L			Cmpd 754, AutoMSn(777.7316), 27.0 min
20	Unigene18459_GsL3-Total-RNA	Unigene18459_GsL3-Total-RNA	458	91049	61	14	21	6	34.9		13902	1	1	1	777.732	2330.17	3	2330.15	0.0208	0	20.81	6.4	R	SLEELPETEYEVISEVVTHK	L			Cmpd 762, AutoMSn(777.7319), 27.1 min
20	Unigene18459_GsL3-Total-RNA	Unigene18459_GsL3-Total-RNA	458	91049	61	14	21	6	34.9		13903	2	1	1	777.732	2330.17	3	2330.15	0.021	0	10.14	75	R	SLEELPETEYEVISEVVTHK	L			Cmpd 755, AutoMSn(777.7319), 27.0 min
20	Unigene18459_GsL3-Total-RNA	Unigene18459_GsL3-Total-RNA	458	91049	61	14	21	6	34.9		13904	1	1	1	777.732	2330.18	3	2330.15	0.0226	0	59.62	0.00084	R	SLEELPETEYEVISEVVTHK	L			Cmpd 761, AutoMSn(777.7324), 27.1 min
20	Unigene18459_GsL3-Total-RNA	Unigene18459_GsL3-Total-RNA	458	91049	61	14	21	6	34.9		13905	1	1	1	777.733	2330.18	3	2330.15	0.0234	0	34.31	0.29	R	SLEELPETEYEVISEVVTHK	L			Cmpd 728, AutoMSn(777.7327), 27.0 min
20	Unigene18459_GsL3-Total-RNA	Unigene18459_GsL3-Total-RNA	458	91049	61	14	21	6	34.9		13906	1	1	1	777.733	2330.18	3	2330.15	0.0235	0	66.03	0.00019	R	SLEELPETEYEVISEVVTHK	L			Cmpd 758, AutoMSn(777.7328), 27.0 min
20	Unigene18459_GsL3-Total-RNA	Unigene18459_GsL3-Total-RNA	458	91049	61	14	21	6	34.9		13907	1	1	1	777.735	2330.18	3	2330.15	0.0289	0	31.84	0.51	R	SLEELPETEYEVISEVVTHK	L			Cmpd 725, AutoMSn(777.7345), 27.0 min
20	Unigene18459_GsL3-Total-RNA	Unigene18459_GsL3-Total-RNA	458	91049	61	14	21	6	34.9		13908	1	1	1	777.737	2330.19	3	2330.15	0.035	0	31.45	0.56	R	SLEELPETEYEVISEVVTHK	L			Cmpd 732, AutoMSn(777.7366), 27.1 min
20	Unigene18459_GsL3-Total-RNA	Unigene18459_GsL3-Total-RNA	458	91049	61	14	21	6	34.9		13909	4	1	1	777.88	2330.62	3	2330.15	0.4644	0	13.56	66	R	SLEELPETEYEVISEVVTHK	L			Cmpd 765, AutoMSn(777.8797), 27.1 min
20	Unigene18459_GsL3-Total-RNA	Unigene18459_GsL3-Total-RNA	458	91049	61	14	21	6	34.9		14135	1	1	1	807.743	2420.21	3	2420.18	0.0251	1	25.77	2.1	K	SQVGPDLPPEIQNELDKQEER	I			Cmpd 543, AutoMSn(807.7430), 22.1 min
20	Unigene18459_GsL3-Total-RNA	Unigene18459_GsL3-Total-RNA	458	91049	61	14	21	6	34.9		14136	1	1	1	807.744	2420.21	3	2420.18	0.027	1	11.1	62	K	SQVGPDLPPEIQNELDKQEER	I			Cmpd 512, AutoMSn(807.7436), 22.1 min
20	Unigene18459_GsL3-Total-RNA	Unigene18459_GsL3-Total-RNA	458	91049	61	14	21	6	34.9		14137	1	1	1	807.744	2420.21	3	2420.18	0.0274	1	10.16	77	K	SQVGPDLPPEIQNELDKQEER	I			Cmpd 516, AutoMSn(807.7437), 22.2 min
20	Unigene18459_GsL3-Total-RNA	Unigene18459_GsL3-Total-RNA	458	91049	61	14	21	6	34.9		14138	1	1	1	807.744	2420.21	3	2420.18	0.0276	1	33.46	0.36	K	SQVGPDLPPEIQNELDKQEER	I			Cmpd 546, AutoMSn(807.7438), 22.2 min
20	Unigene18459_GsL3-Total-RNA	Unigene18459_GsL3-Total-RNA	458	91049	61	14	21	6	34.9		14139	1	1	1	807.745	2420.21	3	2420.18	0.0322	1	12.13	49	K	SQVGPDLPPEIQNELDKQEER	I			Cmpd 509, AutoMSn(807.7453), 22.1 min
20	Unigene18459_GsL3-Total-RNA	Unigene18459_GsL3-Total-RNA	458	91049	61	14	21	6	34.9		14140	3	1	1	807.746	2420.22	3	2420.18	0.0355	1	7.12	160	K	SQVGPDLPPEIQNELDKQEER	I			Cmpd 532, AutoMSn(807.7464), 22.2 min
20	Unigene18459_GsL3-Total-RNA	Unigene18459_GsL3-Total-RNA	458	91049	61	14	21	6	34.9		14273	1	1	1	828.444	2482.31	3	2482.29	0.0217	1	33.03	0.38	K	KGSINLDGLPQINWDQLMSIPK	N	Oxidation (M)	0.0000000000000000020000.0	Cmpd 728, AutoMSn(828.4442), 26.3 min
20	Unigene18459_GsL3-Total-RNA	Unigene18459_GsL3-Total-RNA	458	91049	61	14	21	6	34.9		14274	1	1	1	828.445	2482.31	3	2482.29	0.0255	1	19.87	7.9	K	KGSINLDGLPQINWDQLMSIPK	N	Oxidation (M)	0.0000000000000000020000.0	Cmpd 732, AutoMSn(828.4454), 26.4 min
20	Unigene18459_GsL3-Total-RNA	Unigene18459_GsL3-Total-RNA	458	91049	61	14	21	6	34.9		14498	5	1	1	866.544	2596.61	3	2597.27	-0.6586	1	7.01	230	R	DWLHGIFVGACVKSEATAAAEHTGK	Q			Cmpd 676, AutoMSn(866.5443), 26.5 min	emPAI	0.46
21	CL3958.Contig3_GsL3-Total-RNA	CL3958.Contig3_GsL3-Total-RNA	442	30262	45	10	10	5	50.2		1482	2	1	0	582.819	581.812	1	582.324	-0.5116	0	6.74	870	R	ISAHR	S			Cmpd 1239, AutoMSn(582.8195), 37.9 min
21	CL3958.Contig3_GsL3-Total-RNA	CL3958.Contig3_GsL3-Total-RNA	442	30262	45	10	10	5	50.2		1486	4	1	0	582.82	581.813	1	582.324	-0.5109	0	7.03	820	R	ISAHR	S			Cmpd 1166, AutoMSn(582.8201), 37.9 min
21	CL3958.Contig3_GsL3-Total-RNA	CL3958.Contig3_GsL3-Total-RNA	442	30262	45	10	10	5	50.2		3371	1	0	0	432.22	862.426	2	862.422	0.0041	0	40.44	0.23	R	LMDEAIR	E	Oxidation (M)	0.0200000.0	Cmpd 137, AutoMSn(432.2203), 13.9 min
21	CL3958.Contig3_GsL3-Total-RNA	CL3958.Contig3_GsL3-Total-RNA	442	30262	45	10	10	5	50.2		3372	1	0	0	432.22	862.426	2	862.422	0.0045	0	31.04	2	R	LMDEAIR	E	Oxidation (M)	0.0200000.0	Cmpd 138, AutoMSn(432.2204), 13.9 min
21	CL3958.Contig3_GsL3-Total-RNA	CL3958.Contig3_GsL3-Total-RNA	442	30262	45	10	10	5	50.2		3373	1	0	0	432.221	862.427	2	862.422	0.0049	0	41.05	0.2	R	LMDEAIR	E	Oxidation (M)	0.0200000.0	Cmpd 141, AutoMSn(432.2206), 14.0 min
21	CL3958.Contig3_GsL3-Total-RNA	CL3958.Contig3_GsL3-Total-RNA	442	30262	45	10	10	5	50.2		4143	1	1	0	951.563	950.556	1	950.555	0.0007	0	26.83	5.1	R	NIPIQAAPK	K			Cmpd 251, AutoMSn(951.5629), 16.4 min
21	CL3958.Contig3_GsL3-Total-RNA	CL3958.Contig3_GsL3-Total-RNA	442	30262	45	10	10	5	50.2		4144	1	1	0	476.287	950.56	2	950.555	0.0047	0	27.81	4.1	R	NIPIQAAPK	K			Cmpd 210, AutoMSn(476.2871), 16.3 min
21	CL3958.Contig3_GsL3-Total-RNA	CL3958.Contig3_GsL3-Total-RNA	442	30262	45	10	10	5	50.2		4145	1	1	0	476.288	950.562	2	950.555	0.0067	0	20.57	22	R	NIPIQAAPK	K			Cmpd 214, AutoMSn(476.2881), 16.4 min
21	CL3958.Contig3_GsL3-Total-RNA	CL3958.Contig3_GsL3-Total-RNA	442	30262	45	10	10	5	50.2		4146	1	1	0	476.288	950.562	2	950.555	0.0071	0	20.91	20	R	NIPIQAAPK	K			Cmpd 208, AutoMSn(476.2883), 16.3 min
21	CL3958.Contig3_GsL3-Total-RNA	CL3958.Contig3_GsL3-Total-RNA	442	30262	45	10	10	5	50.2		4147	1	1	0	476.288	950.562	2	950.555	0.0073	0	28.62	3.4	R	NIPIQAAPK	K			Cmpd 224, AutoMSn(476.2884), 16.3 min
21	CL3958.Contig3_GsL3-Total-RNA	CL3958.Contig3_GsL3-Total-RNA	442	30262	45	10	10	5	50.2		4148	1	1	0	476.289	950.563	2	950.555	0.008	0	30	2.5	R	NIPIQAAPK	K			Cmpd 221, AutoMSn(476.2887), 16.3 min
21	CL3958.Contig3_GsL3-Total-RNA	CL3958.Contig3_GsL3-Total-RNA	442	30262	45	10	10	5	50.2		4149	1	1	0	476.289	950.564	2	950.555	0.0087	0	31.6	1.7	R	NIPIQAAPK	K			Cmpd 227, AutoMSn(476.2891), 16.4 min
21	CL3958.Contig3_GsL3-Total-RNA	CL3958.Contig3_GsL3-Total-RNA	442	30262	45	10	10	5	50.2		4150	1	1	0	476.291	950.568	2	950.555	0.0128	0	31.9	1.6	R	NIPIQAAPK	K			Cmpd 249, AutoMSn(476.2911), 16.4 min
21	CL3958.Contig3_GsL3-Total-RNA	CL3958.Contig3_GsL3-Total-RNA	442	30262	45	10	10	5	50.2		4151	1	1	0	476.291	950.568	2	950.555	0.013	0	35.81	0.66	R	NIPIQAAPK	K			Cmpd 246, AutoMSn(476.2912), 16.3 min
21	CL3958.Contig3_GsL3-Total-RNA	CL3958.Contig3_GsL3-Total-RNA	442	30262	45	10	10	5	50.2		4563	1	1	0	495.241	988.468	2	988.465	0.0035	0	21.34	17	K	MAVEGPETR	N			Cmpd 130, AutoMSn(495.2414), 14.5 min
21	CL3958.Contig3_GsL3-Total-RNA	CL3958.Contig3_GsL3-Total-RNA	442	30262	45	10	10	5	50.2		4564	1	1	0	495.244	988.473	2	988.465	0.0079	0	43.97	0.092	K	MAVEGPETR	N			Cmpd 128, AutoMSn(495.2436), 14.5 min
21	CL3958.Contig3_GsL3-Total-RNA	CL3958.Contig3_GsL3-Total-RNA	442	30262	45	10	10	5	50.2		4565	1	1	0	495.244	988.474	2	988.465	0.0095	0	67.01	0.00046	K	MAVEGPETR	N			Cmpd 159, AutoMSn(495.2444), 14.4 min
21	CL3958.Contig3_GsL3-Total-RNA	CL3958.Contig3_GsL3-Total-RNA	442	30262	45	10	10	5	50.2		4566	1	1	0	495.245	988.475	2	988.465	0.0097	0	44.82	0.076	K	MAVEGPETR	N			Cmpd 162, AutoMSn(495.2445), 14.5 min
21	CL3958.Contig3_GsL3-Total-RNA	CL3958.Contig3_GsL3-Total-RNA	442	30262	45	10	10	5	50.2		4567	1	1	0	495.245	988.475	2	988.465	0.01	0	48	0.036	K	MAVEGPETR	N			Cmpd 158, AutoMSn(495.2447), 14.3 min
21	CL3958.Contig3_GsL3-Total-RNA	CL3958.Contig3_GsL3-Total-RNA	442	30262	45	10	10	5	50.2		4568	1	1	0	495.245	988.475	2	988.465	0.0102	0	37.5	0.41	K	MAVEGPETR	N			Cmpd 125, AutoMSn(495.2447), 14.4 min
21	CL3958.Contig3_GsL3-Total-RNA	CL3958.Contig3_GsL3-Total-RNA	442	30262	45	10	10	5	50.2		4725	1	1	0	503.241	1004.47	2	1004.46	0.0082	0	22.19	13	K	MAVEGPETR	N	Oxidation (M)	0.200000000.0	Cmpd 33, AutoMSn(503.2412), 12.3 min
21	CL3958.Contig3_GsL3-Total-RNA	CL3958.Contig3_GsL3-Total-RNA	442	30262	45	10	10	5	50.2		4726	1	1	0	503.242	1004.47	2	1004.46	0.0089	0	42.19	0.13	K	MAVEGPETR	N	Oxidation (M)	0.200000000.0	Cmpd 66, AutoMSn(503.2416), 12.3 min
21	CL3958.Contig3_GsL3-Total-RNA	CL3958.Contig3_GsL3-Total-RNA	442	30262	45	10	10	5	50.2		4727	1	1	0	503.242	1004.47	2	1004.46	0.0099	0	43.64	0.096	K	MAVEGPETR	N	Oxidation (M)	0.200000000.0	Cmpd 72, AutoMSn(503.2421), 12.4 min
21	CL3958.Contig3_GsL3-Total-RNA	CL3958.Contig3_GsL3-Total-RNA	442	30262	45	10	10	5	50.2		4728	1	1	0	503.242	1004.47	2	1004.46	0.0101	0	39.4	0.26	K	MAVEGPETR	N	Oxidation (M)	0.200000000.0	Cmpd 69, AutoMSn(503.2421), 12.4 min
21	CL3958.Contig3_GsL3-Total-RNA	CL3958.Contig3_GsL3-Total-RNA	442	30262	45	10	10	5	50.2		6926	1	0	0	611.78	1221.55	2	1221.53	0.0148	0	56.19	0.0045	R	YYPMASMFGR	L			Cmpd 525, AutoMSn(611.7802), 22.6 min
21	CL3958.Contig3_GsL3-Total-RNA	CL3958.Contig3_GsL3-Total-RNA	442	30262	45	10	10	5	50.2		6927	1	0	0	611.78	1221.55	2	1221.53	0.0149	0	42.04	0.12	R	YYPMASMFGR	L			Cmpd 520, AutoMSn(611.7802), 22.5 min
21	CL3958.Contig3_GsL3-Total-RNA	CL3958.Contig3_GsL3-Total-RNA	442	30262	45	10	10	5	50.2		6928	1	0	0	611.781	1221.55	2	1221.53	0.0172	0	41.31	0.14	R	YYPMASMFGR	L			Cmpd 523, AutoMSn(611.7814), 22.5 min
21	CL3958.Contig3_GsL3-Total-RNA	CL3958.Contig3_GsL3-Total-RNA	442	30262	45	10	10	5	50.2		7126	1	0	0	619.775	1237.54	2	1237.53	0.0101	0	16.04	45	R	YYPMASMFGR	L	Oxidation (M)	0.0000002000.0	Cmpd 390, AutoMSn(619.7753), 19.6 min
21	CL3958.Contig3_GsL3-Total-RNA	CL3958.Contig3_GsL3-Total-RNA	442	30262	45	10	10	5	50.2		7127	1	0	0	619.776	1237.54	2	1237.53	0.0115	0	35.33	0.53	R	YYPMASMFGR	L	Oxidation (M)	0.0000002000.0	Cmpd 387, AutoMSn(619.7760), 19.5 min
21	CL3958.Contig3_GsL3-Total-RNA	CL3958.Contig3_GsL3-Total-RNA	442	30262	45	10	10	5	50.2		7128	1	0	0	619.777	1237.54	2	1237.53	0.0126	0	25.94	4.6	R	YYPMASMFGR	L	Oxidation (M)	0.0000002000.0	Cmpd 385, AutoMSn(619.7766), 19.4 min
21	CL3958.Contig3_GsL3-Total-RNA	CL3958.Contig3_GsL3-Total-RNA	442	30262	45	10	10	5	50.2		7312	1	0	0	627.774	1253.53	2	1253.52	0.0132	0	21.41	13	R	YYPMASMFGR	L	2 Oxidation (M)	0.0002002000.0	Cmpd 300, AutoMSn(627.7743), 17.5 min
21	CL3958.Contig3_GsL3-Total-RNA	CL3958.Contig3_GsL3-Total-RNA	442	30262	45	10	10	5	50.2		7313	1	0	0	627.775	1253.54	2	1253.52	0.0154	0	20.96	14	R	YYPMASMFGR	L	2 Oxidation (M)	0.0002002000.0	Cmpd 298, AutoMSn(627.7755), 17.5 min
21	CL3958.Contig3_GsL3-Total-RNA	CL3958.Contig3_GsL3-Total-RNA	442	30262	45	10	10	5	50.2		7314	1	0	0	627.777	1253.54	2	1253.52	0.0175	0	32.16	1.1	R	YYPMASMFGR	L	2 Oxidation (M)	0.0002002000.0	Cmpd 304, AutoMSn(627.7765), 17.6 min
21	CL3958.Contig3_GsL3-Total-RNA	CL3958.Contig3_GsL3-Total-RNA	442	30262	45	10	10	5	50.2		7323	1	0	0	627.823	1253.63	2	1253.52	0.11	0	7.31	320	R	YYPMASMFGR	L	2 Oxidation (M)	0.0002002000.0	Cmpd 259, AutoMSn(627.8227), 16.0 min
21	CL3958.Contig3_GsL3-Total-RNA	CL3958.Contig3_GsL3-Total-RNA	442	30262	45	10	10	5	50.2		10218	1	0	0	525.942	1574.81	3	1574.78	0.0257	1	52.66	0.0076	R	DNELIVEGHHKER	S			Cmpd 86, AutoMSn(525.9425), 12.7 min
21	CL3958.Contig3_GsL3-Total-RNA	CL3958.Contig3_GsL3-Total-RNA	442	30262	45	10	10	5	50.2		10219	1	0	0	525.945	1574.81	3	1574.78	0.0338	1	55.02	0.0045	R	DNELIVEGHHKER	S			Cmpd 81, AutoMSn(525.9452), 12.6 min
21	CL3958.Contig3_GsL3-Total-RNA	CL3958.Contig3_GsL3-Total-RNA	442	30262	45	10	10	5	50.2		10220	1	0	0	525.962	1574.86	3	1574.78	0.0824	1	44.44	0.053	R	DNELIVEGHHKER	S			Cmpd 80, AutoMSn(525.9614), 12.6 min
21	CL3958.Contig3_GsL3-Total-RNA	CL3958.Contig3_GsL3-Total-RNA	442	30262	45	10	10	5	50.2		12204	6	1	0	628.518	1882.53	3	1883.07	-0.538	1	9.97	220	-	CNHLIKTFSLSLGPLIK	C			Cmpd 486, AutoMSn(628.5180), 20.9 min
21	CL3958.Contig3_GsL3-Total-RNA	CL3958.Contig3_GsL3-Total-RNA	442	30262	45	10	10	5	50.2		14067	4	0	0	798.781	2393.32	3	2393.07	0.2525	1	6.98	190	K	FESLHCADMSSWWLTPRDR	D	Carbamidomethyl (C)	0.0000010000000000000.0	Cmpd 755, AutoMSn(798.7808), 27.2 min
21	CL3958.Contig3_GsL3-Total-RNA	CL3958.Contig3_GsL3-Total-RNA	442	30262	45	10	10	5	50.2		14541	1	0	0	878.098	2631.27	3	2631.25	0.026	0	34.7	0.21	R	DIAPYWIDQPMLQECNIGNAVGK	V	Carbamidomethyl (C)	0.00000000000000100000000.0	Cmpd 778, AutoMSn(878.0980), 28.2 min
21	CL3958.Contig3_GsL3-Total-RNA	CL3958.Contig3_GsL3-Total-RNA	442	30262	45	10	10	5	50.2		14542	1	0	0	878.098	2631.27	3	2631.25	0.0263	0	30.27	0.58	R	DIAPYWIDQPMLQECNIGNAVGK	V	Carbamidomethyl (C)	0.00000000000000100000000.0	Cmpd 781, AutoMSn(878.0981), 28.3 min
21	CL3958.Contig3_GsL3-Total-RNA	CL3958.Contig3_GsL3-Total-RNA	442	30262	45	10	10	5	50.2		14567	1	0	0	883.434	2647.28	3	2647.24	0.038	0	51.68	0.0043	R	DIAPYWIDQPMLQECNIGNAVGK	V	Carbamidomethyl (C); Oxidation (M)	0.00000000002000100000000.0	Cmpd 715, AutoMSn(883.4336), 26.8 min
21	CL3958.Contig3_GsL3-Total-RNA	CL3958.Contig3_GsL3-Total-RNA	442	30262	45	10	10	5	50.2		14930	1	1	0	975.868	2924.58	3	2924.55	0.0316	0	69.24	8e-05	K	YALPEGAKPENVVSQLTDQGILSVTAPK	M			Cmpd 668, AutoMSn(975.8676), 25.8 min
21	CL3958.Contig3_GsL3-Total-RNA	CL3958.Contig3_GsL3-Total-RNA	442	30262	45	10	10	5	50.2		14931	1	1	0	975.869	2924.59	3	2924.55	0.0364	0	85	2.1e-06	K	YALPEGAKPENVVSQLTDQGILSVTAPK	M			Cmpd 671, AutoMSn(975.8692), 25.9 min
21	CL3958.Contig3_GsL3-Total-RNA	CL3958.Contig3_GsL3-Total-RNA	442	30262	45	10	10	5	50.2		14932	1	1	0	975.869	2924.59	3	2924.55	0.0366	0	104.01	2.7e-08	K	YALPEGAKPENVVSQLTDQGILSVTAPK	M			Cmpd 674, AutoMSn(975.8693), 25.9 min	emPAI	2.03
22	Unigene21220_GsL3-Total-RNA	Unigene21220_GsL3-Total-RNA	439	12669	8	6	1	1	15.1	8.67	10704	1	1	1	832.928	1663.84	2	1663.84	-0.0025	0	42.4	0.076	R	SGLNGPPGPPGPPGPPGGR	G			Cmpd 400, AutoMSn(832.9276), 19.2 min
22	Unigene21220_GsL3-Total-RNA	Unigene21220_GsL3-Total-RNA	439	12669	8	6	1	1	15.1	8.67	10705	1	1	1	832.937	1663.86	2	1663.84	0.016	0	125.14	4.1e-10	R	SGLNGPPGPPGPPGPPGGR	G			Cmpd 373, AutoMSn(832.9368), 18.6 min
22	Unigene21220_GsL3-Total-RNA	Unigene21220_GsL3-Total-RNA	439	12669	8	6	1	1	15.1	8.67	10706	1	1	1	832.937	1663.86	2	1663.84	0.0169	0	110.76	1.1e-08	R	SGLNGPPGPPGPPGPPGGR	G			Cmpd 370, AutoMSn(832.9373), 18.5 min
22	Unigene21220_GsL3-Total-RNA	Unigene21220_GsL3-Total-RNA	439	12669	8	6	1	1	15.1	8.67	10707	1	1	1	555.628	1663.86	3	1663.84	0.0176	0	58.71	0.0018	R	SGLNGPPGPPGPPGPPGGR	G			Cmpd 375, AutoMSn(555.6275), 18.7 min
22	Unigene21220_GsL3-Total-RNA	Unigene21220_GsL3-Total-RNA	439	12669	8	6	1	1	15.1	8.67	10708	1	1	1	555.629	1663.86	3	1663.84	0.0207	0	38.85	0.17	R	SGLNGPPGPPGPPGPPGGR	G			Cmpd 317, AutoMSn(555.6285), 18.6 min
22	Unigene21220_GsL3-Total-RNA	Unigene21220_GsL3-Total-RNA	439	12669	8	6	1	1	15.1	8.67	10709	1	1	1	555.629	1663.86	3	1663.84	0.0208	0	90.56	1.2e-06	R	SGLNGPPGPPGPPGPPGGR	G			Cmpd 371, AutoMSn(555.6286), 18.6 min
22	Unigene21220_GsL3-Total-RNA	Unigene21220_GsL3-Total-RNA	439	12669	8	6	1	1	15.1	8.67	10710	1	1	1	555.629	1663.86	3	1663.84	0.0215	0	59.42	0.0015	R	SGLNGPPGPPGPPGPPGGR	G			Cmpd 313, AutoMSn(555.6288), 18.5 min
22	Unigene21220_GsL3-Total-RNA	Unigene21220_GsL3-Total-RNA	439	12669	8	6	1	1	15.1	8.67	10711	1	1	1	555.63	1663.87	3	1663.84	0.0244	0	104.62	4.6e-08	R	SGLNGPPGPPGPPGPPGGR	G			Cmpd 368, AutoMSn(555.6298), 18.5 min	emPAI	0.66
23	CL437.Contig1_GsL3-Total-RNA	CL437.Contig1_GsL3-Total-RNA	392	91137	37	7	17	4	25.6		2540	1	1	1	375.22	748.425	2	748.387	0.0381	0	19.64	35	-	FGELQR	M			Cmpd 365, AutoMSn(375.2197), 19.0 min
23	CL437.Contig1_GsL3-Total-RNA	CL437.Contig1_GsL3-Total-RNA	392	91137	37	7	17	4	25.6		3275	1	1	0	427.777	853.539	2	853.538	0.0001	0	26.65	5.2	R	KPQILQK	T			Cmpd 72, AutoMSn(427.7766), 11.8 min
23	CL437.Contig1_GsL3-Total-RNA	CL437.Contig1_GsL3-Total-RNA	392	91137	37	7	17	4	25.6		3278	5	1	0	427.779	853.543	2	853.538	0.0042	0	29.79	2.5	R	KPQILQK	T			Cmpd 76, AutoMSn(427.7786), 11.9 min
23	CL437.Contig1_GsL3-Total-RNA	CL437.Contig1_GsL3-Total-RNA	392	91137	37	7	17	4	25.6		3279	1	1	0	427.779	853.543	2	853.538	0.0043	0	29.46	2.7	R	KPQILQK	T			Cmpd 73, AutoMSn(427.7787), 11.9 min
23	CL437.Contig1_GsL3-Total-RNA	CL437.Contig1_GsL3-Total-RNA	392	91137	37	7	17	4	25.6		3510	1	1	1	439.231	876.448	2	876.445	0.0026	0	28.41	3.7	K	GNANFNLK	L			Cmpd 217, AutoMSn(439.2313), 15.1 min
23	CL437.Contig1_GsL3-Total-RNA	CL437.Contig1_GsL3-Total-RNA	392	91137	37	7	17	4	25.6		3511	1	1	1	439.231	876.448	2	876.445	0.0029	0	22.64	14	K	GNANFNLK	L			Cmpd 220, AutoMSn(439.2314), 15.2 min
23	CL437.Contig1_GsL3-Total-RNA	CL437.Contig1_GsL3-Total-RNA	392	91137	37	7	17	4	25.6		3980	1	1	1	929.505	928.498	1	928.477	0.0209	0	8.23	320	-	AFQHEIGK	Q			Cmpd 178, AutoMSn(929.5049), 15.3 min
23	CL437.Contig1_GsL3-Total-RNA	CL437.Contig1_GsL3-Total-RNA	392	91137	37	7	17	4	25.6		4598	1	1	1	498.262	994.51	2	994.502	0.008	0	50.71	0.019	R	CAIVNPHGK	G	Carbamidomethyl (C)	0.100000000.0	Cmpd 67, AutoMSn(498.2622), 11.7 min
23	CL437.Contig1_GsL3-Total-RNA	CL437.Contig1_GsL3-Total-RNA	392	91137	37	7	17	4	25.6		4599	1	1	1	498.262	994.51	2	994.502	0.0085	0	49.4	0.026	R	CAIVNPHGK	G	Carbamidomethyl (C)	0.100000000.0	Cmpd 71, AutoMSn(498.2624), 11.8 min
23	CL437.Contig1_GsL3-Total-RNA	CL437.Contig1_GsL3-Total-RNA	392	91137	37	7	17	4	25.6		6222	1	1	1	577.267	1152.52	2	1152.5	0.0149	0	26.44	4.6	K	DLADSDAGAYR	C			Cmpd 270, AutoMSn(577.2671), 16.3 min
23	CL437.Contig1_GsL3-Total-RNA	CL437.Contig1_GsL3-Total-RNA	392	91137	37	7	17	4	25.6		7231	1	1	1	416.562	1246.66	3	1246.66	0.0074	0	20.51	16	K	APHFPQQPVAR	Q			Cmpd 221, AutoMSn(416.5621), 15.2 min
23	CL437.Contig1_GsL3-Total-RNA	CL437.Contig1_GsL3-Total-RNA	392	91137	37	7	17	4	25.6		7233	1	1	1	624.34	1246.67	2	1246.66	0.0089	0	35.91	0.47	K	APHFPQQPVAR	Q			Cmpd 228, AutoMSn(624.3403), 15.3 min
23	CL437.Contig1_GsL3-Total-RNA	CL437.Contig1_GsL3-Total-RNA	392	91137	37	7	17	4	25.6		7234	1	1	1	416.563	1246.67	3	1246.66	0.0091	0	17.22	35	K	APHFPQQPVAR	Q			Cmpd 227, AutoMSn(416.5627), 15.3 min
23	CL437.Contig1_GsL3-Total-RNA	CL437.Contig1_GsL3-Total-RNA	392	91137	37	7	17	4	25.6		3057	1	1	1	416.563	1246.67	3	1246.66	0.0099	0	15.9	250	K	APHFPQQPVAR	Q			Cmpd 195, AutoMSn(416.5629), 15.3 min
23	CL437.Contig1_GsL3-Total-RNA	CL437.Contig1_GsL3-Total-RNA	392	91137	37	7	17	4	25.6		7235	1	1	1	624.342	1246.67	2	1246.66	0.0117	0	62.02	0.0011	K	APHFPQQPVAR	Q			Cmpd 224, AutoMSn(624.3417), 15.2 min
23	CL437.Contig1_GsL3-Total-RNA	CL437.Contig1_GsL3-Total-RNA	392	91137	37	7	17	4	25.6		7236	1	1	1	416.564	1246.67	3	1246.66	0.0117	0	24.77	6.1	K	APHFPQQPVAR	Q			Cmpd 223, AutoMSn(416.5635), 15.2 min
23	CL437.Contig1_GsL3-Total-RNA	CL437.Contig1_GsL3-Total-RNA	392	91137	37	7	17	4	25.6		8453	8	1	0	452.954	1355.84	3	1356.63	-0.7936	1	4.2	860	K	AKDSGTYTCNIK	N	Carbamidomethyl (C)	0.000000001000.0	Cmpd 1088, AutoMSn(452.9542), 35.7 min
23	CL437.Contig1_GsL3-Total-RNA	CL437.Contig1_GsL3-Total-RNA	392	91137	37	7	17	4	25.6		8458	2	1	0	679.111	1356.21	2	1356.63	-0.4263	1	7.97	540	K	AKDSGTYTCNIK	N	Carbamidomethyl (C)	0.000000001000.0	Cmpd 516, AutoMSn(679.1113), 21.8 min
23	CL437.Contig1_GsL3-Total-RNA	CL437.Contig1_GsL3-Total-RNA	392	91137	37	7	17	4	25.6		8557	1	1	1	686.802	1371.59	2	1371.58	0.0092	0	30.03	1.7	R	DDGQIMVMEFR	A	2 Oxidation (M)	0.00000202000.0	Cmpd 419, AutoMSn(686.8018), 19.6 min
23	CL437.Contig1_GsL3-Total-RNA	CL437.Contig1_GsL3-Total-RNA	392	91137	37	7	17	4	25.6		8558	1	1	1	686.802	1371.59	2	1371.58	0.0101	0	31.35	1.2	R	DDGQIMVMEFR	A	2 Oxidation (M)	0.00000202000.0	Cmpd 421, AutoMSn(686.8023), 19.7 min
23	CL437.Contig1_GsL3-Total-RNA	CL437.Contig1_GsL3-Total-RNA	392	91137	37	7	17	4	25.6		8559	1	1	1	686.803	1371.59	2	1371.58	0.012	0	34.2	0.64	R	DDGQIMVMEFR	A	2 Oxidation (M)	0.00000202000.0	Cmpd 424, AutoMSn(686.8032), 19.7 min
23	CL437.Contig1_GsL3-Total-RNA	CL437.Contig1_GsL3-Total-RNA	392	91137	37	7	17	4	25.6		6187	1	1	1	574.941	1721.8	3	1721.94	-0.1364	0	16.9	140	R	LFVVFYPFICPIHK	Q			Cmpd 1320, AutoMSn(574.9407), 39.9 min
23	CL437.Contig1_GsL3-Total-RNA	CL437.Contig1_GsL3-Total-RNA	392	91137	37	7	17	4	25.6		12070	8	1	1	618.658	1852.95	3	1852.94	0.0162	1	5.33	350	R	CAIVNPHGKGNANFNLK	L	Carbamidomethyl (C)	0.10000000000000000.0	Cmpd 232, AutoMSn(618.6582), 15.4 min
23	CL437.Contig1_GsL3-Total-RNA	CL437.Contig1_GsL3-Total-RNA	392	91137	37	7	17	4	25.6		12071	4	1	1	618.66	1852.96	3	1852.94	0.0208	1	7.14	230	R	CAIVNPHGKGNANFNLK	L	Carbamidomethyl (C)	0.10000000000000000.0	Cmpd 236, AutoMSn(618.6598), 15.5 min
23	CL437.Contig1_GsL3-Total-RNA	CL437.Contig1_GsL3-Total-RNA	392	91137	37	7	17	4	25.6		12546	1	1	1	655.508	1963.5	3	1964.04	-0.5334	0	59.02	0.0025	K	LTGFSAPTFVEKPQISSR	D			Cmpd 487, AutoMSn(655.5084), 21.1 min
23	CL437.Contig1_GsL3-Total-RNA	CL437.Contig1_GsL3-Total-RNA	392	91137	37	7	17	4	25.6		12550	1	1	1	655.693	1964.06	3	1964.04	0.0204	0	25.56	3	K	LTGFSAPTFVEKPQISSR	D			Cmpd 490, AutoMSn(655.6930), 21.2 min
23	CL437.Contig1_GsL3-Total-RNA	CL437.Contig1_GsL3-Total-RNA	392	91137	37	7	17	4	25.6		13592	7	1	1	743.701	2228.08	3	2228	0.0814	0	10.52	77	R	CLLNFMSLLNFGYEICEF	-	Carbamidomethyl (C); Oxidation (M)	0.100002000000000000.0	Cmpd 754, AutoMSn(743.7008), 26.9 min
23	CL437.Contig1_GsL3-Total-RNA	CL437.Contig1_GsL3-Total-RNA	392	91137	37	7	17	4	25.6		14005	3	1	1	794.071	2379.19	3	2379.15	0.0371	1	15.35	22	R	IKFSNNPDGGMHTYTAQLELK	N	Oxidation (M)	0.000000000020000000000.0	Cmpd 360, AutoMSn(794.0706), 18.3 min
23	CL437.Contig1_GsL3-Total-RNA	CL437.Contig1_GsL3-Total-RNA	392	91137	37	7	17	4	25.6		14117	1	1	1	804.408	2410.2	3	2410.18	0.026	1	124.32	2.9e-10	K	GNDAFSAILQIKDLADSDAGAYR	C			Cmpd 755, AutoMSn(804.4081), 27.2 min
23	CL437.Contig1_GsL3-Total-RNA	CL437.Contig1_GsL3-Total-RNA	392	91137	37	7	17	4	25.6		14118	1	1	1	804.409	2410.2	3	2410.18	0.0273	1	132.67	4.2e-11	K	GNDAFSAILQIKDLADSDAGAYR	C			Cmpd 752, AutoMSn(804.4085), 27.1 min
23	CL437.Contig1_GsL3-Total-RNA	CL437.Contig1_GsL3-Total-RNA	392	91137	37	7	17	4	25.6		14119	1	1	1	804.409	2410.21	3	2410.18	0.0296	1	102.89	4e-08	K	GNDAFSAILQIKDLADSDAGAYR	C			Cmpd 751, AutoMSn(804.4093), 27.1 min
23	CL437.Contig1_GsL3-Total-RNA	CL437.Contig1_GsL3-Total-RNA	392	91137	37	7	17	4	25.6		14249	1	1	1	1237.59	2473.17	2	2473.17	0.0013	0	23.14	3.8	R	QNDDGSLELECFLEAAPIPDIK	W	Carbamidomethyl (C)	0.0000000000100000000000.0	Cmpd 919, AutoMSn(1237.5921), 30.9 min
23	CL437.Contig1_GsL3-Total-RNA	CL437.Contig1_GsL3-Total-RNA	392	91137	37	7	17	4	25.6		14250	1	1	1	1237.6	2473.18	2	2473.17	0.0074	0	22.77	4	R	QNDDGSLELECFLEAAPIPDIK	W	Carbamidomethyl (C)	0.0000000000100000000000.0	Cmpd 921, AutoMSn(1237.5951), 30.9 min
23	CL437.Contig1_GsL3-Total-RNA	CL437.Contig1_GsL3-Total-RNA	392	91137	37	7	17	4	25.6		14251	1	1	1	825.401	2473.18	3	2473.17	0.0118	0	16.91	16	R	QNDDGSLELECFLEAAPIPDIK	W	Carbamidomethyl (C)	0.0000000000100000000000.0	Cmpd 879, AutoMSn(825.4006), 30.0 min
23	CL437.Contig1_GsL3-Total-RNA	CL437.Contig1_GsL3-Total-RNA	392	91137	37	7	17	4	25.6		14252	1	1	1	1237.6	2473.18	2	2473.17	0.0132	0	10.72	65	R	QNDDGSLELECFLEAAPIPDIK	W	Carbamidomethyl (C)	0.0000000000100000000000.0	Cmpd 924, AutoMSn(1237.5980), 31.0 min
23	CL437.Contig1_GsL3-Total-RNA	CL437.Contig1_GsL3-Total-RNA	392	91137	37	7	17	4	25.6		14254	1	1	1	825.404	2473.19	3	2473.17	0.0235	0	25.1	2.4	R	QNDDGSLELECFLEAAPIPDIK	W	Carbamidomethyl (C)	0.0000000000100000000000.0	Cmpd 882, AutoMSn(825.4045), 30.0 min
23	CL437.Contig1_GsL3-Total-RNA	CL437.Contig1_GsL3-Total-RNA	392	91137	37	7	17	4	25.6		14558	4	1	1	881.791	2642.35	3	2643.12	-0.7653	1	9.81	64	-	FFFEVEKCIMSDDCLWIGQMNG	-	2 Oxidation (M)	0.0000000002000000000200.0	Cmpd 472, AutoMSn(881.7906), 20.7 min	emPAI	0.3
24	CL5025.Contig1_GsL3-Total-RNA	CL5025.Contig1_GsL3-Total-RNA	389	276177	66	12	32	4	14.1		1405	4	1	0	571.222	570.215	1	570.374	-0.1592	0	2.35	990	K	ITLPK	T			Cmpd 578, AutoMSn(571.2221), 24.3 min
24	CL5025.Contig1_GsL3-Total-RNA	CL5025.Contig1_GsL3-Total-RNA	389	276177	66	12	32	4	14.1		2013	1	1	1	662.852	661.844	1	662.412	-0.5672	0	6.3	1600	-	IHPVVV	-			Cmpd 597, AutoMSn(662.8516), 24.3 min
24	CL5025.Contig1_GsL3-Total-RNA	CL5025.Contig1_GsL3-Total-RNA	389	276177	66	12	32	4	14.1		2637	2	1	1	770.854	769.846	1	770.385	-0.5385	0	7.64	740	R	YVVDIY	-			Cmpd 1208, AutoMSn(770.8538), 38.4 min
24	CL5025.Contig1_GsL3-Total-RNA	CL5025.Contig1_GsL3-Total-RNA	389	276177	66	12	32	4	14.1		2906	1	1	0	822.756	821.749	1	822.453	-0.7047	1	5.41	1500	R	CRYLLR	S			Cmpd 298, AutoMSn(822.7560), 18.6 min
24	CL5025.Contig1_GsL3-Total-RNA	CL5025.Contig1_GsL3-Total-RNA	389	276177	66	12	32	4	14.1		3232	1	1	1	422.749	843.484	2	843.47	0.0135	1	16.41	53	R	ISKAPSIE	-			Cmpd 151, AutoMSn(422.7491), 13.6 min
24	CL5025.Contig1_GsL3-Total-RNA	CL5025.Contig1_GsL3-Total-RNA	389	276177	66	12	32	4	14.1		3591	1	1	1	445.267	888.52	2	888.518	0.002	0	30.58	2.2	K	LGGGFLGLR	S			Cmpd 523, AutoMSn(445.2673), 22.0 min
24	CL5025.Contig1_GsL3-Total-RNA	CL5025.Contig1_GsL3-Total-RNA	389	276177	66	12	32	4	14.1		3592	1	1	1	445.268	888.521	2	888.518	0.0025	0	61.5	0.0018	K	LGGGFLGLR	S			Cmpd 529, AutoMSn(445.2676), 21.9 min
24	CL5025.Contig1_GsL3-Total-RNA	CL5025.Contig1_GsL3-Total-RNA	389	276177	66	12	32	4	14.1		3593	1	1	1	445.268	888.521	2	888.518	0.0034	0	56.4	0.0059	K	LGGGFLGLR	S			Cmpd 537, AutoMSn(445.2680), 22.0 min
24	CL5025.Contig1_GsL3-Total-RNA	CL5025.Contig1_GsL3-Total-RNA	389	276177	66	12	32	4	14.1		3594	1	1	1	445.268	888.522	2	888.518	0.004	0	52.34	0.015	K	LGGGFLGLR	S			Cmpd 534, AutoMSn(445.2684), 21.9 min
24	CL5025.Contig1_GsL3-Total-RNA	CL5025.Contig1_GsL3-Total-RNA	389	276177	66	12	32	4	14.1		3595	1	1	1	445.268	888.522	2	888.518	0.0041	0	56.17	0.0062	K	LGGGFLGLR	S			Cmpd 536, AutoMSn(445.2684), 22.1 min
24	CL5025.Contig1_GsL3-Total-RNA	CL5025.Contig1_GsL3-Total-RNA	389	276177	66	12	32	4	14.1		3596	1	1	1	445.269	888.523	2	888.518	0.0048	0	44.56	0.09	K	LGGGFLGLR	S			Cmpd 526, AutoMSn(445.2688), 22.1 min
24	CL5025.Contig1_GsL3-Total-RNA	CL5025.Contig1_GsL3-Total-RNA	389	276177	66	12	32	4	14.1		3597	1	1	1	445.269	888.523	2	888.518	0.005	0	45.68	0.069	K	LGGGFLGLR	S			Cmpd 532, AutoMSn(445.2688), 22.0 min
24	CL5025.Contig1_GsL3-Total-RNA	CL5025.Contig1_GsL3-Total-RNA	389	276177	66	12	32	4	14.1		3598	1	1	1	445.269	888.523	2	888.518	0.005	0	56.55	0.0057	K	LGGGFLGLR	S			Cmpd 531, AutoMSn(445.2688), 22.0 min
24	CL5025.Contig1_GsL3-Total-RNA	CL5025.Contig1_GsL3-Total-RNA	389	276177	66	12	32	4	14.1		3599	1	1	1	445.269	888.523	2	888.518	0.0051	0	53.61	0.011	K	LGGGFLGLR	S			Cmpd 542, AutoMSn(445.2689), 22.1 min
24	CL5025.Contig1_GsL3-Total-RNA	CL5025.Contig1_GsL3-Total-RNA	389	276177	66	12	32	4	14.1		3600	1	1	1	445.269	888.523	2	888.518	0.0053	0	40.35	0.24	K	LGGGFLGLR	S			Cmpd 520, AutoMSn(445.2690), 21.9 min
24	CL5025.Contig1_GsL3-Total-RNA	CL5025.Contig1_GsL3-Total-RNA	389	276177	66	12	32	4	14.1		3972	1	1	1	464.25	926.486	2	926.482	0.004	0	40.57	0.19	R	VVPESPGSR	S			Cmpd 116, AutoMSn(464.2504), 12.8 min
24	CL5025.Contig1_GsL3-Total-RNA	CL5025.Contig1_GsL3-Total-RNA	389	276177	66	12	32	4	14.1		3973	1	1	1	464.25	926.486	2	926.482	0.0043	0	34.09	0.84	R	VVPESPGSR	S			Cmpd 125, AutoMSn(464.2505), 12.8 min
24	CL5025.Contig1_GsL3-Total-RNA	CL5025.Contig1_GsL3-Total-RNA	389	276177	66	12	32	4	14.1		3974	1	1	1	464.252	926.489	2	926.482	0.0064	0	40.96	0.17	R	VVPESPGSR	S			Cmpd 122, AutoMSn(464.2516), 12.8 min
24	CL5025.Contig1_GsL3-Total-RNA	CL5025.Contig1_GsL3-Total-RNA	389	276177	66	12	32	4	14.1		3975	1	1	1	464.253	926.492	2	926.482	0.0099	0	39.95	0.22	R	VVPESPGSR	S			Cmpd 119, AutoMSn(464.2533), 12.9 min
24	CL5025.Contig1_GsL3-Total-RNA	CL5025.Contig1_GsL3-Total-RNA	389	276177	66	12	32	4	14.1		4064	1	1	1	472.287	942.56	2	942.386	0.1732	1	13.47	98	R	RYQSETC	-	Carbamidomethyl (C)	0.0000001.0	Cmpd 969, AutoMSn(472.2871), 31.8 min
24	CL5025.Contig1_GsL3-Total-RNA	CL5025.Contig1_GsL3-Total-RNA	389	276177	66	12	32	4	14.1		4575	2	1	1	495.767	989.52	2	989.514	0.0063	0	7.15	440	R	TADQTVTVR	T			Cmpd 136, AutoMSn(495.7675), 13.1 min
24	CL5025.Contig1_GsL3-Total-RNA	CL5025.Contig1_GsL3-Total-RNA	389	276177	66	12	32	4	14.1		4577	1	1	1	495.768	989.522	2	989.514	0.0081	0	33.95	0.92	R	TADQTVTVR	T			Cmpd 132, AutoMSn(495.7684), 13.0 min
24	CL5025.Contig1_GsL3-Total-RNA	CL5025.Contig1_GsL3-Total-RNA	389	276177	66	12	32	4	14.1		4578	1	1	1	495.77	989.525	2	989.514	0.0107	0	35.43	0.65	R	TADQTVTVR	T			Cmpd 137, AutoMSn(495.7697), 13.0 min
24	CL5025.Contig1_GsL3-Total-RNA	CL5025.Contig1_GsL3-Total-RNA	389	276177	66	12	32	4	14.1		4579	1	1	1	495.77	989.526	2	989.514	0.0114	0	34.52	0.8	R	TADQTVTVR	T			Cmpd 134, AutoMSn(495.7701), 13.0 min
24	CL5025.Contig1_GsL3-Total-RNA	CL5025.Contig1_GsL3-Total-RNA	389	276177	66	12	32	4	14.1		4620	3	1	1	500.298	998.582	2	998.624	-0.042	1	14.29	79	R	LASAKQLLR	S			Cmpd 579, AutoMSn(500.2981), 23.0 min
24	CL5025.Contig1_GsL3-Total-RNA	CL5025.Contig1_GsL3-Total-RNA	389	276177	66	12	32	4	14.1		4621	5	1	1	500.3	998.584	2	998.577	0.0071	1	10.58	190	R	ALALHRYR	A			Cmpd 587, AutoMSn(500.2995), 23.1 min
24	CL5025.Contig1_GsL3-Total-RNA	CL5025.Contig1_GsL3-Total-RNA	389	276177	66	12	32	4	14.1		4622	1	1	1	500.797	999.579	2	999.571	0.008	0	51.01	0.016	K	LVTAELQAR	G			Cmpd 306, AutoMSn(500.7969), 16.9 min
24	CL5025.Contig1_GsL3-Total-RNA	CL5025.Contig1_GsL3-Total-RNA	389	276177	66	12	32	4	14.1		4665	1	1	1	502.267	1002.52	2	1002.51	0.0108	0	31.97	1.4	R	LNDSQSALR	K			Cmpd 142, AutoMSn(502.2674), 13.4 min
24	CL5025.Contig1_GsL3-Total-RNA	CL5025.Contig1_GsL3-Total-RNA	389	276177	66	12	32	4	14.1		4666	1	1	1	502.268	1002.52	2	1002.51	0.0125	0	50.32	0.021	R	LNDSQSALR	K			Cmpd 149, AutoMSn(502.2682), 13.4 min
24	CL5025.Contig1_GsL3-Total-RNA	CL5025.Contig1_GsL3-Total-RNA	389	276177	66	12	32	4	14.1		5323	7	1	1	533.271	1064.53	2	1064.47	0.0547	0	0.79	1800	R	ANSQGTQTTTG	-			Cmpd 198, AutoMSn(533.2713), 14.5 min
24	CL5025.Contig1_GsL3-Total-RNA	CL5025.Contig1_GsL3-Total-RNA	389	276177	66	12	32	4	14.1		5345	6	1	1	533.345	1064.67	2	1064.49	0.1863	0	9.03	300	-	FQSGNDELR	C			Cmpd 1014, AutoMSn(533.3448), 32.8 min
24	CL5025.Contig1_GsL3-Total-RNA	CL5025.Contig1_GsL3-Total-RNA	389	276177	66	12	32	4	14.1		5578	2	1	1	545.786	1089.56	2	1089.53	0.0272	0	8.19	310	K	NEGALTATADK	S			Cmpd 249, AutoMSn(545.7860), 15.6 min
24	CL5025.Contig1_GsL3-Total-RNA	CL5025.Contig1_GsL3-Total-RNA	389	276177	66	12	32	4	14.1		5676	5	1	1	550.331	1098.65	2	1098.64	0.0073	1	5.51	580	R	KIAALEADLR	R			Cmpd 28, AutoMSn(550.3308), 10.7 min
24	CL5025.Contig1_GsL3-Total-RNA	CL5025.Contig1_GsL3-Total-RNA	389	276177	66	12	32	4	14.1		6063	2	1	1	566.312	1130.61	2	1130.6	0.0057	1	10.39	180	R	LNDSQSALRK	L			Cmpd 73, AutoMSn(566.3123), 11.6 min
24	CL5025.Contig1_GsL3-Total-RNA	CL5025.Contig1_GsL3-Total-RNA	389	276177	66	12	32	4	14.1		6755	1	1	1	401.871	1202.59	3	1202.59	0.0018	0	19.45	22	R	TSDVHTTVSTR	E			Cmpd 43, AutoMSn(401.8709), 11.0 min
24	CL5025.Contig1_GsL3-Total-RNA	CL5025.Contig1_GsL3-Total-RNA	389	276177	66	12	32	4	14.1		6756	1	1	1	401.871	1202.59	3	1202.59	0.0032	0	17.86	31	R	TSDVHTTVSTR	E			Cmpd 47, AutoMSn(401.8714), 11.0 min
24	CL5025.Contig1_GsL3-Total-RNA	CL5025.Contig1_GsL3-Total-RNA	389	276177	66	12	32	4	14.1		6757	2	1	1	602.305	1202.6	2	1202.59	0.0067	0	13.11	94	R	TSDVHTTVSTR	E			Cmpd 41, AutoMSn(602.3052), 11.0 min
24	CL5025.Contig1_GsL3-Total-RNA	CL5025.Contig1_GsL3-Total-RNA	389	276177	66	12	32	4	14.1		6758	1	1	1	401.873	1202.6	3	1202.59	0.0077	0	14.67	65	R	TSDVHTTVSTR	E			Cmpd 44, AutoMSn(401.8729), 11.1 min
24	CL5025.Contig1_GsL3-Total-RNA	CL5025.Contig1_GsL3-Total-RNA	389	276177	66	12	32	4	14.1		6759	6	1	1	401.873	1202.6	3	1202.59	0.008	0	8.56	270	R	TSDVHTTVSTR	E			Cmpd 42, AutoMSn(401.8730), 11.0 min
24	CL5025.Contig1_GsL3-Total-RNA	CL5025.Contig1_GsL3-Total-RNA	389	276177	66	12	32	4	14.1		6864	2	1	1	407.558	1219.65	3	1219.63	0.0191	1	16.24	44	R	VMTVNERSLR	S	Oxidation (M)	0.0200000000.0	Cmpd 213, AutoMSn(407.5584), 15.7 min
24	CL5025.Contig1_GsL3-Total-RNA	CL5025.Contig1_GsL3-Total-RNA	389	276177	66	12	32	4	14.1		6865	1	1	1	407.56	1219.66	3	1219.63	0.0244	1	19.99	18	R	VMTVNERSLR	S	Oxidation (M)	0.0200000000.0	Cmpd 215, AutoMSn(407.5602), 15.8 min
24	CL5025.Contig1_GsL3-Total-RNA	CL5025.Contig1_GsL3-Total-RNA	389	276177	66	12	32	4	14.1		7538	5	1	1	638.809	1275.6	2	1275.66	-0.0569	0	7.56	310	-	LLCGTLGTQNTR	R			Cmpd 181, AutoMSn(638.8091), 14.1 min
24	CL5025.Contig1_GsL3-Total-RNA	CL5025.Contig1_GsL3-Total-RNA	389	276177	66	12	32	4	14.1		8323	6	1	1	677.104	1352.19	2	1352.72	-0.5269	1	8.11	510	K	LASCFTMLNLKI	-			Cmpd 327, AutoMSn(677.1036), 19.2 min
24	CL5025.Contig1_GsL3-Total-RNA	CL5025.Contig1_GsL3-Total-RNA	389	276177	66	12	32	4	14.1		8688	6	1	1	462.596	1384.77	3	1384.71	0.0597	0	6.7	370	R	YVYDILVACAAK	R	Carbamidomethyl (C)	0.000000001000.0	Cmpd 315, AutoMSn(462.5959), 17.9 min
24	CL5025.Contig1_GsL3-Total-RNA	CL5025.Contig1_GsL3-Total-RNA	389	276177	66	12	32	4	14.1		9762	6	1	1	506.615	1516.82	3	1516.72	0.106	1	14.51	53	R	CIHTGRQQGTSSSR	T			Cmpd 329, AutoMSn(506.6148), 18.9 min
24	CL5025.Contig1_GsL3-Total-RNA	CL5025.Contig1_GsL3-Total-RNA	389	276177	66	12	32	4	14.1		9804	1	1	1	509.766	1526.28	3	1526.8	-0.5219	1	11.99	180	R	ISHRSVAALSCDLR	D			Cmpd 375, AutoMSn(509.7662), 19.3 min
24	CL5025.Contig1_GsL3-Total-RNA	CL5025.Contig1_GsL3-Total-RNA	389	276177	66	12	32	4	14.1		6415	2	1	1	584.84	1751.5	3	1751.78	-0.2862	0	16.9	110	R	CWAIVFSMFCSLSSR	R	Oxidation (M)	0.000000020000000.0	Cmpd 1278, AutoMSn(584.8397), 39.1 min
24	CL5025.Contig1_GsL3-Total-RNA	CL5025.Contig1_GsL3-Total-RNA	389	276177	66	12	32	4	14.1		11471	8	1	1	590.871	1769.59	3	1769.85	-0.26	1	12.13	130	R	VTGAGDSELYNELMKK	Y	Oxidation (M)	0.0000000000000200.0	Cmpd 1073, AutoMSn(590.8708), 34.1 min
24	CL5025.Contig1_GsL3-Total-RNA	CL5025.Contig1_GsL3-Total-RNA	389	276177	66	12	32	4	14.1		12843	10	1	1	1017.95	2033.88	2	2033.98	-0.0955	1	6.95	240	R	QFAELRDQTATDLENQR	T			Cmpd 502, AutoMSn(1017.9478), 21.3 min
24	CL5025.Contig1_GsL3-Total-RNA	CL5025.Contig1_GsL3-Total-RNA	389	276177	66	12	32	4	14.1		12929	6	0	1	1032.01	2062	2	2062.09	-0.0818	1	3.88	380	K	THSVRRPNSLTISLNCHK	H			Cmpd 760, AutoMSn(1032.0091), 27.7 min
24	CL5025.Contig1_GsL3-Total-RNA	CL5025.Contig1_GsL3-Total-RNA	389	276177	66	12	32	4	14.1		14204	1	1	1	820.426	2458.25	3	2458.25	0.0055	0	15.35	21	R	TTFATNPLSPPLGTSTPTTVHYR	M			Cmpd 516, AutoMSn(820.4255), 21.6 min
24	CL5025.Contig1_GsL3-Total-RNA	CL5025.Contig1_GsL3-Total-RNA	389	276177	66	12	32	4	14.1		14206	1	1	1	820.426	2458.26	3	2458.25	0.0063	0	14	29	R	TTFATNPLSPPLGTSTPTTVHYR	M			Cmpd 523, AutoMSn(820.4258), 21.7 min
24	CL5025.Contig1_GsL3-Total-RNA	CL5025.Contig1_GsL3-Total-RNA	389	276177	66	12	32	4	14.1		14207	1	1	1	820.426	2458.26	3	2458.25	0.0065	0	14.56	25	R	TTFATNPLSPPLGTSTPTTVHYR	M			Cmpd 519, AutoMSn(820.4259), 21.7 min
24	CL5025.Contig1_GsL3-Total-RNA	CL5025.Contig1_GsL3-Total-RNA	389	276177	66	12	32	4	14.1		14210	1	1	1	820.428	2458.26	3	2458.25	0.0139	0	11.36	53	R	TTFATNPLSPPLGTSTPTTVHYR	M			Cmpd 508, AutoMSn(820.4283), 21.7 min
24	CL5025.Contig1_GsL3-Total-RNA	CL5025.Contig1_GsL3-Total-RNA	389	276177	66	12	32	4	14.1		14211	9	1	1	820.428	2458.26	3	2458.25	0.0143	0	1.95	460	R	TTFATNPLSPPLGTSTPTTVHYR	M			Cmpd 521, AutoMSn(820.4284), 21.6 min
24	CL5025.Contig1_GsL3-Total-RNA	CL5025.Contig1_GsL3-Total-RNA	389	276177	66	12	32	4	14.1		14692	1	1	1	908.468	2722.38	3	2722.39	-0.006	0	10.45	56	R	ATTTTTVAETVDVSQLDSTLQSLVSR	I			Cmpd 832, AutoMSn(908.4677), 29.3 min
24	CL5025.Contig1_GsL3-Total-RNA	CL5025.Contig1_GsL3-Total-RNA	389	276177	66	12	32	4	14.1		14693	3	1	1	908.468	2722.38	3	2722.39	-0.0059	0	5.33	180	R	ATTTTTVAETVDVSQLDSTLQSLVSR	I			Cmpd 864, AutoMSn(908.4677), 29.3 min
24	CL5025.Contig1_GsL3-Total-RNA	CL5025.Contig1_GsL3-Total-RNA	389	276177	66	12	32	4	14.1		14694	8	1	1	908.468	2722.38	3	2722.39	-0.0043	0	6.32	150	R	ATTTTTVAETVDVSQLDSTLQSLVSR	I			Cmpd 789, AutoMSn(908.4683), 29.3 min
24	CL5025.Contig1_GsL3-Total-RNA	CL5025.Contig1_GsL3-Total-RNA	389	276177	66	12	32	4	14.1		14698	1	1	1	908.473	2722.4	3	2722.39	0.0102	0	29.71	0.68	R	ATTTTTVAETVDVSQLDSTLQSLVSR	I			Cmpd 853, AutoMSn(908.4731), 29.2 min
24	CL5025.Contig1_GsL3-Total-RNA	CL5025.Contig1_GsL3-Total-RNA	389	276177	66	12	32	4	14.1		14700	1	1	1	908.475	2722.4	3	2722.39	0.0165	0	105.06	2e-08	R	ATTTTTVAETVDVSQLDSTLQSLVSR	I			Cmpd 854, AutoMSn(908.4752), 29.2 min
24	CL5025.Contig1_GsL3-Total-RNA	CL5025.Contig1_GsL3-Total-RNA	389	276177	66	12	32	4	14.1		14701	1	1	1	908.476	2722.41	3	2722.39	0.0195	0	30.89	0.53	R	ATTTTTVAETVDVSQLDSTLQSLVSR	I			Cmpd 848, AutoMSn(908.4762), 29.3 min
24	CL5025.Contig1_GsL3-Total-RNA	CL5025.Contig1_GsL3-Total-RNA	389	276177	66	12	32	4	14.1		14702	1	1	1	908.476	2722.41	3	2722.39	0.02	0	73.18	3.1e-05	R	ATTTTTVAETVDVSQLDSTLQSLVSR	I			Cmpd 860, AutoMSn(908.4764), 29.3 min
24	CL5025.Contig1_GsL3-Total-RNA	CL5025.Contig1_GsL3-Total-RNA	389	276177	66	12	32	4	14.1		14703	1	1	1	908.477	2722.41	3	2722.39	0.0216	0	44.51	0.023	R	ATTTTTVAETVDVSQLDSTLQSLVSR	I			Cmpd 845, AutoMSn(908.4769), 29.2 min
24	CL5025.Contig1_GsL3-Total-RNA	CL5025.Contig1_GsL3-Total-RNA	389	276177	66	12	32	4	14.1		14704	1	1	1	908.477	2722.41	3	2722.39	0.0234	0	66.68	0.00014	R	ATTTTTVAETVDVSQLDSTLQSLVSR	I			Cmpd 857, AutoMSn(908.4775), 29.3 min
24	CL5025.Contig1_GsL3-Total-RNA	CL5025.Contig1_GsL3-Total-RNA	389	276177	66	12	32	4	14.1		14705	1	1	1	908.48	2722.42	3	2722.39	0.0301	0	37.86	0.11	R	ATTTTTVAETVDVSQLDSTLQSLVSR	I			Cmpd 857, AutoMSn(908.4798), 29.2 min
24	CL5025.Contig1_GsL3-Total-RNA	CL5025.Contig1_GsL3-Total-RNA	389	276177	66	12	32	4	14.1		14881	1	1	1	959.822	2876.44	3	2876.4	0.0425	1	15.43	15	K	STNDYQILRDQLTAAQNDLNNVNTR	K			Cmpd 625, AutoMSn(959.8219), 24.1 min	emPAI	0.08
25	CL3958.Contig1_GsL3-Total-RNA	CL3958.Contig1_GsL3-Total-RNA	372	30805	33	9	9	4	36.6		1482	2	0	0	582.819	581.812	1	582.324	-0.5116	0	6.74	870	R	ISAHR	S			Cmpd 1239, AutoMSn(582.8195), 37.9 min
25	CL3958.Contig1_GsL3-Total-RNA	CL3958.Contig1_GsL3-Total-RNA	372	30805	33	9	9	4	36.6		1486	4	0	0	582.82	581.813	1	582.324	-0.5109	0	7.03	820	R	ISAHR	S			Cmpd 1166, AutoMSn(582.8201), 37.9 min
25	CL3958.Contig1_GsL3-Total-RNA	CL3958.Contig1_GsL3-Total-RNA	372	30805	33	9	9	4	36.6		3652	2	0	0	449.223	896.432	2	896.406	0.0259	0	13.51	97	R	FMDEAIR	E	Oxidation (M)	0.0200000.0	Cmpd 163, AutoMSn(449.2233), 14.9 min
25	CL3958.Contig1_GsL3-Total-RNA	CL3958.Contig1_GsL3-Total-RNA	372	30805	33	9	9	4	36.6		4143	1	0	0	951.563	950.556	1	950.555	0.0007	0	26.83	5.1	R	NIPIQAAPK	K			Cmpd 251, AutoMSn(951.5629), 16.4 min
25	CL3958.Contig1_GsL3-Total-RNA	CL3958.Contig1_GsL3-Total-RNA	372	30805	33	9	9	4	36.6		4144	1	0	0	476.287	950.56	2	950.555	0.0047	0	27.81	4.1	R	NIPIQAAPK	K			Cmpd 210, AutoMSn(476.2871), 16.3 min
25	CL3958.Contig1_GsL3-Total-RNA	CL3958.Contig1_GsL3-Total-RNA	372	30805	33	9	9	4	36.6		4145	1	0	0	476.288	950.562	2	950.555	0.0067	0	20.57	22	R	NIPIQAAPK	K			Cmpd 214, AutoMSn(476.2881), 16.4 min
25	CL3958.Contig1_GsL3-Total-RNA	CL3958.Contig1_GsL3-Total-RNA	372	30805	33	9	9	4	36.6		4146	1	0	0	476.288	950.562	2	950.555	0.0071	0	20.91	20	R	NIPIQAAPK	K			Cmpd 208, AutoMSn(476.2883), 16.3 min
25	CL3958.Contig1_GsL3-Total-RNA	CL3958.Contig1_GsL3-Total-RNA	372	30805	33	9	9	4	36.6		4147	1	0	0	476.288	950.562	2	950.555	0.0073	0	28.62	3.4	R	NIPIQAAPK	K			Cmpd 224, AutoMSn(476.2884), 16.3 min
25	CL3958.Contig1_GsL3-Total-RNA	CL3958.Contig1_GsL3-Total-RNA	372	30805	33	9	9	4	36.6		4148	1	0	0	476.289	950.563	2	950.555	0.008	0	30	2.5	R	NIPIQAAPK	K			Cmpd 221, AutoMSn(476.2887), 16.3 min
25	CL3958.Contig1_GsL3-Total-RNA	CL3958.Contig1_GsL3-Total-RNA	372	30805	33	9	9	4	36.6		4149	1	0	0	476.289	950.564	2	950.555	0.0087	0	31.6	1.7	R	NIPIQAAPK	K			Cmpd 227, AutoMSn(476.2891), 16.4 min
25	CL3958.Contig1_GsL3-Total-RNA	CL3958.Contig1_GsL3-Total-RNA	372	30805	33	9	9	4	36.6		4150	1	0	0	476.291	950.568	2	950.555	0.0128	0	31.9	1.6	R	NIPIQAAPK	K			Cmpd 249, AutoMSn(476.2911), 16.4 min
25	CL3958.Contig1_GsL3-Total-RNA	CL3958.Contig1_GsL3-Total-RNA	372	30805	33	9	9	4	36.6		4151	1	0	0	476.291	950.568	2	950.555	0.013	0	35.81	0.66	R	NIPIQAAPK	K			Cmpd 246, AutoMSn(476.2912), 16.3 min
25	CL3958.Contig1_GsL3-Total-RNA	CL3958.Contig1_GsL3-Total-RNA	372	30805	33	9	9	4	36.6		4563	1	0	0	495.241	988.468	2	988.465	0.0035	0	21.34	17	K	MAVEGPETR	N			Cmpd 130, AutoMSn(495.2414), 14.5 min
25	CL3958.Contig1_GsL3-Total-RNA	CL3958.Contig1_GsL3-Total-RNA	372	30805	33	9	9	4	36.6		4564	1	0	0	495.244	988.473	2	988.465	0.0079	0	43.97	0.092	K	MAVEGPETR	N			Cmpd 128, AutoMSn(495.2436), 14.5 min
25	CL3958.Contig1_GsL3-Total-RNA	CL3958.Contig1_GsL3-Total-RNA	372	30805	33	9	9	4	36.6		4565	1	0	0	495.244	988.474	2	988.465	0.0095	0	67.01	0.00046	K	MAVEGPETR	N			Cmpd 159, AutoMSn(495.2444), 14.4 min
25	CL3958.Contig1_GsL3-Total-RNA	CL3958.Contig1_GsL3-Total-RNA	372	30805	33	9	9	4	36.6		4566	1	0	0	495.245	988.475	2	988.465	0.0097	0	44.82	0.076	K	MAVEGPETR	N			Cmpd 162, AutoMSn(495.2445), 14.5 min
25	CL3958.Contig1_GsL3-Total-RNA	CL3958.Contig1_GsL3-Total-RNA	372	30805	33	9	9	4	36.6		4567	1	0	0	495.245	988.475	2	988.465	0.01	0	48	0.036	K	MAVEGPETR	N			Cmpd 158, AutoMSn(495.2447), 14.3 min
25	CL3958.Contig1_GsL3-Total-RNA	CL3958.Contig1_GsL3-Total-RNA	372	30805	33	9	9	4	36.6		4568	1	0	0	495.245	988.475	2	988.465	0.0102	0	37.5	0.41	K	MAVEGPETR	N			Cmpd 125, AutoMSn(495.2447), 14.4 min
25	CL3958.Contig1_GsL3-Total-RNA	CL3958.Contig1_GsL3-Total-RNA	372	30805	33	9	9	4	36.6		4725	1	0	0	503.241	1004.47	2	1004.46	0.0082	0	22.19	13	K	MAVEGPETR	N	Oxidation (M)	0.200000000.0	Cmpd 33, AutoMSn(503.2412), 12.3 min
25	CL3958.Contig1_GsL3-Total-RNA	CL3958.Contig1_GsL3-Total-RNA	372	30805	33	9	9	4	36.6		4726	1	0	0	503.242	1004.47	2	1004.46	0.0089	0	42.19	0.13	K	MAVEGPETR	N	Oxidation (M)	0.200000000.0	Cmpd 66, AutoMSn(503.2416), 12.3 min
25	CL3958.Contig1_GsL3-Total-RNA	CL3958.Contig1_GsL3-Total-RNA	372	30805	33	9	9	4	36.6		4727	1	0	0	503.242	1004.47	2	1004.46	0.0099	0	43.64	0.096	K	MAVEGPETR	N	Oxidation (M)	0.200000000.0	Cmpd 72, AutoMSn(503.2421), 12.4 min
25	CL3958.Contig1_GsL3-Total-RNA	CL3958.Contig1_GsL3-Total-RNA	372	30805	33	9	9	4	36.6		4728	1	0	0	503.242	1004.47	2	1004.46	0.0101	0	39.4	0.26	K	MAVEGPETR	N	Oxidation (M)	0.200000000.0	Cmpd 69, AutoMSn(503.2421), 12.4 min
25	CL3958.Contig1_GsL3-Total-RNA	CL3958.Contig1_GsL3-Total-RNA	372	30805	33	9	9	4	36.6		7701	1	0	0	646.807	1291.6	2	1291.59	0.0096	0	23.4	8.1	R	YYPMESLFSR	F			Cmpd 597, AutoMSn(646.8074), 24.2 min
25	CL3958.Contig1_GsL3-Total-RNA	CL3958.Contig1_GsL3-Total-RNA	372	30805	33	9	9	4	36.6		7875	1	0	0	654.804	1307.59	2	1307.59	0.0076	0	35.91	0.46	R	YYPMESLFSR	F	Oxidation (M)	0.0002000000.0	Cmpd 438, AutoMSn(654.8039), 20.6 min
25	CL3958.Contig1_GsL3-Total-RNA	CL3958.Contig1_GsL3-Total-RNA	372	30805	33	9	9	4	36.6		7876	1	0	0	654.806	1307.6	2	1307.59	0.0112	0	55.83	0.0047	R	YYPMESLFSR	F	Oxidation (M)	0.0002000000.0	Cmpd 441, AutoMSn(654.8057), 20.7 min
25	CL3958.Contig1_GsL3-Total-RNA	CL3958.Contig1_GsL3-Total-RNA	372	30805	33	9	9	4	36.6		9634	2	0	0	753.431	1504.85	2	1504.79	0.0564	1	14.36	60	-	TRCLSQILSDGITV	-			Cmpd 617, AutoMSn(753.4314), 25.4 min
25	CL3958.Contig1_GsL3-Total-RNA	CL3958.Contig1_GsL3-Total-RNA	372	30805	33	9	9	4	36.6		10218	1	0	0	525.942	1574.81	3	1574.78	0.0257	1	52.66	0.0076	R	DNELIVEGHHKER	S			Cmpd 86, AutoMSn(525.9425), 12.7 min
25	CL3958.Contig1_GsL3-Total-RNA	CL3958.Contig1_GsL3-Total-RNA	372	30805	33	9	9	4	36.6		10219	1	0	0	525.945	1574.81	3	1574.78	0.0338	1	55.02	0.0045	R	DNELIVEGHHKER	S			Cmpd 81, AutoMSn(525.9452), 12.6 min
25	CL3958.Contig1_GsL3-Total-RNA	CL3958.Contig1_GsL3-Total-RNA	372	30805	33	9	9	4	36.6		10220	1	0	0	525.962	1574.86	3	1574.78	0.0824	1	44.44	0.053	R	DNELIVEGHHKER	S			Cmpd 80, AutoMSn(525.9614), 12.6 min
25	CL3958.Contig1_GsL3-Total-RNA	CL3958.Contig1_GsL3-Total-RNA	372	30805	33	9	9	4	36.6		12204	6	0	0	628.518	1882.53	3	1883.07	-0.538	1	9.97	220	-	CNHLIKTFSLSLGPLIK	C			Cmpd 486, AutoMSn(628.5180), 20.9 min
25	CL3958.Contig1_GsL3-Total-RNA	CL3958.Contig1_GsL3-Total-RNA	372	30805	33	9	9	4	36.6		14930	1	0	0	975.868	2924.58	3	2924.55	0.0316	0	69.24	8e-05	K	YALPEGAKPENVVSQLTDQGILSVTAPK	M			Cmpd 668, AutoMSn(975.8676), 25.8 min
25	CL3958.Contig1_GsL3-Total-RNA	CL3958.Contig1_GsL3-Total-RNA	372	30805	33	9	9	4	36.6		14931	1	0	0	975.869	2924.59	3	2924.55	0.0364	0	85	2.1e-06	K	YALPEGAKPENVVSQLTDQGILSVTAPK	M			Cmpd 671, AutoMSn(975.8692), 25.9 min
25	CL3958.Contig1_GsL3-Total-RNA	CL3958.Contig1_GsL3-Total-RNA	372	30805	33	9	9	4	36.6		14932	1	0	0	975.869	2924.59	3	2924.55	0.0366	0	104.01	2.7e-08	K	YALPEGAKPENVVSQLTDQGILSVTAPK	M			Cmpd 674, AutoMSn(975.8693), 25.9 min	emPAI	1.14
26	CL221.Contig3_GsL3-Total-RNA	CL221.Contig3_GsL3-Total-RNA	369	60026	28	8	9	3	19.9		6878	5	1	1	611.356	1220.7	2	1220.46	0.2342	0	10.96	160	-	FHMHCSCQR	Q	Carbamidomethyl (C); Oxidation (M)	0.002000100.0	Cmpd 878, AutoMSn(611.3562), 31.0 min
26	CL221.Contig3_GsL3-Total-RNA	CL221.Contig3_GsL3-Total-RNA	369	60026	28	8	9	3	19.9		6976	1	1	1	613.351	1224.69	2	1224.68	0.0049	0	25.33	5.4	R	QITINDLPVGR	S			Cmpd 444, AutoMSn(613.3510), 21.6 min
26	CL221.Contig3_GsL3-Total-RNA	CL221.Contig3_GsL3-Total-RNA	369	60026	28	8	9	3	19.9		6977	1	1	1	613.353	1224.69	2	1224.68	0.0097	0	61.42	0.0013	R	QITINDLPVGR	S			Cmpd 471, AutoMSn(613.3534), 21.4 min
26	CL221.Contig3_GsL3-Total-RNA	CL221.Contig3_GsL3-Total-RNA	369	60026	28	8	9	3	19.9		6978	1	1	1	613.354	1224.69	2	1224.68	0.0105	0	74.73	6.2e-05	R	QITINDLPVGR	S			Cmpd 474, AutoMSn(613.3538), 21.4 min
26	CL221.Contig3_GsL3-Total-RNA	CL221.Contig3_GsL3-Total-RNA	369	60026	28	8	9	3	19.9		6979	1	1	1	613.354	1224.69	2	1224.68	0.0115	0	21.68	13	R	QITINDLPVGR	S			Cmpd 440, AutoMSn(613.3543), 21.5 min
26	CL221.Contig3_GsL3-Total-RNA	CL221.Contig3_GsL3-Total-RNA	369	60026	28	8	9	3	19.9		6980	1	1	1	613.355	1224.69	2	1224.68	0.0123	0	68.42	0.00027	R	QITINDLPVGR	S			Cmpd 477, AutoMSn(613.3548), 21.5 min
26	CL221.Contig3_GsL3-Total-RNA	CL221.Contig3_GsL3-Total-RNA	369	60026	28	8	9	3	19.9		8038	1	1	1	664.392	1326.77	2	1326.77	0.0039	0	37.8	0.31	R	GLFIIDPNGILR	Q			Cmpd 724, AutoMSn(664.3922), 28.0 min
26	CL221.Contig3_GsL3-Total-RNA	CL221.Contig3_GsL3-Total-RNA	369	60026	28	8	9	3	19.9		8039	1	1	1	664.395	1326.77	2	1326.77	0.0089	0	33.64	0.81	R	GLFIIDPNGILR	Q			Cmpd 729, AutoMSn(664.3947), 28.1 min
26	CL221.Contig3_GsL3-Total-RNA	CL221.Contig3_GsL3-Total-RNA	369	60026	28	8	9	3	19.9		8040	1	1	1	664.395	1326.78	2	1326.77	0.0098	0	44.07	0.074	R	GLFIIDPNGILR	Q			Cmpd 765, AutoMSn(664.3952), 28.0 min
26	CL221.Contig3_GsL3-Total-RNA	CL221.Contig3_GsL3-Total-RNA	369	60026	28	8	9	3	19.9		8041	1	1	1	664.395	1326.78	2	1326.77	0.0101	0	32.24	1.1	R	GLFIIDPNGILR	Q			Cmpd 785, AutoMSn(664.3953), 28.4 min
26	CL221.Contig3_GsL3-Total-RNA	CL221.Contig3_GsL3-Total-RNA	369	60026	28	8	9	3	19.9		8042	1	1	1	664.396	1326.78	2	1326.77	0.0109	0	28.82	2.5	R	GLFIIDPNGILR	Q			Cmpd 788, AutoMSn(664.3957), 28.5 min
26	CL221.Contig3_GsL3-Total-RNA	CL221.Contig3_GsL3-Total-RNA	369	60026	28	8	9	3	19.9		8043	1	1	1	664.396	1326.78	2	1326.77	0.0112	0	36.58	0.42	R	GLFIIDPNGILR	Q			Cmpd 784, AutoMSn(664.3959), 28.4 min
26	CL221.Contig3_GsL3-Total-RNA	CL221.Contig3_GsL3-Total-RNA	369	60026	28	8	9	3	19.9		8044	1	1	1	664.396	1326.78	2	1326.77	0.012	0	48.91	0.024	R	GLFIIDPNGILR	Q			Cmpd 770, AutoMSn(664.3963), 28.1 min
26	CL221.Contig3_GsL3-Total-RNA	CL221.Contig3_GsL3-Total-RNA	369	60026	28	8	9	3	19.9		8045	1	1	1	664.396	1326.78	2	1326.77	0.0122	0	57.08	0.0037	R	GLFIIDPNGILR	Q			Cmpd 767, AutoMSn(664.3964), 28.0 min
26	CL221.Contig3_GsL3-Total-RNA	CL221.Contig3_GsL3-Total-RNA	369	60026	28	8	9	3	19.9		8046	1	1	1	664.396	1326.78	2	1326.77	0.0123	0	26.33	4.4	R	GLFIIDPNGILR	Q			Cmpd 726, AutoMSn(664.3964), 28.1 min
26	CL221.Contig3_GsL3-Total-RNA	CL221.Contig3_GsL3-Total-RNA	369	60026	28	8	9	3	19.9		8047	2	1	1	664.399	1326.78	2	1326.77	0.0167	0	12.88	98	R	GLFIIDPNGILR	Q			Cmpd 760, AutoMSn(664.3986), 28.1 min
26	CL221.Contig3_GsL3-Total-RNA	CL221.Contig3_GsL3-Total-RNA	369	60026	28	8	9	3	19.9		8296	3	1	1	450.905	1349.69	3	1349.61	0.0863	0	15.14	51	K	IAVDNCSACEIR	C	Carbamidomethyl (C)	0.000001000000.0	Cmpd 173, AutoMSn(450.9050), 13.9 min
26	CL221.Contig3_GsL3-Total-RNA	CL221.Contig3_GsL3-Total-RNA	369	60026	28	8	9	3	19.9		8298	2	1	1	450.905	1349.69	3	1349.61	0.0872	0	16.9	34	K	IAVDNCSACEIR	C	Carbamidomethyl (C)	0.000001000000.0	Cmpd 142, AutoMSn(450.9053), 14.0 min
26	CL221.Contig3_GsL3-Total-RNA	CL221.Contig3_GsL3-Total-RNA	369	60026	28	8	9	3	19.9		10259	1	1	1	792.413	1582.81	2	1582.8	0.0128	1	23.92	5.5	R	AYGVLKEDEGIAYR	G			Cmpd 329, AutoMSn(792.4132), 18.2 min
26	CL221.Contig3_GsL3-Total-RNA	CL221.Contig3_GsL3-Total-RNA	369	60026	28	8	9	3	19.9		10260	1	1	1	792.416	1582.82	2	1582.8	0.0176	1	23.33	6.4	R	AYGVLKEDEGIAYR	G			Cmpd 331, AutoMSn(792.4156), 18.2 min
26	CL221.Contig3_GsL3-Total-RNA	CL221.Contig3_GsL3-Total-RNA	369	60026	28	8	9	3	19.9		10262	1	1	1	528.614	1582.82	3	1582.8	0.0209	1	99.35	1.6e-07	R	AYGVLKEDEGIAYR	G			Cmpd 335, AutoMSn(528.6140), 18.3 min
26	CL221.Contig3_GsL3-Total-RNA	CL221.Contig3_GsL3-Total-RNA	369	60026	28	8	9	3	19.9		10263	1	1	1	528.615	1582.82	3	1582.8	0.0243	1	127.75	2.3e-10	R	AYGVLKEDEGIAYR	G			Cmpd 330, AutoMSn(528.6151), 18.2 min
26	CL221.Contig3_GsL3-Total-RNA	CL221.Contig3_GsL3-Total-RNA	369	60026	28	8	9	3	19.9		10264	1	1	1	528.615	1582.82	3	1582.8	0.0245	1	78.8	1.8e-05	R	AYGVLKEDEGIAYR	G			Cmpd 327, AutoMSn(528.6152), 18.1 min
26	CL221.Contig3_GsL3-Total-RNA	CL221.Contig3_GsL3-Total-RNA	369	60026	28	8	9	3	19.9		10265	1	1	1	528.615	1582.82	3	1582.8	0.0247	1	21.38	10	R	AYGVLKEDEGIAYR	G			Cmpd 290, AutoMSn(528.6152), 18.1 min
26	CL221.Contig3_GsL3-Total-RNA	CL221.Contig3_GsL3-Total-RNA	369	60026	28	8	9	3	19.9		10892	7	0	1	565.303	1692.89	3	1692.71	0.1769	1	7	260	R	NDFCRTHECEVQR	I	Carbamidomethyl (C)	0.0000000010000.0	Cmpd 413, AutoMSn(565.3028), 19.3 min
26	CL221.Contig3_GsL3-Total-RNA	CL221.Contig3_GsL3-Total-RNA	369	60026	28	8	9	3	19.9		11785	5	1	1	602.815	1805.42	3	1805.8	-0.3814	0	10.45	200	K	HSNTGNIMCQIENTTK	S	Oxidation (M)	0.0000000200000000.0	Cmpd 259, AutoMSn(602.8147), 17.4 min
26	CL221.Contig3_GsL3-Total-RNA	CL221.Contig3_GsL3-Total-RNA	369	60026	28	8	9	3	19.9		12172	7	1	1	939.438	1876.86	2	1877.01	-0.1497	1	8.73	150	-	SKIVSLVCIDCSITALR	M	Carbamidomethyl (C)	0.00000000001000000.0	Cmpd 890, AutoMSn(939.4381), 29.9 min
26	CL221.Contig3_GsL3-Total-RNA	CL221.Contig3_GsL3-Total-RNA	369	60026	28	8	9	3	19.9		14023	2	1	1	1192.84	3575.5	3	3575.88	-0.3782	0	11.66	140	-	HIIFPVLLCLGELMLQCLMELLIENCVIGLH	-	Carbamidomethyl (C)	0.0000000000000000000000000100000.0	Cmpd 1068, AutoMSn(1192.8417), 34.2 min	emPAI	0.19
27	CL6261.Contig1_GsL3-Total-RNA	CL6261.Contig1_GsL3-Total-RNA	364	108986	63	8	21	4	25.6		2579	1	1	1	381.202	760.389	2	760.387	0.0017	0	30.38	2.6	K	FIDNPR	H			Cmpd 174, AutoMSn(381.2015), 14.0 min
27	CL6261.Contig1_GsL3-Total-RNA	CL6261.Contig1_GsL3-Total-RNA	364	108986	63	8	21	4	25.6		4671	7	1	1	502.713	1003.41	2	1003.5	-0.0903	0	1.77	1500	R	QIPSVIGCST	-			Cmpd 773, AutoMSn(502.7126), 28.6 min
27	CL6261.Contig1_GsL3-Total-RNA	CL6261.Contig1_GsL3-Total-RNA	364	108986	63	8	21	4	25.6		5075	1	1	1	520.784	1039.55	2	1039.54	0.0158	0	6.87	430	R	ASSLLQYMK	E			Cmpd 231, AutoMSn(520.7838), 16.5 min
27	CL6261.Contig1_GsL3-Total-RNA	CL6261.Contig1_GsL3-Total-RNA	364	108986	63	8	21	4	25.6		5162	7	1	1	523.782	1045.55	2	1045.6	-0.0473	1	15.04	66	-	MRPALFRR	F			Cmpd 267, AutoMSn(523.7820), 16.0 min
27	CL6261.Contig1_GsL3-Total-RNA	CL6261.Contig1_GsL3-Total-RNA	364	108986	63	8	21	4	25.6		5167	3	1	1	523.783	1045.55	2	1045.6	-0.0448	1	15.15	64	-	MRPALFRR	F			Cmpd 272, AutoMSn(523.7832), 16.1 min
27	CL6261.Contig1_GsL3-Total-RNA	CL6261.Contig1_GsL3-Total-RNA	364	108986	63	8	21	4	25.6		5172	8	1	1	523.784	1045.55	2	1045.6	-0.0438	1	15.82	55	-	MRPALFRR	F			Cmpd 268, AutoMSn(523.7837), 16.0 min
27	CL6261.Contig1_GsL3-Total-RNA	CL6261.Contig1_GsL3-Total-RNA	364	108986	63	8	21	4	25.6		8266	1	1	1	674.371	1346.73	2	1346.73	0.0001	0	29.56	1.8	K	IANEIGYPVMIK	A			Cmpd 534, AutoMSn(674.3707), 22.0 min
27	CL6261.Contig1_GsL3-Total-RNA	CL6261.Contig1_GsL3-Total-RNA	364	108986	63	8	21	4	25.6		8267	1	0	1	674.375	1346.74	2	1346.73	0.0094	0	43.65	0.072	K	IANEIGYPVMIK	A			Cmpd 538, AutoMSn(674.3753), 22.1 min
27	CL6261.Contig1_GsL3-Total-RNA	CL6261.Contig1_GsL3-Total-RNA	364	108986	63	8	21	4	25.6		8268	1	1	1	674.376	1346.74	2	1346.73	0.0104	0	49.03	0.021	K	IANEIGYPVMIK	A			Cmpd 535, AutoMSn(674.3758), 22.1 min
27	CL6261.Contig1_GsL3-Total-RNA	CL6261.Contig1_GsL3-Total-RNA	364	108986	63	8	21	4	25.6		8309	1	1	1	451.222	1350.64	3	1350.63	0.0127	0	42.41	0.099	K	YDEPHHIEGVR	C			Cmpd 154, AutoMSn(451.2221), 13.5 min
27	CL6261.Contig1_GsL3-Total-RNA	CL6261.Contig1_GsL3-Total-RNA	364	108986	63	8	21	4	25.6		8779	5	1	1	467.228	1398.66	3	1398.64	0.0178	1	15.18	47	K	SSFGDDRMLVEK	F	Oxidation (M)	0.000000020000.0	Cmpd 249, AutoMSn(467.2282), 15.6 min
27	CL6261.Contig1_GsL3-Total-RNA	CL6261.Contig1_GsL3-Total-RNA	364	108986	63	8	21	4	25.6		8807	3	1	1	467.928	1400.76	3	1400.76	0.0073	1	15.61	45	K	ILIANRGEISCR	I	Carbamidomethyl (C)	0.000000000010.0	Cmpd 276, AutoMSn(467.9283), 16.2 min
27	CL6261.Contig1_GsL3-Total-RNA	CL6261.Contig1_GsL3-Total-RNA	364	108986	63	8	21	4	25.6		9167	3	1	1	726.839	1451.66	2	1451.65	0.0125	0	3.18	790	K	DIGIEGWAFECR	V	Carbamidomethyl (C)	0.000000000010.0	Cmpd 724, AutoMSn(726.8387), 26.3 min
27	CL6261.Contig1_GsL3-Total-RNA	CL6261.Contig1_GsL3-Total-RNA	364	108986	63	8	21	4	25.6		9168	3	1	1	726.84	1451.67	2	1451.65	0.0154	0	9.08	200	K	DIGIEGWAFECR	V	Carbamidomethyl (C)	0.000000000010.0	Cmpd 721, AutoMSn(726.8402), 26.2 min
27	CL6261.Contig1_GsL3-Total-RNA	CL6261.Contig1_GsL3-Total-RNA	364	108986	63	8	21	4	25.6		9253	7	1	1	732.892	1463.77	2	1463.8	-0.0343	1	7.45	280	R	QVLMIRHDISPR	L			Cmpd 732, AutoMSn(732.8916), 27.2 min
27	CL6261.Contig1_GsL3-Total-RNA	CL6261.Contig1_GsL3-Total-RNA	364	108986	63	8	21	4	25.6		9416	1	1	1	740.87	1479.73	2	1479.71	0.0145	1	60.51	0.0014	R	VAWNDKEAATGYR	L			Cmpd 247, AutoMSn(740.8698), 15.6 min
27	CL6261.Contig1_GsL3-Total-RNA	CL6261.Contig1_GsL3-Total-RNA	364	108986	63	8	21	4	25.6		9417	1	1	1	494.25	1479.73	3	1479.71	0.0186	1	38.75	0.21	R	VAWNDKEAATGYR	L			Cmpd 251, AutoMSn(494.2504), 15.6 min
27	CL6261.Contig1_GsL3-Total-RNA	CL6261.Contig1_GsL3-Total-RNA	364	108986	63	8	21	4	25.6		9418	1	1	1	494.251	1479.73	3	1479.71	0.0203	1	18.76	21	R	VAWNDKEAATGYR	L			Cmpd 243, AutoMSn(494.2509), 15.7 min
27	CL6261.Contig1_GsL3-Total-RNA	CL6261.Contig1_GsL3-Total-RNA	364	108986	63	8	21	4	25.6		9419	1	1	1	494.251	1479.73	3	1479.71	0.021	1	62.91	0.0008	R	VAWNDKEAATGYR	L			Cmpd 250, AutoMSn(494.2512), 15.7 min
27	CL6261.Contig1_GsL3-Total-RNA	CL6261.Contig1_GsL3-Total-RNA	364	108986	63	8	21	4	25.6		9420	1	1	1	494.252	1479.73	3	1479.71	0.0221	1	21.71	11	R	VAWNDKEAATGYR	L			Cmpd 239, AutoMSn(494.2515), 15.6 min
27	CL6261.Contig1_GsL3-Total-RNA	CL6261.Contig1_GsL3-Total-RNA	364	108986	63	8	21	4	25.6		9421	1	1	1	494.252	1479.73	3	1479.71	0.023	1	23.33	7.3	R	VAWNDKEAATGYR	L			Cmpd 249, AutoMSn(494.2518), 15.6 min
27	CL6261.Contig1_GsL3-Total-RNA	CL6261.Contig1_GsL3-Total-RNA	364	108986	63	8	21	4	25.6		9422	1	1	1	494.253	1479.74	3	1479.71	0.0254	1	69.67	0.00017	R	VAWNDKEAATGYR	L			Cmpd 246, AutoMSn(494.2526), 15.6 min
27	CL6261.Contig1_GsL3-Total-RNA	CL6261.Contig1_GsL3-Total-RNA	364	108986	63	8	21	4	25.6		9423	1	1	1	494.253	1479.74	3	1479.71	0.0259	1	11.78	100	R	VAWNDKEAATGYR	L			Cmpd 253, AutoMSn(494.2528), 15.6 min
27	CL6261.Contig1_GsL3-Total-RNA	CL6261.Contig1_GsL3-Total-RNA	364	108986	63	8	21	4	25.6		10884	1	1	1	565.298	1692.87	3	1692.86	0.0134	1	16.88	26	R	LTKYDEPHHIEGVR	C			Cmpd 168, AutoMSn(565.2979), 13.8 min
27	CL6261.Contig1_GsL3-Total-RNA	CL6261.Contig1_GsL3-Total-RNA	364	108986	63	8	21	4	25.6		10885	1	1	1	565.299	1692.88	3	1692.86	0.017	1	35.44	0.37	R	LTKYDEPHHIEGVR	C			Cmpd 165, AutoMSn(565.2991), 13.8 min
27	CL6261.Contig1_GsL3-Total-RNA	CL6261.Contig1_GsL3-Total-RNA	364	108986	63	8	21	4	25.6		10886	1	1	1	565.299	1692.88	3	1692.86	0.0171	1	57.26	0.0024	R	LTKYDEPHHIEGVR	C			Cmpd 164, AutoMSn(565.2991), 13.7 min
27	CL6261.Contig1_GsL3-Total-RNA	CL6261.Contig1_GsL3-Total-RNA	364	108986	63	8	21	4	25.6		10887	1	1	1	565.3	1692.88	3	1692.86	0.0202	1	53.59	0.0056	R	LTKYDEPHHIEGVR	C			Cmpd 166, AutoMSn(565.3001), 13.8 min
27	CL6261.Contig1_GsL3-Total-RNA	CL6261.Contig1_GsL3-Total-RNA	364	108986	63	8	21	4	25.6		10888	1	1	1	565.301	1692.88	3	1692.86	0.0218	1	11.63	89	R	LTKYDEPHHIEGVR	C			Cmpd 172, AutoMSn(565.3006), 13.8 min
27	CL6261.Contig1_GsL3-Total-RNA	CL6261.Contig1_GsL3-Total-RNA	364	108986	63	8	21	4	25.6		12002	1	1	1	616.642	1846.9	3	1846.89	0.0162	1	27.62	1.9	K	VIEEAPSSFVDPDMRR	R			Cmpd 428, AutoMSn(616.6421), 19.7 min
27	CL6261.Contig1_GsL3-Total-RNA	CL6261.Contig1_GsL3-Total-RNA	364	108986	63	8	21	4	25.6		12073	1	1	1	618.99	1853.95	3	1853.93	0.0179	1	19.31	13	R	VYAEDPYKGFGLPSVGR	L			Cmpd 519, AutoMSn(618.9903), 21.7 min
27	CL6261.Contig1_GsL3-Total-RNA	CL6261.Contig1_GsL3-Total-RNA	364	108986	63	8	21	4	25.6		12074	1	1	1	618.991	1853.95	3	1853.93	0.0199	1	51.59	0.0076	R	VYAEDPYKGFGLPSVGR	L			Cmpd 520, AutoMSn(618.9910), 21.7 min
27	CL6261.Contig1_GsL3-Total-RNA	CL6261.Contig1_GsL3-Total-RNA	364	108986	63	8	21	4	25.6		12075	1	1	1	618.991	1853.95	3	1853.93	0.0208	1	21.95	7	R	VYAEDPYKGFGLPSVGR	L			Cmpd 525, AutoMSn(618.9913), 21.8 min
27	CL6261.Contig1_GsL3-Total-RNA	CL6261.Contig1_GsL3-Total-RNA	364	108986	63	8	21	4	25.6		12076	1	1	1	618.993	1853.96	3	1853.93	0.0259	1	56.93	0.0022	R	VYAEDPYKGFGLPSVGR	L			Cmpd 517, AutoMSn(618.9930), 21.7 min
27	CL6261.Contig1_GsL3-Total-RNA	CL6261.Contig1_GsL3-Total-RNA	364	108986	63	8	21	4	25.6		12077	1	1	1	618.994	1853.96	3	1853.93	0.0274	1	27.38	2	R	VYAEDPYKGFGLPSVGR	L			Cmpd 527, AutoMSn(618.9935), 21.8 min
27	CL6261.Contig1_GsL3-Total-RNA	CL6261.Contig1_GsL3-Total-RNA	364	108986	63	8	21	4	25.6		12078	1	1	1	618.994	1853.96	3	1853.93	0.0287	1	26.04	2.8	R	VYAEDPYKGFGLPSVGR	L			Cmpd 520, AutoMSn(618.9939), 21.7 min
27	CL6261.Contig1_GsL3-Total-RNA	CL6261.Contig1_GsL3-Total-RNA	364	108986	63	8	21	4	25.6		12104	1	1	1	621.972	1862.89	3	1862.88	0.0112	1	19.75	12	K	VIEEAPSSFVDPDMRR	R	Oxidation (M)	0.0000000000000200.0	Cmpd 383, AutoMSn(621.9721), 18.6 min
27	CL6261.Contig1_GsL3-Total-RNA	CL6261.Contig1_GsL3-Total-RNA	364	108986	63	8	21	4	25.6		12164	1	1	1	938.997	1875.98	2	1875.97	0.0067	0	24.48	4.2	K	FAAQLEDIGAVFIGPNSK	A			Cmpd 758, AutoMSn(938.9971), 27.1 min
27	CL6261.Contig1_GsL3-Total-RNA	CL6261.Contig1_GsL3-Total-RNA	364	108986	63	8	21	4	25.6		12165	1	1	1	626.335	1875.98	3	1875.97	0.0109	0	41.92	0.077	K	FAAQLEDIGAVFIGPNSK	A			Cmpd 757, AutoMSn(626.3353), 27.1 min
27	CL6261.Contig1_GsL3-Total-RNA	CL6261.Contig1_GsL3-Total-RNA	364	108986	63	8	21	4	25.6		12265	1	1	1	949.49	1896.97	2	1896.96	0.004	0	38.57	0.15	K	YLLDTYPDGFPGAILSR	A			Cmpd 798, AutoMSn(949.4904), 28.0 min
27	CL6261.Contig1_GsL3-Total-RNA	CL6261.Contig1_GsL3-Total-RNA	364	108986	63	8	21	4	25.6		12266	5	1	1	949.491	1896.97	2	1896.96	0.0045	0	13.27	52	K	YLLDTYPDGFPGAILSR	A			Cmpd 771, AutoMSn(949.4906), 28.0 min
27	CL6261.Contig1_GsL3-Total-RNA	CL6261.Contig1_GsL3-Total-RNA	364	108986	63	8	21	4	25.6		12267	1	1	1	949.491	1896.97	2	1896.96	0.0047	0	19.01	14	K	YLLDTYPDGFPGAILSR	A			Cmpd 800, AutoMSn(949.4907), 28.0 min
27	CL6261.Contig1_GsL3-Total-RNA	CL6261.Contig1_GsL3-Total-RNA	364	108986	63	8	21	4	25.6		12268	1	1	1	949.491	1896.97	2	1896.96	0.0053	0	26.73	2.3	K	YLLDTYPDGFPGAILSR	A			Cmpd 795, AutoMSn(949.4910), 27.9 min
27	CL6261.Contig1_GsL3-Total-RNA	CL6261.Contig1_GsL3-Total-RNA	364	108986	63	8	21	4	25.6		12269	1	1	1	949.492	1896.97	2	1896.96	0.0064	0	22.99	5.5	K	YLLDTYPDGFPGAILSR	A			Cmpd 798, AutoMSn(949.4916), 28.0 min
27	CL6261.Contig1_GsL3-Total-RNA	CL6261.Contig1_GsL3-Total-RNA	364	108986	63	8	21	4	25.6		12270	1	1	1	949.492	1896.97	2	1896.96	0.0077	0	25.52	3.1	K	YLLDTYPDGFPGAILSR	A			Cmpd 800, AutoMSn(949.4922), 28.1 min
27	CL6261.Contig1_GsL3-Total-RNA	CL6261.Contig1_GsL3-Total-RNA	364	108986	63	8	21	4	25.6		12271	2	1	1	633.331	1896.97	3	1896.96	0.0092	0	16.13	27	K	YLLDTYPDGFPGAILSR	A			Cmpd 802, AutoMSn(633.3311), 28.1 min
27	CL6261.Contig1_GsL3-Total-RNA	CL6261.Contig1_GsL3-Total-RNA	364	108986	63	8	21	4	25.6		12272	3	1	1	949.494	1896.97	2	1896.96	0.0103	0	10.8	92	K	YLLDTYPDGFPGAILSR	A			Cmpd 773, AutoMSn(949.4935), 28.0 min
27	CL6261.Contig1_GsL3-Total-RNA	CL6261.Contig1_GsL3-Total-RNA	364	108986	63	8	21	4	25.6		12274	1	1	1	949.494	1896.97	2	1896.96	0.0107	0	17.16	21	K	YLLDTYPDGFPGAILSR	A			Cmpd 803, AutoMSn(949.4937), 28.1 min
27	CL6261.Contig1_GsL3-Total-RNA	CL6261.Contig1_GsL3-Total-RNA	364	108986	63	8	21	4	25.6		12533	3	1	1	655.011	1962.01	3	1962	0.0134	1	16.54	24	R	ALYTLDPIDPTEPKFDK	I			Cmpd 546, AutoMSn(655.0113), 22.9 min
27	CL6261.Contig1_GsL3-Total-RNA	CL6261.Contig1_GsL3-Total-RNA	364	108986	63	8	21	4	25.6		12534	3	1	1	655.014	1962.02	3	1962	0.022	1	9.19	130	R	ALYTLDPIDPTEPKFDK	I			Cmpd 571, AutoMSn(655.0141), 22.9 min
27	CL6261.Contig1_GsL3-Total-RNA	CL6261.Contig1_GsL3-Total-RNA	364	108986	63	8	21	4	25.6		12535	1	1	1	655.016	1962.03	3	1962	0.0279	1	32.56	0.61	R	ALYTLDPIDPTEPKFDK	I			Cmpd 568, AutoMSn(655.0161), 22.8 min
27	CL6261.Contig1_GsL3-Total-RNA	CL6261.Contig1_GsL3-Total-RNA	364	108986	63	8	21	4	25.6		12536	1	1	1	655.018	1962.03	3	1962	0.0345	1	34.21	0.42	R	ALYTLDPIDPTEPKFDK	I			Cmpd 575, AutoMSn(655.0183), 22.9 min
27	CL6261.Contig1_GsL3-Total-RNA	CL6261.Contig1_GsL3-Total-RNA	364	108986	63	8	21	4	25.6		12798	1	1	1	1013.05	2024.08	2	2024.07	0.0102	0	42.91	0.053	K	VNVKPGDTVDEGVVLIELE	-			Cmpd 730, AutoMSn(1013.0462), 26.4 min
27	CL6261.Contig1_GsL3-Total-RNA	CL6261.Contig1_GsL3-Total-RNA	364	108986	63	8	21	4	25.6		12799	1	1	1	1013.05	2024.08	2	2024.07	0.0108	0	36.24	0.24	K	VNVKPGDTVDEGVVLIELE	-			Cmpd 726, AutoMSn(1013.0465), 26.4 min
27	CL6261.Contig1_GsL3-Total-RNA	CL6261.Contig1_GsL3-Total-RNA	364	108986	63	8	21	4	25.6		12804	1	1	1	1013.28	2024.54	2	2024.07	0.4697	0	24.43	7	K	VNVKPGDTVDEGVVLIELE	-			Cmpd 733, AutoMSn(1013.2760), 26.5 min
27	CL6261.Contig1_GsL3-Total-RNA	CL6261.Contig1_GsL3-Total-RNA	364	108986	63	8	21	4	25.6		13337	6	1	1	718.4	2152.18	3	2152.16	0.0159	1	6.03	270	K	KVNVKPGDTVDEGVVLIELE	-			Cmpd 609, AutoMSn(718.4001), 23.7 min
27	CL6261.Contig1_GsL3-Total-RNA	CL6261.Contig1_GsL3-Total-RNA	364	108986	63	8	21	4	25.6		13518	3	1	1	737.993	2210.96	3	2210.97	-0.0096	1	10.58	87	R	YEGCMERQGGCHWIQTLK	T	Carbamidomethyl (C); Oxidation (M)	0.000020000010000000.0	Cmpd 203, AutoMSn(737.9927), 16.4 min
27	CL6261.Contig1_GsL3-Total-RNA	CL6261.Contig1_GsL3-Total-RNA	364	108986	63	8	21	4	25.6		13775	1	1	1	761.379	2281.11	3	2281.09	0.0205	1	17.85	14	R	GTVYNPYSKEYDFVVEFPK	I			Cmpd 616, AutoMSn(761.3789), 23.9 min
27	CL6261.Contig1_GsL3-Total-RNA	CL6261.Contig1_GsL3-Total-RNA	364	108986	63	8	21	4	25.6		13776	2	1	1	761.379	2281.12	3	2281.09	0.0221	1	2.18	510	R	GTVYNPYSKEYDFVVEFPK	I			Cmpd 620, AutoMSn(761.3794), 24.0 min
27	CL6261.Contig1_GsL3-Total-RNA	CL6261.Contig1_GsL3-Total-RNA	364	108986	63	8	21	4	25.6		13777	1	1	1	761.381	2281.12	3	2281.09	0.0282	1	32.59	0.46	R	GTVYNPYSKEYDFVVEFPK	I			Cmpd 614, AutoMSn(761.3814), 23.8 min
27	CL6261.Contig1_GsL3-Total-RNA	CL6261.Contig1_GsL3-Total-RNA	364	108986	63	8	21	4	25.6		13778	10	1	1	761.382	2281.12	3	2281.09	0.0287	1	4.32	310	R	GTVYNPYSKEYDFVVEFPK	I			Cmpd 612, AutoMSn(761.3816), 23.9 min
27	CL6261.Contig1_GsL3-Total-RNA	CL6261.Contig1_GsL3-Total-RNA	364	108986	63	8	21	4	25.6		13779	1	1	1	761.384	2281.13	3	2281.09	0.0346	1	16.75	18	R	GTVYNPYSKEYDFVVEFPK	I			Cmpd 591, AutoMSn(761.3836), 23.9 min
27	CL6261.Contig1_GsL3-Total-RNA	CL6261.Contig1_GsL3-Total-RNA	364	108986	63	8	21	4	25.6		13780	1	1	1	761.384	2281.13	3	2281.09	0.0354	1	12.37	49	R	GTVYNPYSKEYDFVVEFPK	I			Cmpd 617, AutoMSn(761.3838), 23.9 min
27	CL6261.Contig1_GsL3-Total-RNA	CL6261.Contig1_GsL3-Total-RNA	364	108986	63	8	21	4	25.6		13781	1	1	1	761.386	2281.14	3	2281.09	0.0427	1	17.28	16	R	GTVYNPYSKEYDFVVEFPK	I			Cmpd 594, AutoMSn(761.3863), 24.0 min	emPAI	0.51
28	CL7325.Contig7_GsL3-Total-RNA	CL7325.Contig7_GsL3-Total-RNA	364	76225	32	10	14	1	24.1		5910	1	0	0	558.797	1115.58	2	1115.57	0.0065	0	45.58	0.054	R	GPPGPPGVPGER	G			Cmpd 217, AutoMSn(558.7967), 16.4 min
28	CL7325.Contig7_GsL3-Total-RNA	CL7325.Contig7_GsL3-Total-RNA	364	76225	32	10	14	1	24.1		5911	1	0	0	558.798	1115.58	2	1115.57	0.0082	0	71.04	0.00015	R	GPPGPPGVPGER	G			Cmpd 272, AutoMSn(558.7975), 16.4 min
28	CL7325.Contig7_GsL3-Total-RNA	CL7325.Contig7_GsL3-Total-RNA	364	76225	32	10	14	1	24.1		5912	1	0	0	558.798	1115.58	2	1115.57	0.0083	0	60.16	0.0019	R	GPPGPPGVPGER	G			Cmpd 287, AutoMSn(558.7976), 16.4 min
28	CL7325.Contig7_GsL3-Total-RNA	CL7325.Contig7_GsL3-Total-RNA	364	76225	32	10	14	1	24.1		5913	1	0	0	558.798	1115.58	2	1115.57	0.0085	0	58.31	0.0029	R	GPPGPPGVPGER	G			Cmpd 283, AutoMSn(558.7977), 16.4 min
28	CL7325.Contig7_GsL3-Total-RNA	CL7325.Contig7_GsL3-Total-RNA	364	76225	32	10	14	1	24.1		5914	1	0	0	558.798	1115.58	2	1115.57	0.0091	0	31.15	1.5	R	GPPGPPGVPGER	G			Cmpd 223, AutoMSn(558.7980), 16.5 min
28	CL7325.Contig7_GsL3-Total-RNA	CL7325.Contig7_GsL3-Total-RNA	364	76225	32	10	14	1	24.1		5915	1	0	0	558.798	1115.58	2	1115.57	0.0101	0	74.45	7e-05	R	GPPGPPGVPGER	G			Cmpd 220, AutoMSn(558.7985), 16.5 min
28	CL7325.Contig7_GsL3-Total-RNA	CL7325.Contig7_GsL3-Total-RNA	364	76225	32	10	14	1	24.1		5916	1	0	0	558.799	1115.58	2	1115.57	0.0103	0	67.52	0.00034	R	GPPGPPGVPGER	G			Cmpd 288, AutoMSn(558.7986), 16.4 min
28	CL7325.Contig7_GsL3-Total-RNA	CL7325.Contig7_GsL3-Total-RNA	364	76225	32	10	14	1	24.1		5917	1	0	0	558.799	1115.58	2	1115.57	0.0111	0	51.84	0.013	R	GPPGPPGVPGER	G			Cmpd 291, AutoMSn(558.7990), 16.5 min
28	CL7325.Contig7_GsL3-Total-RNA	CL7325.Contig7_GsL3-Total-RNA	364	76225	32	10	14	1	24.1		5918	4	0	0	558.799	1115.58	2	1115.57	0.0117	0	6.37	450	R	GPPGPPGVPGER	G			Cmpd 298, AutoMSn(558.7993), 16.7 min
28	CL7325.Contig7_GsL3-Total-RNA	CL7325.Contig7_GsL3-Total-RNA	364	76225	32	10	14	1	24.1		5919	1	0	0	558.8	1115.59	2	1115.57	0.0133	0	68.25	0.00029	R	GPPGPPGVPGER	G			Cmpd 287, AutoMSn(558.8001), 16.5 min
28	CL7325.Contig7_GsL3-Total-RNA	CL7325.Contig7_GsL3-Total-RNA	364	76225	32	10	14	1	24.1		5920	1	0	0	558.801	1115.59	2	1115.57	0.0144	0	58.3	0.0029	R	GPPGPPGVPGER	G			Cmpd 278, AutoMSn(558.8007), 16.5 min
28	CL7325.Contig7_GsL3-Total-RNA	CL7325.Contig7_GsL3-Total-RNA	364	76225	32	10	14	1	24.1		5921	1	0	0	558.801	1115.59	2	1115.57	0.0147	0	65.43	0.00056	R	GPPGPPGVPGER	G			Cmpd 275, AutoMSn(558.8008), 16.4 min
28	CL7325.Contig7_GsL3-Total-RNA	CL7325.Contig7_GsL3-Total-RNA	364	76225	32	10	14	1	24.1		6439	1	0	0	585.306	1168.6	2	1168.59	0.009	0	26.06	4.8	R	DGPPGPPGPPGPK	G			Cmpd 280, AutoMSn(585.3056), 16.5 min
28	CL7325.Contig7_GsL3-Total-RNA	CL7325.Contig7_GsL3-Total-RNA	364	76225	32	10	14	1	24.1		6440	1	0	0	585.306	1168.6	2	1168.59	0.0092	0	30.2	1.9	R	DGPPGPPGPPGPK	G			Cmpd 281, AutoMSn(585.3057), 16.6 min
28	CL7325.Contig7_GsL3-Total-RNA	CL7325.Contig7_GsL3-Total-RNA	364	76225	32	10	14	1	24.1		6441	1	0	0	585.306	1168.6	2	1168.59	0.0095	0	17.93	31	R	DGPPGPPGPPGPK	G			Cmpd 277, AutoMSn(585.3059), 16.4 min
28	CL7325.Contig7_GsL3-Total-RNA	CL7325.Contig7_GsL3-Total-RNA	364	76225	32	10	14	1	24.1		8267	5	0	0	674.375	1346.74	2	1346.81	-0.0785	1	7.62	290	R	ALLEVRVVHGVR	V			Cmpd 538, AutoMSn(674.3753), 22.1 min
28	CL7325.Contig7_GsL3-Total-RNA	CL7325.Contig7_GsL3-Total-RNA	364	76225	32	10	14	1	24.1		8389	3	1	0	452.258	1353.75	3	1353.74	0.0146	0	7.89	280	K	GPPGRPGRPGPPGR	K			Cmpd 79, AutoMSn(452.2581), 11.9 min
28	CL7325.Contig7_GsL3-Total-RNA	CL7325.Contig7_GsL3-Total-RNA	364	76225	32	10	14	1	24.1		8890	1	0	0	708.852	1415.69	2	1415.68	0.0098	0	30.69	1.3	K	GPDGLPGPDGQPGPR	G			Cmpd 339, AutoMSn(708.8519), 17.8 min
28	CL7325.Contig7_GsL3-Total-RNA	CL7325.Contig7_GsL3-Total-RNA	364	76225	32	10	14	1	24.1		8891	1	0	0	708.854	1415.69	2	1415.68	0.0137	0	23.07	7.7	K	GPDGLPGPDGQPGPR	G			Cmpd 336, AutoMSn(708.8538), 17.8 min
28	CL7325.Contig7_GsL3-Total-RNA	CL7325.Contig7_GsL3-Total-RNA	364	76225	32	10	14	1	24.1		10366	6	1	0	800.922	1599.83	2	1599.84	-0.0156	1	2.7	790	K	RSQGFGSLFTIIMK	L	Oxidation (M)	0.00000000000020.0	Cmpd 431, AutoMSn(800.9216), 21.2 min
28	CL7325.Contig7_GsL3-Total-RNA	CL7325.Contig7_GsL3-Total-RNA	364	76225	32	10	14	1	24.1		10897	8	1	0	847.692	1693.37	2	1693.08	0.2896	1	6.67	540	R	MALQVLLVALVVRLR	L			Cmpd 944, AutoMSn(847.6921), 31.1 min
28	CL7325.Contig7_GsL3-Total-RNA	CL7325.Contig7_GsL3-Total-RNA	364	76225	32	10	14	1	24.1		11276	3	1	0	869.888	1737.76	2	1737.77	-0.0096	0	11.51	97	K	VLEQDVWGEMMNAGK	G	2 Oxidation (M)	0.000000000220000.0	Cmpd 171, AutoMSn(869.8876), 15.7 min
28	CL7325.Contig7_GsL3-Total-RNA	CL7325.Contig7_GsL3-Total-RNA	364	76225	32	10	14	1	24.1		11278	4	1	0	580.266	1737.78	3	1737.77	0.0049	0	8.74	180	K	VLEQDVWGEMMNAGK	G	2 Oxidation (M)	0.000000000220000.0	Cmpd 170, AutoMSn(580.2656), 15.7 min
28	CL7325.Contig7_GsL3-Total-RNA	CL7325.Contig7_GsL3-Total-RNA	364	76225	32	10	14	1	24.1		11427	5	1	0	881.434	1760.85	2	1760.64	0.2093	0	7.59	200	R	SDCGMYSLCSASSPSHG	-	Carbamidomethyl (C); Oxidation (M)	0.00002000100000000.0	Cmpd 854, AutoMSn(881.4339), 30.0 min
28	CL7325.Contig7_GsL3-Total-RNA	CL7325.Contig7_GsL3-Total-RNA	364	76225	32	10	14	1	24.1		11612	1	1	0	894.137	1786.26	2	1785.9	0.3578	1	17.03	46	R	HVAKCCGNVLQQFLI	-	2 Carbamidomethyl (C)	0.000011000000000.0	Cmpd 116, AutoMSn(894.1371), 14.1 min
28	CL7325.Contig7_GsL3-Total-RNA	CL7325.Contig7_GsL3-Total-RNA	364	76225	32	10	14	1	24.1		12515	4	0	0	978.779	1955.54	2	1955.9	-0.3542	0	5.65	570	-	ELSGMHNVCFHESTIPR	V			Cmpd 626, AutoMSn(978.7793), 24.8 min
28	CL7325.Contig7_GsL3-Total-RNA	CL7325.Contig7_GsL3-Total-RNA	364	76225	32	10	14	1	24.1		13067	1	1	0	695.045	2082.11	3	2082.06	0.0477	0	9.28	130	R	GPPGPPGIVPPMDLPPVTGCK	Q	Carbamidomethyl (C)	0.000000000000000000010.0	Cmpd 692, AutoMSn(695.0446), 25.6 min
28	CL7325.Contig7_GsL3-Total-RNA	CL7325.Contig7_GsL3-Total-RNA	364	76225	32	10	14	1	24.1		14454	8	0	0	856.434	2566.28	3	2566.26	0.0245	1	4.77	220	R	DGPPGPPGPPGPKGPDGLPGPDGQPGPR	G			Cmpd 363, AutoMSn(856.4343), 19.6 min
28	CL7325.Contig7_GsL3-Total-RNA	CL7325.Contig7_GsL3-Total-RNA	364	76225	32	10	14	1	24.1		14455	1	0	0	856.436	2566.28	3	2566.26	0.0282	1	10.82	56	R	DGPPGPPGPPGPKGPDGLPGPDGQPGPR	G			Cmpd 421, AutoMSn(856.4355), 19.7 min
28	CL7325.Contig7_GsL3-Total-RNA	CL7325.Contig7_GsL3-Total-RNA	364	76225	32	10	14	1	24.1		14456	1	0	0	856.436	2566.29	3	2566.26	0.0289	1	15.71	18	R	DGPPGPPGPPGPKGPDGLPGPDGQPGPR	G			Cmpd 418, AutoMSn(856.4358), 19.6 min
28	CL7325.Contig7_GsL3-Total-RNA	CL7325.Contig7_GsL3-Total-RNA	364	76225	32	10	14	1	24.1		14457	1	0	0	856.437	2566.29	3	2566.26	0.0322	1	21.26	5.1	R	DGPPGPPGPPGPKGPDGLPGPDGQPGPR	G			Cmpd 424, AutoMSn(856.4368), 19.8 min
28	CL7325.Contig7_GsL3-Total-RNA	CL7325.Contig7_GsL3-Total-RNA	364	76225	32	10	14	1	24.1		14877	9	1	0	959.168	2874.48	3	2875.27	-0.783	1	5.07	170	R	YCASNGSSTSDWLQTMPAWPTRSTR	T	Carbamidomethyl (C); Oxidation (M)	0.0100000000000002000000000.0	Cmpd 615, AutoMSn(959.1681), 24.0 min	emPAI	0.14
29	CL7325.Contig3_GsL3-Total-RNA	CL7325.Contig3_GsL3-Total-RNA	364	56334	27	10	10	1	26.1		5910	1	0	0	558.797	1115.58	2	1115.57	0.0065	0	45.58	0.054	R	GPPGPPGVPGER	G			Cmpd 217, AutoMSn(558.7967), 16.4 min
29	CL7325.Contig3_GsL3-Total-RNA	CL7325.Contig3_GsL3-Total-RNA	364	56334	27	10	10	1	26.1		5911	1	0	0	558.798	1115.58	2	1115.57	0.0082	0	71.04	0.00015	R	GPPGPPGVPGER	G			Cmpd 272, AutoMSn(558.7975), 16.4 min
29	CL7325.Contig3_GsL3-Total-RNA	CL7325.Contig3_GsL3-Total-RNA	364	56334	27	10	10	1	26.1		5912	1	0	0	558.798	1115.58	2	1115.57	0.0083	0	60.16	0.0019	R	GPPGPPGVPGER	G			Cmpd 287, AutoMSn(558.7976), 16.4 min
29	CL7325.Contig3_GsL3-Total-RNA	CL7325.Contig3_GsL3-Total-RNA	364	56334	27	10	10	1	26.1		5913	1	0	0	558.798	1115.58	2	1115.57	0.0085	0	58.31	0.0029	R	GPPGPPGVPGER	G			Cmpd 283, AutoMSn(558.7977), 16.4 min
29	CL7325.Contig3_GsL3-Total-RNA	CL7325.Contig3_GsL3-Total-RNA	364	56334	27	10	10	1	26.1		5914	1	0	0	558.798	1115.58	2	1115.57	0.0091	0	31.15	1.5	R	GPPGPPGVPGER	G			Cmpd 223, AutoMSn(558.7980), 16.5 min
29	CL7325.Contig3_GsL3-Total-RNA	CL7325.Contig3_GsL3-Total-RNA	364	56334	27	10	10	1	26.1		5915	1	0	0	558.798	1115.58	2	1115.57	0.0101	0	74.45	7e-05	R	GPPGPPGVPGER	G			Cmpd 220, AutoMSn(558.7985), 16.5 min
29	CL7325.Contig3_GsL3-Total-RNA	CL7325.Contig3_GsL3-Total-RNA	364	56334	27	10	10	1	26.1		5916	1	0	0	558.799	1115.58	2	1115.57	0.0103	0	67.52	0.00034	R	GPPGPPGVPGER	G			Cmpd 288, AutoMSn(558.7986), 16.4 min
29	CL7325.Contig3_GsL3-Total-RNA	CL7325.Contig3_GsL3-Total-RNA	364	56334	27	10	10	1	26.1		5917	1	0	0	558.799	1115.58	2	1115.57	0.0111	0	51.84	0.013	R	GPPGPPGVPGER	G			Cmpd 291, AutoMSn(558.7990), 16.5 min
29	CL7325.Contig3_GsL3-Total-RNA	CL7325.Contig3_GsL3-Total-RNA	364	56334	27	10	10	1	26.1		5918	4	0	0	558.799	1115.58	2	1115.57	0.0117	0	6.37	450	R	GPPGPPGVPGER	G			Cmpd 298, AutoMSn(558.7993), 16.7 min
29	CL7325.Contig3_GsL3-Total-RNA	CL7325.Contig3_GsL3-Total-RNA	364	56334	27	10	10	1	26.1		5919	1	0	0	558.8	1115.59	2	1115.57	0.0133	0	68.25	0.00029	R	GPPGPPGVPGER	G			Cmpd 287, AutoMSn(558.8001), 16.5 min
29	CL7325.Contig3_GsL3-Total-RNA	CL7325.Contig3_GsL3-Total-RNA	364	56334	27	10	10	1	26.1		5920	1	0	0	558.801	1115.59	2	1115.57	0.0144	0	58.3	0.0029	R	GPPGPPGVPGER	G			Cmpd 278, AutoMSn(558.8007), 16.5 min
29	CL7325.Contig3_GsL3-Total-RNA	CL7325.Contig3_GsL3-Total-RNA	364	56334	27	10	10	1	26.1		5921	1	0	0	558.801	1115.59	2	1115.57	0.0147	0	65.43	0.00056	R	GPPGPPGVPGER	G			Cmpd 275, AutoMSn(558.8008), 16.4 min
29	CL7325.Contig3_GsL3-Total-RNA	CL7325.Contig3_GsL3-Total-RNA	364	56334	27	10	10	1	26.1		6439	1	0	0	585.306	1168.6	2	1168.59	0.009	0	26.06	4.8	R	DGPPGPPGPPGPK	G			Cmpd 280, AutoMSn(585.3056), 16.5 min
29	CL7325.Contig3_GsL3-Total-RNA	CL7325.Contig3_GsL3-Total-RNA	364	56334	27	10	10	1	26.1		6440	1	0	0	585.306	1168.6	2	1168.59	0.0092	0	30.2	1.9	R	DGPPGPPGPPGPK	G			Cmpd 281, AutoMSn(585.3057), 16.6 min
29	CL7325.Contig3_GsL3-Total-RNA	CL7325.Contig3_GsL3-Total-RNA	364	56334	27	10	10	1	26.1		6441	1	0	0	585.306	1168.6	2	1168.59	0.0095	0	17.93	31	R	DGPPGPPGPPGPK	G			Cmpd 277, AutoMSn(585.3059), 16.4 min
29	CL7325.Contig3_GsL3-Total-RNA	CL7325.Contig3_GsL3-Total-RNA	364	56334	27	10	10	1	26.1		6445	6	1	0	585.832	1169.65	2	1169.52	0.1275	1	1.41	1400	R	GTCFGGRWMR	R			Cmpd 247, AutoMSn(585.8322), 16.5 min
29	CL7325.Contig3_GsL3-Total-RNA	CL7325.Contig3_GsL3-Total-RNA	364	56334	27	10	10	1	26.1		8267	5	0	0	674.375	1346.74	2	1346.81	-0.0785	1	7.62	290	R	ALLEVRVVHGVR	V			Cmpd 538, AutoMSn(674.3753), 22.1 min
29	CL7325.Contig3_GsL3-Total-RNA	CL7325.Contig3_GsL3-Total-RNA	364	56334	27	10	10	1	26.1		8890	1	0	0	708.852	1415.69	2	1415.68	0.0098	0	30.69	1.3	K	GPDGLPGPDGQPGPR	G			Cmpd 339, AutoMSn(708.8519), 17.8 min
29	CL7325.Contig3_GsL3-Total-RNA	CL7325.Contig3_GsL3-Total-RNA	364	56334	27	10	10	1	26.1		8891	1	0	0	708.854	1415.69	2	1415.68	0.0137	0	23.07	7.7	K	GPDGLPGPDGQPGPR	G			Cmpd 336, AutoMSn(708.8538), 17.8 min
29	CL7325.Contig3_GsL3-Total-RNA	CL7325.Contig3_GsL3-Total-RNA	364	56334	27	10	10	1	26.1		10271	2	1	0	792.804	1583.59	2	1582.8	0.7934	1	8.47	540	K	FVHFSSHPSPSKAR	S			Cmpd 1058, AutoMSn(792.8042), 36.9 min
29	CL7325.Contig3_GsL3-Total-RNA	CL7325.Contig3_GsL3-Total-RNA	364	56334	27	10	10	1	26.1		12515	4	0	0	978.779	1955.54	2	1955.9	-0.3542	0	5.65	570	-	ELSGMHNVCFHESTIPR	V			Cmpd 626, AutoMSn(978.7793), 24.8 min
29	CL7325.Contig3_GsL3-Total-RNA	CL7325.Contig3_GsL3-Total-RNA	364	56334	27	10	10	1	26.1		14421	1	1	0	850.8	2549.38	3	2549.3	0.0763	1	12.84	41	R	VRLPICDATLSLCDLATSVIMSR	A	Carbamidomethyl (C); Oxidation (M)	0.00000000000010000000200.0	Cmpd 1175, AutoMSn(850.7999), 39.6 min
29	CL7325.Contig3_GsL3-Total-RNA	CL7325.Contig3_GsL3-Total-RNA	364	56334	27	10	10	1	26.1		14454	8	0	0	856.434	2566.28	3	2566.26	0.0245	1	4.77	220	R	DGPPGPPGPPGPKGPDGLPGPDGQPGPR	G			Cmpd 363, AutoMSn(856.4343), 19.6 min
29	CL7325.Contig3_GsL3-Total-RNA	CL7325.Contig3_GsL3-Total-RNA	364	56334	27	10	10	1	26.1		14455	1	0	0	856.436	2566.28	3	2566.26	0.0282	1	10.82	56	R	DGPPGPPGPPGPKGPDGLPGPDGQPGPR	G			Cmpd 421, AutoMSn(856.4355), 19.7 min
29	CL7325.Contig3_GsL3-Total-RNA	CL7325.Contig3_GsL3-Total-RNA	364	56334	27	10	10	1	26.1		14456	1	0	0	856.436	2566.29	3	2566.26	0.0289	1	15.71	18	R	DGPPGPPGPPGPKGPDGLPGPDGQPGPR	G			Cmpd 418, AutoMSn(856.4358), 19.6 min
29	CL7325.Contig3_GsL3-Total-RNA	CL7325.Contig3_GsL3-Total-RNA	364	56334	27	10	10	1	26.1		14457	1	0	0	856.437	2566.29	3	2566.26	0.0322	1	21.26	5.1	R	DGPPGPPGPPGPKGPDGLPGPDGQPGPR	G			Cmpd 424, AutoMSn(856.4368), 19.8 min
29	CL7325.Contig3_GsL3-Total-RNA	CL7325.Contig3_GsL3-Total-RNA	364	56334	27	10	10	1	26.1		14862	8	1	0	958.141	2871.4	3	2871.42	-0.0166	1	3.88	210	K	QKPTFYSITERCSSGSAQQTVAVVER	A			Cmpd 866, AutoMSn(958.1412), 29.5 min	emPAI	0.2
30	CL7325.Contig2_GsL3-Total-RNA	CL7325.Contig2_GsL3-Total-RNA	364	47556	25	10	8	1	17.7		5910	1	0	0	558.797	1115.58	2	1115.57	0.0065	0	45.58	0.054	R	GPPGPPGVPGER	G			Cmpd 217, AutoMSn(558.7967), 16.4 min
30	CL7325.Contig2_GsL3-Total-RNA	CL7325.Contig2_GsL3-Total-RNA	364	47556	25	10	8	1	17.7		5911	1	0	0	558.798	1115.58	2	1115.57	0.0082	0	71.04	0.00015	R	GPPGPPGVPGER	G			Cmpd 272, AutoMSn(558.7975), 16.4 min
30	CL7325.Contig2_GsL3-Total-RNA	CL7325.Contig2_GsL3-Total-RNA	364	47556	25	10	8	1	17.7		5912	1	0	0	558.798	1115.58	2	1115.57	0.0083	0	60.16	0.0019	R	GPPGPPGVPGER	G			Cmpd 287, AutoMSn(558.7976), 16.4 min
30	CL7325.Contig2_GsL3-Total-RNA	CL7325.Contig2_GsL3-Total-RNA	364	47556	25	10	8	1	17.7		5913	1	0	0	558.798	1115.58	2	1115.57	0.0085	0	58.31	0.0029	R	GPPGPPGVPGER	G			Cmpd 283, AutoMSn(558.7977), 16.4 min
30	CL7325.Contig2_GsL3-Total-RNA	CL7325.Contig2_GsL3-Total-RNA	364	47556	25	10	8	1	17.7		5914	1	0	0	558.798	1115.58	2	1115.57	0.0091	0	31.15	1.5	R	GPPGPPGVPGER	G			Cmpd 223, AutoMSn(558.7980), 16.5 min
30	CL7325.Contig2_GsL3-Total-RNA	CL7325.Contig2_GsL3-Total-RNA	364	47556	25	10	8	1	17.7		5915	1	0	0	558.798	1115.58	2	1115.57	0.0101	0	74.45	7e-05	R	GPPGPPGVPGER	G			Cmpd 220, AutoMSn(558.7985), 16.5 min
30	CL7325.Contig2_GsL3-Total-RNA	CL7325.Contig2_GsL3-Total-RNA	364	47556	25	10	8	1	17.7		5916	1	0	0	558.799	1115.58	2	1115.57	0.0103	0	67.52	0.00034	R	GPPGPPGVPGER	G			Cmpd 288, AutoMSn(558.7986), 16.4 min
30	CL7325.Contig2_GsL3-Total-RNA	CL7325.Contig2_GsL3-Total-RNA	364	47556	25	10	8	1	17.7		5917	1	0	0	558.799	1115.58	2	1115.57	0.0111	0	51.84	0.013	R	GPPGPPGVPGER	G			Cmpd 291, AutoMSn(558.7990), 16.5 min
30	CL7325.Contig2_GsL3-Total-RNA	CL7325.Contig2_GsL3-Total-RNA	364	47556	25	10	8	1	17.7		5918	4	0	0	558.799	1115.58	2	1115.57	0.0117	0	6.37	450	R	GPPGPPGVPGER	G			Cmpd 298, AutoMSn(558.7993), 16.7 min
30	CL7325.Contig2_GsL3-Total-RNA	CL7325.Contig2_GsL3-Total-RNA	364	47556	25	10	8	1	17.7		5919	1	0	0	558.8	1115.59	2	1115.57	0.0133	0	68.25	0.00029	R	GPPGPPGVPGER	G			Cmpd 287, AutoMSn(558.8001), 16.5 min
30	CL7325.Contig2_GsL3-Total-RNA	CL7325.Contig2_GsL3-Total-RNA	364	47556	25	10	8	1	17.7		5920	1	0	0	558.801	1115.59	2	1115.57	0.0144	0	58.3	0.0029	R	GPPGPPGVPGER	G			Cmpd 278, AutoMSn(558.8007), 16.5 min
30	CL7325.Contig2_GsL3-Total-RNA	CL7325.Contig2_GsL3-Total-RNA	364	47556	25	10	8	1	17.7		5921	1	0	0	558.801	1115.59	2	1115.57	0.0147	0	65.43	0.00056	R	GPPGPPGVPGER	G			Cmpd 275, AutoMSn(558.8008), 16.4 min
30	CL7325.Contig2_GsL3-Total-RNA	CL7325.Contig2_GsL3-Total-RNA	364	47556	25	10	8	1	17.7		6302	4	1	1	580.841	1159.67	2	1159.52	0.1438	1	14	220	R	ALMDRMDHR	A	Oxidation (M)	0.002000000.0	Cmpd 1303, AutoMSn(580.8405), 39.5 min
30	CL7325.Contig2_GsL3-Total-RNA	CL7325.Contig2_GsL3-Total-RNA	364	47556	25	10	8	1	17.7		6439	1	0	0	585.306	1168.6	2	1168.59	0.009	0	26.06	4.8	R	DGPPGPPGPPGPK	G			Cmpd 280, AutoMSn(585.3056), 16.5 min
30	CL7325.Contig2_GsL3-Total-RNA	CL7325.Contig2_GsL3-Total-RNA	364	47556	25	10	8	1	17.7		6440	1	0	0	585.306	1168.6	2	1168.59	0.0092	0	30.2	1.9	R	DGPPGPPGPPGPK	G			Cmpd 281, AutoMSn(585.3057), 16.6 min
30	CL7325.Contig2_GsL3-Total-RNA	CL7325.Contig2_GsL3-Total-RNA	364	47556	25	10	8	1	17.7		6441	1	0	0	585.306	1168.6	2	1168.59	0.0095	0	17.93	31	R	DGPPGPPGPPGPK	G			Cmpd 277, AutoMSn(585.3059), 16.4 min
30	CL7325.Contig2_GsL3-Total-RNA	CL7325.Contig2_GsL3-Total-RNA	364	47556	25	10	8	1	17.7		8267	5	0	0	674.375	1346.74	2	1346.81	-0.0785	1	7.62	290	R	ALLEVRVVHGVR	V			Cmpd 538, AutoMSn(674.3753), 22.1 min
30	CL7325.Contig2_GsL3-Total-RNA	CL7325.Contig2_GsL3-Total-RNA	364	47556	25	10	8	1	17.7		8890	1	0	0	708.852	1415.69	2	1415.68	0.0098	0	30.69	1.3	K	GPDGLPGPDGQPGPR	G			Cmpd 339, AutoMSn(708.8519), 17.8 min
30	CL7325.Contig2_GsL3-Total-RNA	CL7325.Contig2_GsL3-Total-RNA	364	47556	25	10	8	1	17.7		8891	1	0	0	708.854	1415.69	2	1415.68	0.0137	0	23.07	7.7	K	GPDGLPGPDGQPGPR	G			Cmpd 336, AutoMSn(708.8538), 17.8 min
30	CL7325.Contig2_GsL3-Total-RNA	CL7325.Contig2_GsL3-Total-RNA	364	47556	25	10	8	1	17.7		9828	9	1	1	511.252	1530.73	3	1530.63	0.1029	1	9.56	150	R	RCCSMHHVGTCPK	C	Carbamidomethyl (C); Oxidation (M)	0.0010200000000.0	Cmpd 53, AutoMSn(511.2520), 12.2 min
30	CL7325.Contig2_GsL3-Total-RNA	CL7325.Contig2_GsL3-Total-RNA	364	47556	25	10	8	1	17.7		12515	4	0	0	978.779	1955.54	2	1955.9	-0.3542	0	5.65	570	-	ELSGMHNVCFHESTIPR	V			Cmpd 626, AutoMSn(978.7793), 24.8 min
30	CL7325.Contig2_GsL3-Total-RNA	CL7325.Contig2_GsL3-Total-RNA	364	47556	25	10	8	1	17.7		14454	8	0	0	856.434	2566.28	3	2566.26	0.0245	1	4.77	220	R	DGPPGPPGPPGPKGPDGLPGPDGQPGPR	G			Cmpd 363, AutoMSn(856.4343), 19.6 min
30	CL7325.Contig2_GsL3-Total-RNA	CL7325.Contig2_GsL3-Total-RNA	364	47556	25	10	8	1	17.7		14455	1	0	0	856.436	2566.28	3	2566.26	0.0282	1	10.82	56	R	DGPPGPPGPPGPKGPDGLPGPDGQPGPR	G			Cmpd 421, AutoMSn(856.4355), 19.7 min
30	CL7325.Contig2_GsL3-Total-RNA	CL7325.Contig2_GsL3-Total-RNA	364	47556	25	10	8	1	17.7		14456	1	0	0	856.436	2566.29	3	2566.26	0.0289	1	15.71	18	R	DGPPGPPGPPGPKGPDGLPGPDGQPGPR	G			Cmpd 418, AutoMSn(856.4358), 19.6 min
30	CL7325.Contig2_GsL3-Total-RNA	CL7325.Contig2_GsL3-Total-RNA	364	47556	25	10	8	1	17.7		14457	1	0	0	856.437	2566.29	3	2566.26	0.0322	1	21.26	5.1	R	DGPPGPPGPPGPKGPDGLPGPDGQPGPR	G			Cmpd 424, AutoMSn(856.4368), 19.8 min	emPAI	0.24
31	CL7325.Contig8_GsL3-Total-RNA	CL7325.Contig8_GsL3-Total-RNA	364	50231	25	10	8	1	17.3		5910	1	0	0	558.797	1115.58	2	1115.57	0.0065	0	45.58	0.054	R	GPPGPPGVPGER	G			Cmpd 217, AutoMSn(558.7967), 16.4 min
31	CL7325.Contig8_GsL3-Total-RNA	CL7325.Contig8_GsL3-Total-RNA	364	50231	25	10	8	1	17.3		5911	1	0	0	558.798	1115.58	2	1115.57	0.0082	0	71.04	0.00015	R	GPPGPPGVPGER	G			Cmpd 272, AutoMSn(558.7975), 16.4 min
31	CL7325.Contig8_GsL3-Total-RNA	CL7325.Contig8_GsL3-Total-RNA	364	50231	25	10	8	1	17.3		5912	1	0	0	558.798	1115.58	2	1115.57	0.0083	0	60.16	0.0019	R	GPPGPPGVPGER	G			Cmpd 287, AutoMSn(558.7976), 16.4 min
31	CL7325.Contig8_GsL3-Total-RNA	CL7325.Contig8_GsL3-Total-RNA	364	50231	25	10	8	1	17.3		5913	1	0	0	558.798	1115.58	2	1115.57	0.0085	0	58.31	0.0029	R	GPPGPPGVPGER	G			Cmpd 283, AutoMSn(558.7977), 16.4 min
31	CL7325.Contig8_GsL3-Total-RNA	CL7325.Contig8_GsL3-Total-RNA	364	50231	25	10	8	1	17.3		5914	1	0	0	558.798	1115.58	2	1115.57	0.0091	0	31.15	1.5	R	GPPGPPGVPGER	G			Cmpd 223, AutoMSn(558.7980), 16.5 min
31	CL7325.Contig8_GsL3-Total-RNA	CL7325.Contig8_GsL3-Total-RNA	364	50231	25	10	8	1	17.3		5915	1	0	0	558.798	1115.58	2	1115.57	0.0101	0	74.45	7e-05	R	GPPGPPGVPGER	G			Cmpd 220, AutoMSn(558.7985), 16.5 min
31	CL7325.Contig8_GsL3-Total-RNA	CL7325.Contig8_GsL3-Total-RNA	364	50231	25	10	8	1	17.3		5916	1	0	0	558.799	1115.58	2	1115.57	0.0103	0	67.52	0.00034	R	GPPGPPGVPGER	G			Cmpd 288, AutoMSn(558.7986), 16.4 min
31	CL7325.Contig8_GsL3-Total-RNA	CL7325.Contig8_GsL3-Total-RNA	364	50231	25	10	8	1	17.3		5917	1	0	0	558.799	1115.58	2	1115.57	0.0111	0	51.84	0.013	R	GPPGPPGVPGER	G			Cmpd 291, AutoMSn(558.7990), 16.5 min
31	CL7325.Contig8_GsL3-Total-RNA	CL7325.Contig8_GsL3-Total-RNA	364	50231	25	10	8	1	17.3		5918	4	0	0	558.799	1115.58	2	1115.57	0.0117	0	6.37	450	R	GPPGPPGVPGER	G			Cmpd 298, AutoMSn(558.7993), 16.7 min
31	CL7325.Contig8_GsL3-Total-RNA	CL7325.Contig8_GsL3-Total-RNA	364	50231	25	10	8	1	17.3		5919	1	0	0	558.8	1115.59	2	1115.57	0.0133	0	68.25	0.00029	R	GPPGPPGVPGER	G			Cmpd 287, AutoMSn(558.8001), 16.5 min
31	CL7325.Contig8_GsL3-Total-RNA	CL7325.Contig8_GsL3-Total-RNA	364	50231	25	10	8	1	17.3		5920	1	0	0	558.801	1115.59	2	1115.57	0.0144	0	58.3	0.0029	R	GPPGPPGVPGER	G			Cmpd 278, AutoMSn(558.8007), 16.5 min
31	CL7325.Contig8_GsL3-Total-RNA	CL7325.Contig8_GsL3-Total-RNA	364	50231	25	10	8	1	17.3		5921	1	0	0	558.801	1115.59	2	1115.57	0.0147	0	65.43	0.00056	R	GPPGPPGVPGER	G			Cmpd 275, AutoMSn(558.8008), 16.4 min
31	CL7325.Contig8_GsL3-Total-RNA	CL7325.Contig8_GsL3-Total-RNA	364	50231	25	10	8	1	17.3		6439	1	0	0	585.306	1168.6	2	1168.59	0.009	0	26.06	4.8	R	DGPPGPPGPPGPK	G			Cmpd 280, AutoMSn(585.3056), 16.5 min
31	CL7325.Contig8_GsL3-Total-RNA	CL7325.Contig8_GsL3-Total-RNA	364	50231	25	10	8	1	17.3		6440	1	0	0	585.306	1168.6	2	1168.59	0.0092	0	30.2	1.9	R	DGPPGPPGPPGPK	G			Cmpd 281, AutoMSn(585.3057), 16.6 min
31	CL7325.Contig8_GsL3-Total-RNA	CL7325.Contig8_GsL3-Total-RNA	364	50231	25	10	8	1	17.3		6441	1	0	0	585.306	1168.6	2	1168.59	0.0095	0	17.93	31	R	DGPPGPPGPPGPK	G			Cmpd 277, AutoMSn(585.3059), 16.4 min
31	CL7325.Contig8_GsL3-Total-RNA	CL7325.Contig8_GsL3-Total-RNA	364	50231	25	10	8	1	17.3		8267	5	0	0	674.375	1346.74	2	1346.81	-0.0785	1	7.62	290	R	ALLEVRVVHGVR	V			Cmpd 538, AutoMSn(674.3753), 22.1 min
31	CL7325.Contig8_GsL3-Total-RNA	CL7325.Contig8_GsL3-Total-RNA	364	50231	25	10	8	1	17.3		8496	10	1	0	454.243	1359.71	3	1359.66	0.0427	1	3.92	670	-	SHSRDQFSLQR	Y			Cmpd 145, AutoMSn(454.2430), 13.2 min
31	CL7325.Contig8_GsL3-Total-RNA	CL7325.Contig8_GsL3-Total-RNA	364	50231	25	10	8	1	17.3		8890	1	0	0	708.852	1415.69	2	1415.68	0.0098	0	30.69	1.3	K	GPDGLPGPDGQPGPR	G			Cmpd 339, AutoMSn(708.8519), 17.8 min
31	CL7325.Contig8_GsL3-Total-RNA	CL7325.Contig8_GsL3-Total-RNA	364	50231	25	10	8	1	17.3		8891	1	0	0	708.854	1415.69	2	1415.68	0.0137	0	23.07	7.7	K	GPDGLPGPDGQPGPR	G			Cmpd 336, AutoMSn(708.8538), 17.8 min
31	CL7325.Contig8_GsL3-Total-RNA	CL7325.Contig8_GsL3-Total-RNA	364	50231	25	10	8	1	17.3		10897	8	0	0	847.692	1693.37	2	1693.08	0.2896	1	6.67	540	R	MALQVLLVALVVRLR	L			Cmpd 944, AutoMSn(847.6921), 31.1 min
31	CL7325.Contig8_GsL3-Total-RNA	CL7325.Contig8_GsL3-Total-RNA	364	50231	25	10	8	1	17.3		12515	4	0	0	978.779	1955.54	2	1955.9	-0.3542	0	5.65	570	-	ELSGMHNVCFHESTIPR	V			Cmpd 626, AutoMSn(978.7793), 24.8 min
31	CL7325.Contig8_GsL3-Total-RNA	CL7325.Contig8_GsL3-Total-RNA	364	50231	25	10	8	1	17.3		14454	8	0	0	856.434	2566.28	3	2566.26	0.0245	1	4.77	220	R	DGPPGPPGPPGPKGPDGLPGPDGQPGPR	G			Cmpd 363, AutoMSn(856.4343), 19.6 min
31	CL7325.Contig8_GsL3-Total-RNA	CL7325.Contig8_GsL3-Total-RNA	364	50231	25	10	8	1	17.3		14455	1	0	0	856.436	2566.28	3	2566.26	0.0282	1	10.82	56	R	DGPPGPPGPPGPKGPDGLPGPDGQPGPR	G			Cmpd 421, AutoMSn(856.4355), 19.7 min
31	CL7325.Contig8_GsL3-Total-RNA	CL7325.Contig8_GsL3-Total-RNA	364	50231	25	10	8	1	17.3		14456	1	0	0	856.436	2566.29	3	2566.26	0.0289	1	15.71	18	R	DGPPGPPGPPGPKGPDGLPGPDGQPGPR	G			Cmpd 418, AutoMSn(856.4358), 19.6 min
31	CL7325.Contig8_GsL3-Total-RNA	CL7325.Contig8_GsL3-Total-RNA	364	50231	25	10	8	1	17.3		14457	1	0	0	856.437	2566.29	3	2566.26	0.0322	1	21.26	5.1	R	DGPPGPPGPPGPKGPDGLPGPDGQPGPR	G			Cmpd 424, AutoMSn(856.4368), 19.8 min	emPAI	0.22
32	Unigene19973_GsL3-Total-RNA	Unigene19973_GsL3-Total-RNA	362	101838	34	11	16	5	20.5		3804	1	1	1	452.262	902.51	2	902.507	0.0031	0	24.53	8.5	R	VISSIEQK	T			Cmpd 148, AutoMSn(452.2624), 14.0 min
32	Unigene19973_GsL3-Total-RNA	Unigene19973_GsL3-Total-RNA	362	101838	34	11	16	5	20.5		3805	1	1	1	452.263	902.511	2	902.507	0.004	0	35.24	0.72	R	VISSIEQK	T			Cmpd 141, AutoMSn(452.2629), 13.8 min
32	Unigene19973_GsL3-Total-RNA	Unigene19973_GsL3-Total-RNA	362	101838	34	11	16	5	20.5		5690	4	1	1	550.814	1099.61	2	1099.54	0.0759	0	6.44	460	R	ISQLFNCLY	-			Cmpd 586, AutoMSn(550.8138), 23.1 min
32	Unigene19973_GsL3-Total-RNA	Unigene19973_GsL3-Total-RNA	362	101838	34	11	16	5	20.5		9065	10	1	1	719.844	1437.67	2	1437.59	0.0795	0	1.15	1200	R	MNSYNEPNSPNR	R	Oxidation (M)	0.200000000000.0	Cmpd 144, AutoMSn(719.8442), 15.1 min
32	Unigene19973_GsL3-Total-RNA	Unigene19973_GsL3-Total-RNA	362	101838	34	11	16	5	20.5		9619	1	1	1	752.373	1502.73	2	1502.72	0.0098	0	84.72	4.9e-06	K	VTELGQELSNEER	N			Cmpd 323, AutoMSn(752.3728), 17.9 min
32	Unigene19973_GsL3-Total-RNA	Unigene19973_GsL3-Total-RNA	362	101838	34	11	16	5	20.5		9620	1	1	1	501.918	1502.73	3	1502.72	0.0123	0	24.22	5.5	K	VTELGQELSNEER	N			Cmpd 325, AutoMSn(501.9185), 17.9 min
32	Unigene19973_GsL3-Total-RNA	Unigene19973_GsL3-Total-RNA	362	101838	34	11	16	5	20.5		9621	1	1	1	752.374	1502.73	2	1502.72	0.0128	0	62.9	0.00075	K	VTELGQELSNEER	N			Cmpd 326, AutoMSn(752.3743), 18.0 min
32	Unigene19973_GsL3-Total-RNA	Unigene19973_GsL3-Total-RNA	362	101838	34	11	16	5	20.5		9622	1	1	1	752.375	1502.74	2	1502.72	0.0147	0	77.15	2.8e-05	K	VTELGQELSNEER	N			Cmpd 322, AutoMSn(752.3753), 17.9 min
32	Unigene19973_GsL3-Total-RNA	Unigene19973_GsL3-Total-RNA	362	101838	34	11	16	5	20.5		9624	1	1	1	501.964	1502.87	3	1502.86	0.0141	1	55.87	0.0045	R	NLLSVAYKNVVGAR	R			Cmpd 477, AutoMSn(501.9643), 21.3 min
32	Unigene19973_GsL3-Total-RNA	Unigene19973_GsL3-Total-RNA	362	101838	34	11	16	5	20.5		9625	1	1	1	501.966	1502.88	3	1502.86	0.0194	1	56.19	0.0042	R	NLLSVAYKNVVGAR	R			Cmpd 480, AutoMSn(501.9660), 21.4 min
32	Unigene19973_GsL3-Total-RNA	Unigene19973_GsL3-Total-RNA	362	101838	34	11	16	5	20.5		9781	1	1	1	762.363	1522.71	2	1522.71	0.0058	0	7.68	250	K	SQHSYQEAFDIAK	E			Cmpd 303, AutoMSn(762.3628), 17.4 min
32	Unigene19973_GsL3-Total-RNA	Unigene19973_GsL3-Total-RNA	362	101838	34	11	16	5	20.5		9782	1	1	1	508.582	1522.73	3	1522.71	0.0201	0	24.96	4.6	K	SQHSYQEAFDIAK	E			Cmpd 302, AutoMSn(508.5824), 17.4 min
32	Unigene19973_GsL3-Total-RNA	Unigene19973_GsL3-Total-RNA	362	101838	34	11	16	5	20.5		10130	4	1	1	781.908	1561.8	2	1561.79	0.0071	1	11.63	100	R	VISSIEQKTEGSER	K			Cmpd 150, AutoMSn(781.9082), 14.0 min
32	Unigene19973_GsL3-Total-RNA	Unigene19973_GsL3-Total-RNA	362	101838	34	11	16	5	20.5		10131	1	1	1	781.911	1561.81	2	1561.79	0.0118	1	40.86	0.12	R	VISSIEQKTEGSER	K			Cmpd 147, AutoMSn(781.9106), 13.9 min
32	Unigene19973_GsL3-Total-RNA	Unigene19973_GsL3-Total-RNA	362	101838	34	11	16	5	20.5		10132	1	1	1	521.611	1561.81	3	1561.79	0.0152	1	78.79	1.9e-05	R	VISSIEQKTEGSER	K			Cmpd 149, AutoMSn(521.6106), 14.0 min
32	Unigene19973_GsL3-Total-RNA	Unigene19973_GsL3-Total-RNA	362	101838	34	11	16	5	20.5		10520	6	1	1	544.618	1630.83	3	1630.82	0.0158	1	21.38	9.9	K	KVTELGQELSNEER	N			Cmpd 248, AutoMSn(544.6179), 16.2 min
32	Unigene19973_GsL3-Total-RNA	Unigene19973_GsL3-Total-RNA	362	101838	34	11	16	5	20.5		10521	1	1	1	544.619	1630.83	3	1630.82	0.0187	1	26.42	3.1	K	KVTELGQELSNEER	N			Cmpd 252, AutoMSn(544.6189), 16.3 min
32	Unigene19973_GsL3-Total-RNA	Unigene19973_GsL3-Total-RNA	362	101838	34	11	16	5	20.5		11569	1	1	1	594.079	1779.22	3	1779.84	-0.6276	1	49.48	0.026	K	SQHSYQEAFDIAKEK	M			Cmpd 254, AutoMSn(594.0790), 16.4 min
32	Unigene19973_GsL3-Total-RNA	Unigene19973_GsL3-Total-RNA	362	101838	34	11	16	5	20.5		11572	1	1	1	594.296	1779.87	3	1779.84	0.0228	1	37.21	0.23	K	SQHSYQEAFDIAKEK	M			Cmpd 257, AutoMSn(594.2958), 16.4 min
32	Unigene19973_GsL3-Total-RNA	Unigene19973_GsL3-Total-RNA	362	101838	34	11	16	5	20.5		12031	1	1	1	617.322	1848.94	3	1848.92	0.0225	1	26.02	3	R	YLAEVASGEDRNAVVEK	S			Cmpd 275, AutoMSn(617.3220), 16.8 min
32	Unigene19973_GsL3-Total-RNA	Unigene19973_GsL3-Total-RNA	362	101838	34	11	16	5	20.5		12032	1	1	1	617.322	1848.95	3	1848.92	0.0237	1	35.68	0.32	R	YLAEVASGEDRNAVVEK	S			Cmpd 278, AutoMSn(617.3224), 16.9 min
32	Unigene19973_GsL3-Total-RNA	Unigene19973_GsL3-Total-RNA	362	101838	34	11	16	5	20.5		12337	2	1	1	639.954	1916.84	3	1916.82	0.0152	1	12.42	69	K	LAEQAERYDDMAQSMK	K	2 Oxidation (M)	0.0000000000200020.0	Cmpd 154, AutoMSn(639.9538), 14.1 min
32	Unigene19973_GsL3-Total-RNA	Unigene19973_GsL3-Total-RNA	362	101838	34	11	16	5	20.5		8210	5	1	1	670.414	2008.22	3	2007.86	0.3576	1	14.36	180	R	SSFSTFSRYSLAMCCFR	S	Oxidation (M)	0.00000000000020000.0	Cmpd 1064, AutoMSn(670.4145), 35.5 min
32	Unigene19973_GsL3-Total-RNA	Unigene19973_GsL3-Total-RNA	362	101838	34	11	16	5	20.5		13968	2	0	1	788.784	2363.33	3	2363.19	0.1407	0	12.27	61	K	IIDINNVLTTNQSHDPPMVAR	C	Oxidation (M)	0.000000000000000002000.0	Cmpd 670, AutoMSn(788.7843), 26.3 min
32	Unigene19973_GsL3-Total-RNA	Unigene19973_GsL3-Total-RNA	362	101838	34	11	16	5	20.5		14051	2	1	1	798.087	2391.24	3	2391.23	0.0123	1	22.05	5	K	VTELGQELSNEERNLLSVAYK	N			Cmpd 644, AutoMSn(798.0874), 25.1 min
32	Unigene19973_GsL3-Total-RNA	Unigene19973_GsL3-Total-RNA	362	101838	34	11	16	5	20.5		14052	1	1	1	798.092	2391.26	3	2391.23	0.0274	1	28.49	1.2	K	VTELGQELSNEERNLLSVAYK	N			Cmpd 649, AutoMSn(798.0924), 25.2 min
[truncated: 4,061 more rows]

## Sheet: rep2
Header	--------------------------------------------------------
Search title	Submitted from GS worm rep2 by Mascot Daemon on SEARCH-SERVER
[truncated: 5,214 more rows]

## Sheet: rep3
in
[truncated: 5,993 more rows]

## Sheet: 2D-gel
Gel	No.	Transcripts	Protein description	Score	M.W.	No. of sequence	%cov	pI
[truncated: 140 more rows]
